# Supplementary material for: Selenium deficiency is functionally linked with the molecular etiopathogenesis of necrotizing enterocolitis (NEC)
Source: Funct Integr Genomics. 2025 Jun 3;25(1):118. doi: 10.1007/s10142-025-01628-8 (PMC12134042; doi:10.1007/s10142-025-01628-8)
Supplement: Supplementary file 7 — Supplementary file7 (XLSX 95 KB) [file 10142_2025_1628_MOESM7_ESM.xlsx]

## Sheet: Sheet 1
Supplementary Table 4 List of DEGs analyzed all samples vs control
Up/Down	Feature	Fold Change	False Discovery Rate	log2CPM (Count per Million)	log2Fold Change	P Value
up	LOC107987462	5444.58453	0.03516	5.57126	12.41061	0.00132
up	RPS9	1046.69971	0.00449	3.22255	10.03163	0.00006
up	BRD2-4	805.49002	0.03899	2.85659	9.65372	0.00162
up	NGB	424.6928	0.01016	1.94962	8.73028	0.0002
up	AGPAT1	367.87026	0.02971	1.76166	8.52305	0.00101
up	LENG8	339.84454	0.00549	1.65431	8.40873	0.00008
up	LOC107985484	259.10513	0.0424	1.29497	8.01739	0.00186
up	LOC102723739	250.77455	0.03023	1.24637	7.97025	0.00104
up	AP2A2-3	238.09873	0	1.18533	7.89542	0
up	LOC105377086	234.31193	0	1.16905	7.87229	0
up	SERPINA1-2	220.25768	0.01457	6.18869	7.78305	0.00033
up	LOC107985235	218.3426	0.00142	1.08762	7.77045	0.00001
up	LOC105375634	205.7665	0.00423	0.99501	7.68486	0.00005
up	RGL2-5	203.18558	0.04714	0.9515	7.66665	0.00221
up	LOC112268195	200.3714	0.03453	0.93995	7.64653	0.00127
up	TBC1D3E	197.54953	0.00168	0.93392	7.62607	0.00001
up	MAFA-AS1	191.42501	0.00537	0.89502	7.58064	0.00008
up	LOC107984442	191.21118	0.00014	0.89764	7.57902	0
up	LOC105371028	168.52719	0.01523	0.75345	7.39684	0.00037
up	LILRB4-5	159.86707	0.01491	0.64232	7.32073	0.00034
up	NAV3	152.9278	0.03354	0.63819	7.25671	0.00123
up	BAG6-3	150.83441	0.01653	0.56777	7.23682	0.00041
up	PRR5-ARHGAP8	147.0065	0.00154	0.57135	7.19974	0.00001
up	FBXL19-AS1	137.13054	0.00002	0.47683	7.09941	0
up	ELMO1-AS1	134.35708	0.00428	0.47308	7.06993	0.00006
up	LOC105378299	132.48086	0.00195	0.43202	7.04964	0.00002
up	LOC105370041	130.97865	0.00004	0.4201	7.03319	0
up	GTF2H4-3	128.73696	0.00284	0.3736	7.00828	0.00003
up	NLRP2-8	128.43675	0.00617	0.38026	7.00491	0.0001
up	LOC101928344	128.14474	0.02185	369	7.00163	0.00063
up	ADAMTS3	127.17441	0.01754	0.36492	6.99066	0.00046
up	TNRC6A	126.99523	0.00141	0.37788	6.98863	0.00001
up	TRNF	126.77204	0.00441	0.36241	6.98609	0.00006
up	NAIP-2	125.31632	0.00537	0.35001	6.96943	0.00008
up	PGA5	123.42221	0.00616	0.32637	6.94746	0.0001
up	LOC107984698	122.89012	0.00201	0.33625	6.94123	0.00002
up	SLCO4A1-AS1	120.32855	0.00449	0.2954	6.91084	0.00006
up	LOC105375787	117.3255	0.00428	0.29466	6.87437	0.00006
up	LOC112268174-2	116.98217	0.00032	0.28325	6.87014	0
up	ZNF66	113.26982	0.0047	0.26701	6.82362	0.00007
up	TAP2-4	112.6189	0.0066	0.21162	6.81531	0.00011
up	PSMB9-3	111.10548	0.04681	0.18193	6.79579	0.00219
up	DYTN	111.02742	0.01016	0.20738	6.79477	0.0002
up	DHDDS-AS1	108.29021	0.00592	0.19618	6.75876	0.00009
up	STRIP2	107.59494	0.01078	0.19536	6.74947	0.00021
up	SPX	107.46437	0.00423	0.16733	6.74771	0.00005
up	LINC00664	104.53435	0.0412	0.17601	6.70783	0.00175
up	KCNQ4	100.6768	0.00816	0.09683	6.65359	0.00015
up	LOC107986086	100.30035	0.0004	0.0954	6.64818	0
up	SEZ6	99.71134	0.00061	0.08788	6.63969	0
up	LOC101927817	97.78432	0.00519	0.0793	6.61153	0.00007
up	APOA2	97483	0.00503	0.06869	6.60708	0.00007
up	TMEM231	96.58076	0.00036	0.0495	6.59366	0
up	LOC105371716	96.07938	0.00428	0.04953	6.58615	0.00006
up	CYFIP1-3	94.76206	0.04888	0.02439	6.56624	0.00236
up	BRD2-6	92.68496	0.01307	-0.02127	6.53426	0.00028
up	DXO-5	91.83113	0.04369	-0.04884	6.52091	0.00197
up	RXRB-5	91.29657	35	-0.05389	6.51249	0.00131
up	ABR-3	90.09749	0.01536	-0.05744	6.49341	0.00037
up	CFD-2	89.94867	0.04681	-0.08397	6.49103	0.00218
up	TUBA3D	89.7385	0.00016	-0.03721	6.48766	0
up	NNAT	89.07888	0.01598	-0.03538	6.47701	0.00039
up	GPR3	89.00473	0.01149	-0.0463	6.47581	0.00024
up	BAG6	88.07777	0.01496	-0.08309	6.46071	0.00034
up	FCN2	87.90228	0.01142	-0.08331	6.45783	0.00023
up	LOC107985221	87.71014	0.01144	-0.06447	6.45467	0.00024
up	LOC105373759	86.44586	0.00044	-0.07952	6.43372	0
up	TERT	86.01656	0.00732	-0.0867	6.42654	0.00013
up	LOC105373690	86.01551	0.00727	-0.07964	6.42652	0.00013
up	NR2E1	84.83238	0.00616	-0.11096	6.40654	0.0001
up	LOC107987269	84.68024	0.0067	-0.10005	6.40395	0.00011
up	LOC105376829	84.35342	0.02971	-0.10529	6.39837	0.00101
up	CARD11-AS1	83.84907	4	-0.1205	6.38972	0.00004
up	LOC105370515	82.9548	0.01817	-0.1173	6.37425	0.00048
up	LOC105377975	82.18889	0.00794	-0.14996	6.36087	0.00014
up	C11orf96	81.85365	0.03109	-0.17727	6.35497	0.0011
up	LRP1-AS	81.00075	0.01138	-0.13725	6.33986	0.00023
up	FXYD7	78.96754	0.00325	-0.18772	6.30319	0.00003
up	ESPNL	75.20568	0.01196	-0.25096	6.23277	0.00025
up	NOMO1-2	75.16382	0.00887	-0.26008	6.23197	0.00016
up	LARS2-AS1	74.98612	0.02095	-0.22405	6.22855	0.00059
up	PDYN-AS1	74.19947	0.01023	-0.24586	6.21334	0.0002
up	LOXL4	74.1478	0.01814	-0.26672	6.21233	0.00048
up	LOC105378867	72.43797	0.0202	-0.26609	6.17867	0.00056
up	GABBR1-5	72.31952	0.0303	-0.30292	6.17631	0.00104
up	EMX1	72.1412	0.02656	-0.28488	6.17275	0.00085
up	LOC105372427	72.01447	0.0101	-0.28467	6.17022	0.00019
up	LOC101927131	71.25671	0.02183	-0.2951	6.15495	0.00062
up	C22orf31	70.51032	0.00893	-0.32735	6.13976	0.00017
up	HNRNPUL2-BSCL2	70.21828	0.00236	-0.31721	6.13377	0.00002
up	LOC105376032	69.91308	0.04254	-0.30736	6.12749	0.00189
up	LOC105375186	69.02818	0.01727	-0.36583	6.10911	0.00045
up	TRN-GTT11-1	68.91618	0.02537	-0.35177	6.10677	0.00079
up	LOC388780	68.59505	0.03546	-0.36616	6.10003	0.00134
up	LOC112267915	68.12492	0.04144	-0.40047	6.09011	0.00178
up	LOC105375359	68.02098	0.01074	-0.33292	6.08791	0.00021
up	LOC107987171	67.96981	0.00716	-0.35517	6.08682	0.00012
up	MTOR-AS1	67.72347	0.01833	-0.33129	6.08158	0.00049
up	LOC100506071	67.00668	0.00242	-0.37087	6.06623	0.00002
up	LOC105371651	66.59936	0.01464	-0.37038	6.05744	0.00033
up	CCIN	66.22289	0.04728	-0.39665	6.04926	0.00222
up	ARPC4-TTLL3	65.95099	0.00616	-0.38868	6.04332	0.0001
up	LILRB4-3	64.85244	0.03317	-0.44569	6.01909	0.00121
up	C17orf99	64.50511	0.04962	-0.4151	6.01134	0.00241
up	LOC100505502	64.32202	0.02416	-0.41167	6.00724	0.00073
up	PADI4	63.4255	0.03688	-0.42411	5.98699	0.00146
up	LOC105377814	63.22888	0.04179	-0.43805	5.98251	0.00181
up	LOC105379392	63.13675	0.04128	-0.43855	5.98041	0.00177
up	TMEM269	63114	0.00433	-0.43851	5.97989	0.00006
up	CRHR2	62.58634	0.01669	-0.45109	5.96778	0.00043
up	KIAA0895	61.94911	0.01669	-0.4577	5.95301	0.00043
up	LOC102467080	60.9269	0.04247	-0.46975	5.92901	0.00188
up	MIR328	60.8908	0.0154	-0.49633	5.92815	0.00037
up	RNASEK-C17orf49	59.94299	0.03128	-0.45462	5.90552	0.00111
up	BLOC1S1-RDH5	59.82964	0.01863	-0.4765	5.90279	0.00049
up	LOC107984263	59.47264	0.01879	-0.49995	5.89415	0.0005
up	NPIPB8	59.2995	0.03897	-0.51514	5.88995	0.00161
up	PDZK1	59.21455	0.01384	-0.50471	5.88788	0.0003
up	LOC105378122	58.68493	0.02318	-0.51607	5.87492	0.00069
up	LOC101928354	57.62166	0.01443	-0.53577	5.84854	0.00032
up	LOC107985381	57.14051	0.03311	-0.5444	5.83644	0.0012
up	GGNBP2-2	57.05212	0.01569	-0.54748	5.83421	0.00038
up	TSHZ2	56.89723	0.01454	-0.54947	5.83029	0.00033
up	RPS9-8	56.78541	0.00708	6.32507	5.82745	0.00012
up	DDN	56.7454	0.02528	-0.55662	5.82643	0.00079
up	C1QC	56.41011	0.0272	3.68026	5.81788	0.00088
up	LOC105377498	56.37654	0.01819	-0.54859	5.81702	0.00048
up	LOC102723811	55.66031	0.00424	-0.57557	5.79858	0.00005
up	HLA-B	55.47673	0.02456	9.45088	5.79381	0.00075
up	CCDC188	54.39567	0.02778	-0.5886	5.76542	0.00091
up	LOC112268239	54.28388	0.04206	-596	5.76245	0.00183
up	LOC105373271	54.11638	0.04256	-0.59524	5.75799	0.0019
up	SLCO2B1	53.68126	0.03136	-0.6078	5.74635	0.00111
up	RXFP4	53.57765	0.03899	-0.59332	5.74356	0.00162
up	USP12-AS1	53.53407	0.02242	-0.60858	5.74239	0.00065
up	LOC107984016	53.44525	0.02369	-0.60394	5.73999	0.00071
up	LINC02666	52.84552	0.0298	-0.62994	5.72371	0.00101
up	NRXN2	52.69563	0.01523	-0.63177	5.71961	0.00037
up	LOC107984341	52.59222	0.02066	-0.63346	5.71678	0.00058
up	LOC107985998	52.53156	0.03233	-0.62956	5.71511	0.00117
up	FGF14	52.48617	0.03077	-0.63783	5.71387	0.00107
up	LOC101928817	52.38758	0.02707	-0.61499	5.71115	0.00087
up	WNT4	52.31227	0.02625	-0.63457	5.70908	0.00083
up	LOC107985184	52.01514	0.03664	-0.64858	5.70086	0.00145
up	LOC105373582	51.92994	0.02093	-0.65155	5.69849	0.00059
up	LOC340512	51.57927	0.02578	-0.64259	5.68872	0.00081
up	NCR3LG1	51.41225	0.02886	-0.65495	5.68404	0.00095
up	LINC00593	51.07247	0.02707	-0.66124	5.67447	0.00087
up	LOC105379827	50.98644	0.02336	-0.65996	5.67204	0.0007
up	BIRC6-AS2	50.37848	0.01107	-0.68367	5.65474	0.00022
up	LOC105375514	50.35213	0.03728	-0.67179	5.65398	0.0015
up	LOC105372912	50.31149	0.03071	-0.69715	5.65282	0.00106
up	LOC102723672-3	50.22505	0.02705	-0.68223	5.65034	0.00087
up	LOC105371376	49.74707	0.00553	-0.6959	5.63654	0.00008
up	LOC105378568	49.53144	0.02575	-0.69595	5.63027	0.00081
up	LINC01791	48.82499	0.04761	-0.69586	5.60955	0.00227
up	LOC107986630	48.48922	0.03567	-0.71798	5.59959	0.00136
up	LOC101929638	47.97269	0.03598	-0.72162	5.58414	0.00138
up	CDKL4	47.69777	0.02711	-0.7388	5.57585	0.00088
up	LOC105369760	47.43393	0.04151	-0.73692	5.56785	0.00179
up	BTBD18	47.25209	0.02843	-0.74436	5.56231	0.00093
up	CDH18	47.10934	0.03951	-0.74888	5.55794	0.00165
up	LOC105375384	46.96609	0.03757	-0.75566	5.55355	0.00152
up	LOC101927243	46.89488	0.04761	-0.74883	5.55136	0.00227
up	SERF2	46.87548	0.01408	-0.75762	5.55076	0.00031
up	WASF3	46804	0.02276	-0.75635	5.54856	0.00067
up	LOC107986115	46.66897	0.02541	-0.75555	5.54439	0.0008
up	DMRTC2	46.64825	0.0424	-0.74494	5.54375	0.00187
up	LOC101927613	45.99376	0.02332	-0.77546	5.52337	0.00069
up	RAB11FIP3-2	45.93794	0.0497	-0.77104	5.52161	0.00242
up	PRSS8	45.85864	0.03337	-0.7896	5.51912	0.00122
up	LOC112268070	45.41269	0.02421	-0.78264	5.50502	0.00073
up	TGFBR3L	45.17	0.03489	-0.78931	5.49729	0.0013
up	KBTBD12	45.06724	0.03867	-0.78222	5.49401	0.00159
up	MID1	44.90726	0.01956	-0.79149	5.48888	0.00053
up	SSC5D	44.81118	0.03377	-0.79752	5.48579	0.00124
up	LURAP1	44.78604	0.02492	-0.81358	5.48498	0.00076
up	CLDN20	44.51015	0.03664	-0.79201	5.47606	0.00144
up	SCIRT	44.39859	0.0395	-0.8041	5.47244	0.00164
up	CANX	44.12909	0.00728	2411	5.46366	0.00013
up	KCNJ1	44.08617	0.03219	-0.80332	5.46225	0.00115
up	ANGPTL1	43.9327	0.03664	-0.81606	5.45722	0.00143
up	TSEN34	43.7493	0.0383	-0.82365	5.45119	0.00156
up	TAS2R5	43.49446	0.02859	-0.8251	5.44276	0.00094
up	CPNE9	42.85757	0.04761	-0.84125	5.42148	0.00226
up	LOC105372768	42.30689	0.04256	-0.85611	5.40282	0.00189
up	C1QB	42.20296	0.03952	3.82809	5.39927	0.00165
up	RAB3C	42.13217	0.03591	-0.86014	5.39685	0.00138
up	WNT8B	42.03007	0.04378	-0.8588	5.39335	0.00198
up	LINC00685-3	41.81874	0.02936	-0.87236	5.38608	0.00098
up	ZBED3-AS1	41.58201	0.03952	-0.8816	5.37789	0.00165
up	LCA5	40.94387	0.04681	-0.88884	5.35558	0.00219
up	LOC107986984	40.67671	0.04813	3.22225	5.34613	0.0023
up	ATP2A1-AS1	40.61428	0.03497	-0.89343	5.34392	0.00131
up	NPW	40.01962	0.03483	-0.92012	5.32264	0.0013
up	TMEM50B-2	39.78538	0.0447	-0.91816	5.31417	0.00203
up	LOC105371413	39.69431	0.04582	-0.91436	5.31086	0.00212
up	TWSG1-DT	39.43411	0.03463	-0.92412	5.30137	0.00128
up	LOC105376243	39.16925	0.02983	-0.93301	5.29165	0.00101
up	LINC01476	39.00368	0.0298	-0.93738	5.28554	0.00101
up	SLC12A8	38.15413	0.04551	-0.96019	5.25377	0.00209
up	CHN1	36.94569	0.04761	-0.98509	5.20733	0.00226
up	LOC105378925	36.66966	0.00155	2.15254	5.19651	0.00001
up	LOC283683-2	36.08215	0.04067	-1.01747	5.17321	0.00172
up	MIR371B	35.73222	0.04067	-1.02114	5.15915	0.00172
up	LOC101927018	34.79588	0.00002	2.09771	5.12084	0
up	LOC105379096	34.43747	0.03743	-1.05295	5.10591	0.00151
up	GALNT17	34.16511	0.04548	-1.05589	5.09445	0.00208
up	EIF3CL	33.73144	0.03688	-1.07107	5.07602	0.00147
up	LOC107984282	33.14998	0.03773	-1.08761	5.05094	0.00153
up	LOC105376410	33.03104	0.04551	-1.09034	5.04575	0.00209
up	MEIG1	32.29304	0.04761	-1.11504	5.01315	0.00226
up	LOC102724382	30.99055	0.04263	-1.14684	4.95376	0.00191
up	GPR173	30.97544	0.04592	-1.14831	4.95305	0.00213
up	LOC102723870	30.18273	0.04519	-1.17109	4.91565	0.00206
up	LOC105372266	28.22355	0.04922	-1.22608	4.81883	0.00238
up	LINC01824	28.16966	0.00423	1.80529	4.81607	0.00005
up	NBPF3	21.43227	0.02633	1.43936	4.42171	0.00084
up	BLK	21.2902	0.02062	1.42439	4.41212	0.00057
up	LOC105369535	20.01002	0.00011	2.24529	4.32265	0
up	LOC105375566	18.11929	0.00006	1.21994	4.17945	0
up	LOC100996709	16.39688	0.0494	1.09155	4.03535	0.00239
up	GK-AS1	16.16061	0.00108	1.95304	4.01441	0.00001
up	AANAT	15.81907	0.0014	1.04296	3.98359	0.00001
up	LOC107985556	15.36135	0.00066	1.00383	3.94123	0
up	LOC100132287	14.77753	0.01004	0.94104	3.88533	0.00019
up	NAIP	14.76862	0.03531	2.35967	3.88446	0.00133
up	LOC107984669	14.2513	0.00002	2.32096	3.83302	0
up	SLC2A14	14.23012	0.04057	3.99213	3.83088	0.00171
up	GLTPD2	13.48078	0.01307	0.82608	3.75283	0.00028
up	LRRC29	13.40481	0.0027	0.8365	3.74468	0.00003
up	LOC105371649	13.37585	0.0383	0.82581	3.74156	0.00156
up	SIK1B	13.28905	0.00736	2.92071	3.73217	0.00013
up	LOC105372801	12.89636	0.04701	1.66999	3.68889	0.0022
up	NCF4-AS1	12.89035	0.00233	4.10571	3.68822	0.00002
up	GTF2H2	12.63735	0.00257	0.75392	3.65962	0.00003
up	LOC105376952	12.39886	0.00305	0.73379	3.63214	0.00003
up	LOC105375740	12.36052	0.00137	0.73006	3.62767	0.00001
up	LOC105377448	12.16789	0.00456	0.71345	3.60501	0.00006
up	PIF1	12.04848	0.0042	0.69436	3.59078	0.00005
up	SPDYE2	11.87716	0.01005	0.68005	3.57012	0.00019
up	LOC105375060	11.8308	0.00104	0.67554	3.56448	0.00001
up	LOC107986431	11.76252	0.01879	1.52982	3.55613	0.0005
up	ADPRHL1	11.57825	0.01663	2.42329	3.53335	0.00042
up	LOC105369745	11.48107	0.00223	0.63932	3.52119	0.00002
up	LOC112267956	11.4751	0.00392	3.94733	3.52044	0.00004
up	PLEKHG5	11.39997	0.02443	0.63209	3.51096	0.00074
up	MIR181A1HG	11.0187	0.01893	0.58193	3.46188	0.00051
up	RPS6KL1	10.93048	0.01669	0.57889	3.45028	0.00042
up	DNMBP-AS1	10.8481	0.00428	0.57082	3.43937	0.00006
up	LOC100128653	10.83112	0.00731	0.56894	3.43711	0.00013
up	CCDC125-2	10.77528	0.01656	2.63508	3.42965	0.00041
up	LIPC-AS1	10.75973	0.00691	0.56072	3.42757	0.00011
up	LINC00486	10.74515	0	1.94187	3.42561	0
up	SERTAD3-AS1	10.72632	0.00565	0.56014	3.42308	0.00009
up	THBS1	10.71472	0.01341	8.10168	3.42152	0.00029
up	LOC101928263	10.69807	0.00438	0.55192	3.41928	0.00006
up	LINC01907	10.6902	0.03694	0.54755	3.41822	0.00147
up	ADM-DT	10.66941	0.02048	0.54006	3.41541	0.00057
up	LOC107985322	10.5578	0.02042	0.54067	3.40024	0.00057
up	FCRL5	10.48833	0.00066	2.29621	3.39071	0
up	LOC107986356	10.31525	0.02819	4.83994	3.36671	0.00092
up	EFCAB6	10.19625	0.00732	0.48854	3.34997	0.00013
up	FIGNL2	10.16779	0.01356	0.4884	3.34593	0.0003
up	ATF3	9.60963	0.03027	2.48363	3.26448	0.00104
up	LOC105370557	9.57954	0.01158	1.27003	3.25996	0.00024
up	LOC285847	9.55094	0.01297	0.40874	3.25564	0.00027
up	ADCY10	9.33366	0.00043	1.22638	3.22244	0
up	WDFY3-AS1	8.99954	0.03525	3.03917	3.16985	0.00133
up	LOC105375508	8.93898	0.04247	2.37908	3.16011	0.00188
up	LOC221946	8.85085	0.00067	3.18431	3.14582	0
up	SOCS3-DT	8.8144	0.00077	1.15297	3.13986	0
up	LINC02596	8.77002	0.00201	1.67375	3.13258	0.00002
up	STK32B	8.59148	0.00155	0.28452	3.10291	0.00001
up	BCO2	8.5752	0.00556	0.28091	3.10017	0.00008
up	JADE3	8.55346	0.04991	0.28015	3.09651	0.00244
up	CORO1A-AS1	8.51982	0.00723	7.81091	3.09082	0.00012
up	LOC107987299	8.48857	0.01334	0.27065	3.08552	0.00029
up	LILRB1-3	8.44454	0.00755	2	3.07802	0.00013
up	CNGB1	8.42526	0.00067	1.61874	3.07472	0
up	LOC105376322	8.17007	0.00123	1.05636	3.03035	0.00001
up	MGAM	8.11738	0.00078	5.21574	3.02101	0.00001
up	PRR5	8.10879	0.02112	0.21602	3.01949	0.0006
up	LOC105377971	8.10241	0.0359	0.22224	3.01835	0.00137
up	LOC102724153	8.05331	0.00867	2.70182	3.00958	0.00016
up	ABR-2	8.05253	0.02332	0.20906	3.00944	0.00069
up	PAPPA2	8.00565	0.00089	1.55085	3.00102	0.00001
up	UBE2Q1-AS1	7.96805	0.02694	0.18595	2.99423	0.00086
up	APOBEC3A_B	7.85432	0.02643	1.00064	2.97349	0.00084
up	LOC105376725	7.8284	0.00423	1.90589	2.96872	0.00005
up	TMEM236	7.78807	0.02552	0.16458	2.96127	0.0008
up	LOC105375034	7.71671	0.02108	1.8894	2.94799	0.0006
up	GDF15	7.67089	0.04681	1.49607	2.93939	0.00218
up	LOC101927278	7.58851	0.02514	131	2.92382	0.00077
up	LOC105369851	7.58084	0.00423	0.95926	2.92236	0.00005
up	OLFML2B	7.40453	0.0141	1.44482	2.88841	0.00031
up	LOC105372997	7.38386	0.0303	0.10341	2.88438	0.00104
up	USP7-AS1	7.34351	0.00496	0.92202	2.87647	0.00007
up	LOC102724322	7.24681	0.00022	1.80305	2.85735	0
up	LOC729867	7.24379	0.03664	0.0813	2.85674	0.00144
up	TMEM132D	7.21869	0.03688	0.89458	2.85174	0.00146
up	LOC105371912	7.21541	0.02461	1.78622	2.85108	0.00075
up	ZBTB8A	7.21531	0.01571	0.07979	2.85106	0.00038
up	LRRC37A3	7.18947	0.01302	1.40849	2.84588	0.00028
up	C1orf220	7.06772	0.03033	0.0545	2.82124	0.00105
up	LOC112268140	7.03261	0.00117	1.38365	2.81406	0.00001
up	LOC112268118	7.02156	0.00051	1.38107	2.81179	0
up	TAMALIN-AS1	6.78045	0.0291	7	2.76138	0.00097
up	FLACC1	6.74808	0.0014	1.70909	2.75448	0.00001
up	HIF1A-AS1	6.74081	0.00298	2.46426	2.75292	0.00003
up	VWCE	6.69937	0.04042	-0.00508	2.74403	0.0017
up	LOC105373023	6.6683	0.00004	4.90806	2.73732	0
up	IDS2	6.62406	0.00552	1.68512	2.72772	0.00008
up	LINC00926	6.54292	0.00195	4.2119	2.70993	0.00002
up	LOC105370117	6.45025	0.0087	1.27033	2.68935	0.00016
up	RBM5-AS1	6.39211	0.02028	1.94373	2.67629	0.00056
up	MYO10	6.35621	0.00488	3.35139	2.66817	0.00007
up	DOCK3	6.33748	0.01663	-0.06978	2.66391	0.00042
up	KCNAB3	6.32301	0.00179	1.92281	2.66061	0.00002
up	MAFF	6.29808	0.01258	3.52774	2.65491	0.00026
up	LOC107985416	6.13967	0.03975	0.70091	2.61816	0.00167
up	AS-PTPRE	6.13697	0.0067	2.52759	2.61753	0.00011
up	LOC105376287	6.13529	0.01503	1.20813	2.61713	0.00035
up	CASP5	6.11708	0.03482	2.68156	2.61284	0.00129
up	LOC101927647	6.10029	0.04364	-0.11611	2.60888	0.00197
up	SFN	6.07825	0.04991	0.69148	2.60366	0.00244
up	LOC399900	6.06853	0.03623	0.68619	2.60135	0.00141
up	LOC107987119	6.00009	0.00423	1.17988	2.58498	0.00005
up	LOC105374209	5.92477	0.00141	1.53895	2.56676	0.00001
up	LOC105371901	5.9206	0.0011	1.16209	2.56574	0.00001
up	LOC105372797	5.88512	0.01031	1.1576	2.55707	0.0002
up	LOC105370982	5.83521	0.03591	-0.16429	2.54478	0.00138
up	LOC105379094	5.79788	0.00031	2.61076	2.53553	0
up	LOC107984244	5.78143	0.00441	2.88696	2.53143	0.00006
up	HIF1A-AS3	5.77593	0.01345	6.36799	2.53005	0.00029
up	WAKMAR2	5.76735	0.00474	2.04739	2.52791	0.00007
up	PAX5	5.66605	0.00017	3.89668	2.50234	0
up	APBB2	5.65656	0.01708	1.47822	2.49993	0.00044
up	VAV3-AS1	5.65506	0.01656	1.10346	2.49954	0.00042
up	LINC02803	5.63403	0.0361	0.59355	2.49417	0.00139
up	FCRL2	5.55059	0.00071	2.95256	2.47264	0
up	BTBD19	5.53687	0.00008	3.51842	2.46907	0
up	POTEJ	5.45933	0.04168	1.05137	2.44872	0.0018
up	DNAH9	5.4502	0.02255	0.55235	2.44631	0.00066
up	ATP9A	5.43854	0.04231	4.91819	2.44322	0.00185
up	CACNA1A	5.43218	0.00099	1.42873	2.44153	0.00001
up	KIAA1614-AS1	5.33744	0.04129	-0.26527	2.41615	0.00177
up	LOC105375924	5.33189	0.00871	1.03107	2.41465	0.00016
up	LOC105369953	5.23864	0.00761	1.92277	2.38919	0.00013
up	FABP6	5.18405	0.03567	2463	2.37408	0.00136
up	FLJ31356	5.15746	0.00154	4.59161	2.36666	0.00001
up	GATAD2B	5.15619	0.0012	1.65518	2.36631	0.00001
up	TAC4	5.14378	0.02234	0.98678	2.36283	0.00065
up	STX16-NPEPL1	5.0652	0.01704	1.63539	2.34062	0.00044
up	LOC105372385	5.02643	0.04256	0.45313	2.32953	0.00189
up	PLXNA4	5.00454	0.03104	2.41674	2.32324	0.00109
up	LOC107984338	4.90933	0.00723	5.22756	2.29553	0.00012
up	LOC107984128	4.88805	0.03958	1.58662	2.28926	0.00166
up	TNFAIP3	4.87138	0.01522	7.37679	2.28433	0.00037
up	LOC102724104	4.87014	0.02383	0.91852	2.28396	0.00071
up	CATIP-AS1	4.85218	0.01316	2.3732	2.27863	0.00028
up	PER1	4.84647	0.00066	5.53412	2.27693	0
up	PLEKHH3	4.8448	0.03516	0.41151	2.27644	0.00132
up	LOC107986412	4.84315	0.04681	1.57976	2.27595	0.00219
up	ADAM9	4.83575	0.01421	4.1065	2.27374	0.00032
up	CLCN6	4.8274	0.00031	2.76515	2.27125	0
up	LINC01993	4.80109	0.02509	0.90001	2.26336	0.00077
up	ODF2-AS1	4.76934	0.00428	0.88991	2.25379	0.00006
up	MYH10	4.72717	0.0479	4.32713	2.24098	0.00228
up	DYSF	4.70071	0.01933	9.25795	2.23288	0.00053
up	SOCS3	4.68464	0.02525	8.9542	2.22794	0.00078
up	WDR81	4.62736	0.01307	2.82081	2.21019	0.00028
up	LINC01619	4.57291	0.00428	3.54471	2.19311	0.00006
up	NSUN7	4.56371	0.02893	4.55832	2.19021	0.00096
up	LOC105373925	4.56234	0.00071	3.0021	2.18977	0
up	LINC00641	4.55395	0.00425	2.68898	2.18712	0.00006
up	CRACR2A	4.53842	0.0014	3.08573	2.18219	0.00001
up	FKBP5	4.51883	0.01345	7.64774	2.17595	0.00029
up	PPP1R3B	4.50592	0.00419	1.93565	2.17182	0.00005
up	PROS1	4.49165	0.01329	1.7224	2.16724	0.00029
up	POLR2J3	4.48324	0.00213	2.97949	2.16454	0.00002
up	NABP1-OT1	4.47946	0.01045	5.28372	2.16333	0.0002
up	LINC01191	4.47701	0.02253	1.18272	2.16253	0.00066
up	LOC100288123	4.46116	0.00182	2.40867	2.15742	0.00002
up	MAP3K9	4.45267	0.0424	0.80842	2.15467	0.00186
up	ABCA1	4.44026	0.02443	5.1947	2.15064	0.00074
up	LOC101929732	4363	0.02798	2.07661	2.12532	0.00091
up	LOC105374925	4.33314	0.0343	2.06903	2.11541	0.00126
up	SMARCA5-AS1	4.32952	0.03719	1.14188	2.11421	0.00149
up	GSTO2	4.32436	0.01503	1.43097	2.11249	0.00035
up	LOC112268259	4.30894	0	4.65939	2.10733	0
up	PFKFB3	4.30617	0.03136	8.26663	2.10641	0.00111
up	YJEFN3	4.25977	0.00226	2.71165	2.09078	0.00002
up	CSAD	4.25165	0.00019	6.31782	2.08802	0
up	LOC112268267	4.24984	0.00005	5.57741	2.08741	0
up	PLEKHG6	4248	0.00172	2.81146	2.08678	0.00002
up	STIMATE-MUSTN1	4.24724	0.01823	2.70851	2.08652	0.00048
up	SLC11A1	4.20942	0.00571	10.10574	2.07362	0.00009
up	GTF2I	4.2005	0	4.24251	2.07056	0
up	LOC101928008	4.19884	0.0424	1.84653	2.06999	0.00187
up	CYP2U1-AS1	4.16136	0.04274	0.72559	2.05705	0.00192
up	RAB5C-AS1	4.07194	0.00732	0.70303	2.02572	0.00013
up	LOC107987251	4.0629	0.04156	1.97995	2.02251	0.00179
up	LOC105373195	4.02258	0.02905	1.58206	2.00812	0.00096
up	LOC100129503	3.99761	0.03219	0.67648	1.99914	0.00115
up	LOC105374107	3.99233	0.02072	2.51415	1.99723	0.00058
up	LOC101927325	3.97639	0.02963	0.66954	1.99146	1
up	LOC107984648	3.96224	0.01588	1.03233	1.98631	0.00039
up	POMK	3.95788	0.03107	1.02877	1.98473	0.00109
up	ZBTB24	3.95195	0.01151	2.81257	1.98256	0.00024
up	EFCAB8	3.9293	0.0204	2.0995	1.97427	0.00057
up	ARAP1-AS2	3.91052	0.00016	5.80305	1.96736	0
up	COL6A3	3.91049	0.04025	2.79659	1.96735	0.00169
up	C5orf51	3.90743	0.04559	1.30519	1.96622	0.00209
up	LOC105373711	3.88138	0.02506	2.08365	1.95657	0.00077
up	MYADM-AS1	3.82412	0.0497	2.06716	1.93513	0.00242
up	SH3PXD2B	3.78156	0.04741	3.22566	1.91898	0.00223
up	LOC107985874	3.77875	0.02105	2.32471	1.91791	0.00059
up	PLXNA3	3.75565	0.00033	4.09308	1.90906	0
up	LOC107984741	3.74997	0.00034	2.31496	1.90688	0
up	LOC100128276	3.73372	0.02522	3.39788	1.90062	0.00078
up	LINC01001	3.72218	0.00965	4.89613	1.89615	0.00018
up	HELB	3.69857	0	4.24519	1.88697	0
up	DARS1-AS1	3.69381	0.04571	1.23405	1.88511	0.0021
up	LOC107985392	3.66689	0.03787	1.22418	1.87456	0.00154
up	IKBKG	3.6652	0.00077	4.55117	1.87389	0
up	TRNE	3.64939	0.02963	3.63447	1.86766	1
up	LOC105379193	3.61624	0.00325	2.13587	1.85449	0.00003
up	LOC105371692	3.54256	0.00592	3.38566	1.82479	0.00009
up	SETBP1	3.46465	0.02659	2545	1.79271	0.00085
up	SHOC1	3.43315	0.01699	3.97456	1.77953	0.00044
up	IL27	3.4297	0.02905	2.19867	1.77808	0.00096
up	GNA15-DT	3.42881	0.00093	3.45201	1.77771	0.00001
up	SLC2A3	3.41139	0.03483	10.04678	1.77036	0.0013
up	RYBP-2	3.41033	0.00699	3.49638	1.76991	0.00012
up	DSCAS	3.37694	0.02201	2.93719	1.75572	0.00063
up	LPGAT1-AS1	3.34483	0.04708	1.89193	1.74193	0.00221
up	EDDM3A	3.33927	0.01031	3.78441	1.73953	0.0002
up	ABR	3.33691	0.02528	2.16363	1.73851	0.00079
up	VPS9D1-AS1	3.33044	0.01933	4.49998	1.73571	0.00053
up	ABCC2	3.32692	0.04571	1.88568	1.73419	0.00211
up	ATP8B3	3.31876	0.0308	2.48908	1.73065	0.00108
up	ITIH4	3.31861	0.02778	4.47051	1.73058	0.0009
up	CR2	3.31591	0.03225	3.4077	1.72941	0.00116
up	LOC100128494	3.30817	0.00067	5.0207	1.72603	0
up	IRAK3	3.2893	0.01352	8.38997	1.71778	0.0003
up	FCRL1	3.2833	0.0008	4.81017	1.71515	0.00001
up	LOC100289580	3.27908	0.01142	4.29583	1.71329	0.00023
up	LOC107985403	3.27292	0.04128	2.25888	1.71058	0.00176
up	JAK3	3.26747	0.00071	8.78271	1.70817	0
up	GTF2I-AS1	3.24867	0.01745	2.64623	1.69985	0.00045
up	RSKR	3.24086	0.02108	2.72819	1.69638	0.0006
up	LOC105370974	3.19501	0.00423	2.8666	1.67582	0.00005
up	LOC105373211	3.1786	0.0424	3.45306	1.66839	0.00187
up	CC2D2A	3.17499	0.03393	3.83468	1.66675	0.00124
up	NFKBIZ	3.14354	0.01329	7.64503	1.65239	0.00029
up	LOC112268148	3.1341	0.0361	2.20255	1.64805	0.00139
up	PROSER3	3.12641	0.0012	3.98992	1.64451	0.00001
up	LOC101929609	3.11413	0.02401	1.46702	1.63883	0.00072
up	NIBAN3	3.09973	0.00162	5.26824	1.63214	0.00001
up	TPK1	3.09968	0.02276	2.58659	1.63212	0.00067
up	LOC105371492	3.09707	0.01136	1.93716	1.63091	0.00023
up	MAPK8IP3	3.09395	0.02338	7.70602	1.62945	0.0007
up	TCP11L2	3.05081	0.00142	6.03915	1.60919	0.00001
up	DOCK4	3.03656	0.01384	3.00483	1.60244	0.00031
up	LOC107985246	3.00996	0.02238	2.45924	1.58974	0.00065
up	GUCY1A2	3.0094	0.04625	2.36334	1.58948	0.00215
up	LOC100996318	3.00358	0.00649	4.89385	1.58668	0.0001
up	HNRNPD-DT	3.00326	0.04741	0.98128	1.58653	0.00223
up	OSBPL10	2.99997	0.03952	1.89777	1.58495	0.00165
up	BORCS8-MEF2B	2.98818	0.0362	2.70331	1.57927	0.0014
up	LOC101928415	2.98625	0.01598	2.02331	1.57833	0.00039
up	LOC105378298	2.98179	0.03664	2.24964	1.57618	0.00143
up	DTNB	2.97986	0.01653	2.77363	1.57524	0.00041
up	CCZ1B	2.97521	0.00755	3.78674	1.57299	0.00013
up	MGRN1	2.97233	0.04104	6.02066	1.57159	0.00174
up	TMEM117	2.96936	0.04887	2.61537	1.57015	0.00235
up	TNFRSF13C	2.94251	0.02521	4.12549	1.55705	0.00078
up	LOC105372310	2.9348	0.00148	7.00146	1.55326	0.00001
up	NOP53-AS1	2.92253	0.0424	0.94541	1.54722	0.00187
up	ARID5B	2.90225	0.00196	4.6481	1.53717	0.00002
up	DHX36	2.90067	0.00067	3.38049	1.53638	0
up	SLFN12L	2.89876	0.01503	4.81223	1.53544	0.00035
up	KXD1	2.87486	0.02183	4.0066	1.52349	0.00063
up	WDR19	2.86034	0.04624	2.39306	1.51619	0.00215
up	DUSP18	2.85626	0.01503	5.48636	1.51413	0.00035
up	CEP131	2.84694	0.00428	3.09936	1.50941	0.00006
up	BTBD8	2.83093	0.03861	4.84953	1.50128	0.00159
up	ZNF587	2.82031	0.00002	4.68595	1.49585	0
up	ACSL1	2.79829	0.04129	10.13994	1.48454	0.00177
up	JMJD6	2.79454	0.02816	6.11404	1.48261	0.00092
up	MIR6080	2.79293	0.04551	2.76344	1.48178	0.00209
up	VPS9D1	2.77727	0.0447	6.69841	1.47367	0.00202
up	LOC105374310	2.75962	0.02277	2.43872	1.46447	0.00067
up	MARCO	2.75791	0.04942	3.65112	1.46358	0.00239
up	MCTP2	2.74762	0.03628	6.98277	1.45818	0.00141
up	ZKSCAN3	2747	0.04488	1.9162	1.45786	0.00204
up	PRDM10	2.7365	0.01447	3.64018	1.45233	0.00032
up	LOC112268052	2.72894	0.01316	3.87828	1.44834	0.00028
up	CLEC17A	2.68339	0.00363	4.35657	1.42406	0.00004
up	NOTCH2NLC	2.6767	0.03808	2.48291	1.42046	0.00155
up	MAP3K8	2.64365	0.01827	5.79576	1.40253	0.00048
up	DPP9-AS1	2.63615	0.01728	3.05589	1.39843	0.00045
up	LOC153684	2.6331	0.04168	1.59047	1.39676	0.0018
up	TRAPPC10	2.62721	0.02008	4.93892	1.39353	0.00055
up	HIPK2	2.62281	0.01972	5.49866	1.39111	0.00054
up	DENND3-AS1	2.6199	0.0479	3.04902	1.38951	0.00229
up	MORN1	2.61663	0.01879	2.27835	1.38771	0.0005
up	MKNK1	2.61161	0.04624	7.13524	1.38494	0.00215
up	ANKS1A	2.60989	0.02522	5.3899	1.38399	0.00078
up	LOC107984638	2.60667	0.00423	4.38589	1.38221	0.00005
up	ADAMTSL4-AS2	2.59845	0.01081	5.82103	1.37765	0.00021
up	ARSG	2.5725	0.01501	5.38171	1.36317	0.00035
up	QRICH2	2.55118	0.01697	2.57745	1.35116	0.00043
up	PLEKHG2	2.54411	0.01699	5.15167	1.34716	0.00044
up	ADGRL2	2.53484	0.00893	3.46777	1.34189	0.00017
up	CMIP	2.53477	0.01179	7.16445	1.34186	0.00025
up	ZNF169	2.53027	0.03743	2.76994	1.33929	0.00151
up	PCP2	2.52883	0.00659	3.50334	1.33847	0.00011
up	CA6	2.52551	0.04681	3.49992	1.33658	0.00218
up	GBP2	2.52267	0.02183	7.49903	1.33495	0.00062
up	TSPOAP1	2.49189	0.02064	3.9922	1.31724	0.00058
up	LOC107985040	2.48511	0.00609	7.81681	1.31331	0.0001
up	TMED8	2.48321	0.00968	5.36732	1.31221	0.00018
up	CXorf65	2.46242	0.01879	3.26219	1.30008	0.0005
up	LOC105373511	2.45651	0.03874	3.16783	1.29661	0.0016
up	TAF13	2.45147	0.01547	3.34229	1.29365	0.00038
up	BICRA	2.45055	0.01809	4.94793	1.29311	0.00047
up	GARS1-DT	2.44873	0.0304	5.37954	1.29203	0.00105
up	LINC01002	2.42944	0.0479	4.8812	1.28062	0.00228
up	CCDC18-AS1	2.41797	0.0266	4.15387	1.27379	0.00085
up	NOMO2	2.40301	0.03597	2.99297	1.26484	0.00138
up	LOC101927898	2.38368	0.0101	4.96542	1.25319	0.00019
up	MDM4	2.37942	0.00016	6.32333	1.25061	0
up	LINC00937	2.37668	0.04259	3.98459	1.24895	0.0019
up	ASH1L	2.37603	0.01987	4.99997	1.24855	0.00055
up	MED12	2.37049	0.01501	6.22895	1.24519	0.00035
up	CD22	2.36036	0.03475	4.67877	1.23901	0.00129
up	ZGRF1	2.3521	0.03122	2.4741	1.23395	0.0011
up	ARAP2	2.34617	0.00334	4.73265	1.23031	0.00004
up	ATG10	2.33611	48	3.51162	1.22411	0.00229
up	ABCA2	2.33068	0.02962	6.23946	1.22075	1
up	WSB1	2327	0.00255	7.89258	1.21847	0.00003
up	GBP5	2.31961	0.0362	5.37902	1.21388	0.0014
up	NEK3	2.30349	0.0476	2.02479	1.20382	0.00225
up	PTEN-2	2.28971	0.02242	3.96323	1.19516	0.00066
up	GRAMD1A	2.27752	0.03214	8.26298	1.18746	0.00115
up	LINC-PINT	2.27735	0.03937	4.8671	1.18736	0.00164
up	LOC105374773	2.26692	0.0078	5.13105	1.18074	0.00014
up	CPSF3	2.25835	0.00724	3.96908	1.17527	0.00012
up	LIMK2	2.23616	0.0368	8.05332	1.16102	0.00146
up	MTF1	2.23574	0.04129	6.02267	1.16075	0.00177
up	C1QTNF6	2.23462	0.04222	2.6752	1.16003	0.00184
up	FOXK1	2.23092	0.0028	5.47532	1.15764	0.00003
up	MYO18A	2.22556	0.04058	5.8525	1.15417	0.00171
up	ZNF655	2.22148	0.00066	5.72492	1.15152	0
up	LRRK2	2.20715	0.0476	8.31342	1.14218	0.00225
up	SLC36A1	2.18741	0.04659	5.45874	1.12922	0.00217
up	ATXN7	2.1852	0.02436	5.41338	1.12776	0.00074
up	SFT2D2	2.17929	0.01339	6.17467	1.12386	0.00029
up	ZNF611	2.16499	0.01675	3.44822	1.11436	0.00043
up	ZNF445	2.15315	0.0156	4.31974	1.10645	0.00038
up	CCNL1	2.1415	0.0362	7.6249	1.09862	0.0014
up	PARP4	2.13694	0.03233	6.61605	1.09555	0.00117
up	MEFV	2.11864	0.04943	8.13779	1.08314	0.0024
up	NCOR2	2.10992	0.00803	6.61109	1.07719	0.00014
up	SEC31B	2.09941	0.01928	4.7898	1.06998	0.00052
up	SOS1	2.08791	0.00452	5.14398	1.06206	0.00006
up	MAFB	2.08234	0.03475	6.75152	1.05821	0.00129
up	SEC16A	2.08224	0.01958	6.56376	1.05814	0.00053
up	VPS13B	2.07981	0.03719	5.38549	1.05645	0.00149
up	D2HGDH	2.06788	0.04571	4.82234	1.04815	0.00211
up	SETD1B	2.04817	0.03825	6.40133	1.03434	0.00156
up	GPR155	2.04264	0.0497	4.63069	1.03044	0.00242
up	GNL3L	2.04134	0.00707	5.70187	1.02952	0.00012
up	ATR	2.04077	35	4.05024	1.02912	0.00131
up	ZFAS1	2.01312	0.02245	6.54386	1.00943	0.00066
up	CLASRP	2.0091	0.03849	6.63666	1.00655	0.00158
up	HSF2BP	523.59099	0.03899	2.23119	9.0323	0.00162
up	MAML1	201.28608	0.04168	0.94806	7.6531	0.0018
up	PPP1R14C	122.19979	0.01218	0.33302	6.9331	0.00026
up	RAD17-2	118.18458	0.00091	0.29255	6.8849	0.00001
up	NEK5	112.5642	0.00006	0.23506	6.8146	0
up	CLRN1-AS1	99.89884	0.02552	0.07341	6.6424	0.0008
up	MSRA	99.89891	0.00183	0.0826	6.6424	0.00002
up	NYNRIN	96.64984	0.00587	0.05665	6.5947	0.00009
up	PRRT2	86.82875	0.00514	-0.07421	6.4401	0.00007
up	LOC100506990-2	81.88915	0.00649	-0.14752	6.3556	0.0001
up	LOC105369820	74.27493	0.01658	-0.25237	6.2148	0.00042
up	TRIM9	72.63034	0.03688	-0.25662	6.1825	0.00146
up	LOC105372956	70.76183	0.01885	-0.32024	6.1449	0.00051
up	ZNF623	64.70925	0.02093	-0.41246	6.0159	0.00059
up	TVP23C-CDRT4	63.85816	0.02232	-0.41903	5.9968	0.00065
up	LINC01715	57.31353	0.04758	-0.55027	5.8408	0.00224
up	LINC02478	57.09145	0.01594	-0.54025	5.8352	0.00039
up	LOC107985485	51.6428	0.03664	-0.65006	5.6905	0.00144
up	LINC02354	50.65727	0.03555	-0.68261	5.6627	0.00135
up	LOC105377359	50.25514	0.02949	-0.67952	5.6512	0.00099
up	LOC105378651	48.07116	0.02707	-0.72649	5.5871	0.00087
up	CREG2	43.72235	0.02854	-0.82239	5.4503	0.00094
up	FILIP1	42.82839	0.04256	-0.82582	5.4205	0.0019
up	SLC4A11	39.47302	0.03864	-0.92474	5.3028	0.00159
up	LOC105371131	33.18583	0.03864	-1.08594	5.0525	0.00159
up	LOC107985926	17.91999	0.01162	1.20792	4.1635	0.00024
up	LOC105372272	11.95717	0.00125	0.6895	3.5798	0.00001
up	FOSL1	11.83592	0.01704	2.46166	3.5651	0.00044
up	MYCBP2-AS1	9.44533	0.00001	2154	3.2396	0
up	CRK	8.91787	0	2.84327	3.1567	0
up	C2orf49-DT	6.82011	0.00626	0.82937	2.7698	0.0001
up	SLC44A5	5.87544	0.00072	1.15522	2.5547	0
up	RHOQ-AS1	5.60885	0.01423	2.22241	2.4877	0.00032
up	CARS1-2	5.42114	0.0463	1.72225	2.4386	0.00215
up	PRPH2	5.22598	0.00816	0.49826	2.3857	0.00015
up	LOC105370965	4.94886	0.02628	0.43622	2.3071	0.00084
up	BCAT1	4.64765	0.02242	4183	2.2165	0.00066
up	LOC101929204	4.59416	0.01209	1.75181	2.1998	0.00025
up	TEAD2	4.51744	0.00001	3.46369	2.1755	0
up	ADAMTSL4-AS1	4.47071	0.00456	4.39854	2.1605	0.00006
up	ETS2	4.07612	0.01904	7783	2.0272	0.00052
up	ICAM5	3.72852	0.03664	2.17574	1.8986	0.00144
up	FCER2	3.70943	0.00782	3.06017	1.8912	0.00014
up	UVSSA	3.65204	0.00022	4.46591	1.8687	0
up	LOC107986828	3.52983	0.0017	2.10281	1.8196	0.00001
up	RAB6C	2.73721	0.02528	2.33896	1.4527	0.00079
up	SLCO4A1	2.73682	0.04128	4.03116	1.4525	0.00176
up	KMT2D	2.72906	0.02456	6.74199	1.4484	0.00075
up	LOC101927864	2.60071	0.02415	3.14266	1.3789	0.00073
up	SLC16A6	2.46707	0.04761	4.76741	1.3028	0.00227
up	COLEC11	2.46007	0.00315	4.37373	1.2987	0.00003
up	LINC02627	2.35936	0.03066	5.25976	1.2384	0.00106
up	NUCB1-AS1	2.3579	0.01312	5.07731	1.2375	0.00028
up	SSH1	2.25433	0.02093	6.18602	1.1727	0.00059
up	TSHZ3	2.11198	0.04571	4.36909	1.0786	0.00211
up	SPG11	2.05538	0.01489	6.27255	1.0394	0.00034
up	LOC439933	49.65972	0.02242	-0.69245	5634	0.00066
up	HAS1	7.22501	0.03467	0.0838	2853	0.00128
down	TFIP11-DT	-2.37676	0.04168	0.25207	-1249	0.0018
down	KLF15	-8.47376	0.04205	-2.04538	-3083	0.00183
down	LOC105369764	-11012	0.01501	-2.09487	-3461	0.00035
down	LOC107985588	-2.04756	0.04288	3.12162	-1.0339	0.00193
down	CCNQ	-2.06738	0.00913	4.17539	-1.0478	0.00017
down	C12orf73	-2.07989	0.03233	2.09391	-1.0565	0.00116
down	PDRG1	-2.0887	0.02995	3.48347	-1.0626	0.00102
down	IMP3	-2.1646	0.0362	5.35534	-1.1141	0.0014
down	PKP2	-2.19832	0.03302	2.04176	-1.1364	0.0012
down	TCEAL8	-2.3387	0.02509	3.6379	-1.2257	0.00077
down	CBR1	-2.34761	0.04857	4.00126	-1.2312	0.00233
down	TSPEAR	-2.38618	0.03023	2.12558	-1.2547	0.00104
down	SARDH	-2.4832	0.04876	2.60158	-1.3122	0.00235
down	MRPS9-AS1	-2.52013	0.02928	1.4005	-1.3335	0.00098
down	RPL32	-2.59873	0.03109	8.75003	-1.3778	0.0011
down	PCCA	-2.64231	0.00984	4.18677	-1.4018	0.00019
down	GSTP1	-2.64799	0.00047	7.46071	-1.4049	0
down	S100A10	-2.65571	0.00082	6.73045	-1.4091	0.00001
down	LOC107985688	-2.98493	0.00419	1.55193	-1.5777	0.00005
down	LOC101929098	-2.98845	0.04067	-0.5823	-1.5794	0.00172
down	FLJ42351	-3.14096	0.03555	0.28149	-1.6512	0.00135
down	GABRB3	-3.17818	0.03719	4.61725	-1.6682	0.00149
down	LOC105373488	-3.20961	0.02778	1.46317	-1.6824	0.0009
down	TMEM198	-3.65711	0.03908	-0.84407	-1.8707	0.00162
down	LINC01399	-3.71047	0.00148	3.34662	-1.8916	0.00001
down	CDH20	-4.08633	0.0032	0.69858	-2.0308	0.00003
down	LOC105379013	-4.28206	0.03623	-1.07779	-2.0983	0.00141
down	OTOGL	-4.43151	0.00036	0.99019	-2.1478	0
down	TTC7B	-4.47257	0.00456	7.4261	-2.1611	0.00006
down	LOC101929003	-4.66896	0.01503	-0.97421	-2.2231	0.00035
down	DES	-4.78626	0.01317	1.55753	-2.2589	0.00028
down	LOC105377769	-4.89261	0.00091	-0.86206	-2.2906	0.00001
down	SNHG9	-5314	0	0.99022	-2.4098	0
down	LINC01354	-6.14365	0.04467	-2.01185	-2.6191	0.00202
down	PNMA8A	-6.98957	0.03719	-2.01431	-2.8052	0.00149
down	C5orf64	-7.0876	0.00794	-1.61101	-2.8253	0.00014
down	PRRG3	-7.12357	0	1.31805	-2.8326	0
down	NOTUM	-7.53079	0.00412	-1.30926	-2.9128	0.00005
down	ESRP1	-8.48431	0.04128	-2.0463	-3.0848	0.00177
down	LOC105374246	-8.58312	0.0202	-2058	-3.1015	0.00056
down	ASB18	-8.77621	0.00433	-1.84915	-3.1336	0.00006
down	LINC01107	-9.18766	0.00219	-1.69944	-3.1997	0.00002
down	RNASE3	-9.35608	0.00099	4.92662	-3.2259	0.00001
down	TRR-CCG2-1	-11.04021	0.00553	-2.10536	-3.4647	0.00008
down	LOC107985488	-12.6837	0.00078	-1.92581	-3.6649	0.00001
down	LOC105378641	-15.4218	0.01484	-2.13762	-3.9469	0.00034
down	GBP7	-15.4218	0.01484	-2.13762	-3.9469	0.00034
down	LY6G5B-5	-25.62362	0.00423	-2.17289	-4.6794	0.00005
down	LINC01583	-25.62362	0.00423	-2.17289	-4.6794	0.00005
down	BISPR	-25.62362	0.00423	-2.17289	-4.6794	0.00005
down	LOC101927646	-25.62362	0.00423	-2.17289	-4.6794	0.00005
down	LOC105378523	-25.62362	0.00423	-2.17289	-4.6794	0.00005
down	LOC105371665	-25.62362	0.00423	-2.17289	-4.6794	0.00005
down	LINC01299	-25.62362	0.00423	-2.17289	-4.6794	0.00005
down	LOC105373436	-25.62362	0.00423	-2.17289	-4.6794	0.00005
down	LOC105373494	-25.62362	0.00423	-2.17289	-4.6794	0.00005
down	LNC-LBCS	-25.62362	0.00423	-2.17289	-4.6794	0.00005
down	VPS13A-AS1	-25.62362	0.00423	-2.17289	-4.6794	0.00005
down	LINC00502	-25.62362	0.00423	-2.17289	-4.6794	0.00005
down	TBX15	-25.62362	0.00423	-2.17289	-4.6794	0.00005
down	TRE-TTC2-2	-25.62362	0.00423	-2.17289	-4.6794	0.00005
down	LOC105377378	-25.62362	0.00423	-2.17289	-4.6794	0.00005
down	LOC105377262	-25.62362	0.00423	-2.17289	-4.6794	0.00005
down	LOC112268205	-25.62362	0.00423	-2.17289	-4.6794	0.00005
down	LOC107986840	-25.62362	0.00423	-2.17289	-4.6794	0.00005
down	LOC107984249	-25.62362	0.00423	-2.17289	-4.6794	0.00005
down	CNOT3-8	-25.62362	0.00423	-2.17289	-4.6794	0.00005
down	LOC105376364	-25.62362	0.00423	-2.17289	-4.6794	0.00005
down	LOC105376277	-25.62362	0.00423	-2.17289	-4.6794	0.00005
down	LOC105374088	-25.62362	0.00423	-2.17289	-4.6794	0.00005
down	PCDH8	-44.9982	0	-1.63653	-5.4918	0
down	FRMD7	-2.00114	0.00154	5.25393	-1.00083	0.00001
down	MRPL36	-2.00207	0.0318	3.45941	-1.00149	0.00113
down	ABHD1	-2.00491	0.00649	3.76047	-1.00354	0.0001
down	EID2	-2.01347	0.02233	3.8422	-1.00968	0.00065
down	H1-10	-2.01388	0.03664	8.40748	-1.00998	0.00143
down	RPP25L	-2.01747	0.04592	4.18472	-1.01254	0.00212
down	IQCH-AS1	-2.0207	0.0291	2.50215	-1.01485	0.00097
down	RHNO1	-2.02087	0.03177	3.86209	-1.01497	0.00113
down	ZNF609	-2.02738	0.00456	6.76433	-1.01961	0.00006
down	NDUFB8	-2.03621	0.0004	5.74635	-1.02589	0
down	NDUFB9	-2.03805	0.0067	5.39116	-1.02719	0.00011
down	NDUFS8	-2.03857	0.0037	4.54696	-1.02756	0.00004
down	TMEM147-AS1	-2.04198	0.0156	3.88614	-1.02997	0.00038
down	EVI2A	-2.04477	0.04278	7.57103	-1.03194	0.00192
down	CIAO2A	-2.04612	0.00231	5.20472	-1.03289	0.00002
down	LOC107986820	-2.05261	0.02549	3.10621	-1.03746	0.0008
down	SLC39A3	-2.05418	0.00552	5.16188	-1.03857	0.00008
down	MRPL43	-2.05497	0.03077	5.09827	-1.03911	0.00107
down	RPL37A	-2.06071	0.04253	8.80338	-1.04314	0.00189
down	DPM3	-2.06672	0.03107	4.42523	-1.04734	0.00109
down	GADD45GIP1	-2.07562	0.02701	5.30214	-1.05354	0.00087
down	UQCRFS1	-2.07847	0.00708	6.14385	-1.05552	0.00012
down	SH3D21	-2.08096	0.0424	4.44428	-1.05725	0.00187
down	CAMK1	-2.08146	0.00934	5.34571	-1.05759	0.00018
down	ZRSR2	-2.08961	0.00024	6.66938	-1.06324	0
down	MRFAP1L1	-2.0904	0.02509	5.56179	-1.06378	0.00077
down	DMAC1	-2.10737	0.03233	4.74105	-1.07544	0.00117
down	ATP5MG	-2.10737	0.01735	7.14412	-1.07545	0.00045
down	ZNF16	-2.10822	0.03719	1.67575	-1.07603	0.0015
down	METTL18	-2.11628	0.03338	2.84284	-1.08153	0.00122
down	RNASEH2C	-2.12214	0.00067	6.16352	-1.08552	0
down	LOC107986837	-2.12384	0.03323	3.77614	-1.08668	0.00121
down	RPL15	-2.12419	0.04256	9.00633	-1.08691	0.0019
down	FAM43A	-2.13368	0.0424	4.29894	-1.09335	0.00187
down	SNRPE	-2.13428	0.02321	2.12394	-1.09375	0.00069
down	COA3	-2.13788	0.0298	4.21434	-1.09618	0.00101
down	RPL26L1	-2.14889	0.01584	3.13392	-1.10359	0.00039
down	PHF5A	-2.15045	0.00423	4.56278	-1.10464	0.00005
down	RPS19BP1	-2.15285	0.00071	5.28953	-1.10625	0
down	SAP30	-2.15432	0.03006	2.84336	-1.10723	0.00103
down	SELENOW	-2.15907	0.00552	4.60646	-1.11041	0.00008
down	BCAS4	-2.15922	0.00438	7.5169	-1.11051	0.00006
down	LOC101927967	-2.16102	0.02659	4.78124	-1.11172	0.00085
down	BTF3	-2.16657	0.02217	7.72114	-1.11541	0.00064
down	MAP3K7CL	-2176	0.02735	2.81737	-1.12168	0.00089
down	ATP5MC2	-2.17934	0.00273	6.75032	-1.12389	0.00003
down	NSUN5	-2.18009	0.01084	6.13233	-1.12439	0.00022
down	LINC01003	-2.18052	0.00175	3.8345	-1.12467	0.00002
down	LOC105371566	-2181	0.00724	2.32271	-1.12499	0.00012
down	LOC112268006	-2.18146	0.00694	3.35977	-1.12529	0.00012
down	OST4	-2.18625	0.0034	6.27434	-1.12846	0.00004
down	CEP290	-2.1935	0.0447	2.90235	-1.13324	0.00203
down	TMEM81	-2.20761	0.02968	1.35313	-1.14249	1
down	SMIM8	-2.21143	0.0323	2.63173	-1.14498	0.00116
down	NGRN	-2.21382	0.00123	4.69589	-1.14654	0.00001
down	HINT1	-2.21536	0.00066	5.93555	-1.14754	0
down	OCEL1	-2.2158	0.00507	4.07323	-1.14783	0.00007
down	DUSP23	-2.21995	0.00164	4.38746	-1.15053	0.00001
down	LOC100996447	-2.23284	0.04198	1.34248	-1.15888	0.00183
down	DTL	-2.23982	0.01893	3.8793	-1.16338	0.00051
down	SMIM30	-2.24352	0.02596	3.26627	-1.16576	0.00082
down	TSTD1	-2.24424	0.0042	4.88199	-1.16622	0.00005
down	SAC3D1	-2.2443	0.00496	3.4179	-1.16627	0.00007
down	ASGR1	-2.25193	0.04067	4.76065	-1.17116	0.00172
down	EML5	-2.25657	0.01128	2.79932	-1.17413	0.00023
down	TMEM160	-2.26056	0.00705	4.23067	-1.17668	0.00012
down	RPL36	-2.26531	0.04943	7.86422	-1.17971	0.00239
down	KBTBD6	-2.27451	0.0424	3.35213	-1.18556	0.00186
down	MGST1	-2.27851	0.01052	4.05307	-1.18809	0.00021
down	CYSLTR2	-2.29234	0.03702	3.26755	-1.19682	0.00148
down	EFNB1	-2.2995	0.04839	3.13427	-1.20132	0.00232
down	C6orf226	-2.30358	0.02443	2.70394	-1.20388	0.00074
down	CD52	-2.3071	0.01547	7.77407	-1.20608	0.00038
down	PGLS-DT	-2.31075	0.0001	5.26897	-1.20836	0
down	MRPL17	-2.32796	0.00617	3.67693	-1.21907	0.0001
down	ZNF367	-2.3305	0.00527	3.61372	-1.22064	0.00008
down	BOLA1	-2.33098	0.04551	3.09829	-1.22094	0.00209
down	LINC01506	-2.33245	0.0362	4.63631	-1.22185	0.00141
down	SNRPC	-2.34257	0.00125	4.58921	-1.22809	0.00001
down	LOC112268213	-2.34556	0.0424	1.6832	-1.22993	0.00186
down	NEURL1B	-2.34586	0.00156	6.24336	-1.23012	0.00001
down	TMEM141	-2.34918	0.01138	4.69022	-1.23216	0.00023
down	WDR47	-2.34992	0.03868	8204	-1.23261	0.0016
down	TMED3	-2.35935	0.00067	4.83396	-1.23839	0
down	PLD4	-2.36661	0.02778	4.9572	-1.24282	0.00091
down	CST3	-2.38074	0.03525	8.18926	-1.25141	0.00132
down	SNRPD1	-2.39623	0.00112	4.08182	-1.26077	0.00001
down	RPLP2	-2.40342	0.01053	8.62779	-1.26509	0.00021
down	TIMM8B	-2.41152	0.00035	3.77707	-1.26994	0
down	SLIRP	-2.41511	0.00344	2.75451	-1.27209	0.00004
down	LOC105374809	-2.41645	0.01598	4.21271	-1.27289	0.00039
down	C15orf61	-2.43033	0.00735	2.51355	-1.28115	0.00013
down	TAPT1-AS1	-2.4349	0.03591	6.93197	-1.28386	0.00137
down	COPRS	-2.44167	0.00816	2.08028	-1.28787	0.00015
down	VAMP8	-2.44485	0.00016	6.20257	-1.28974	0
down	TUBD1	-2.47622	0.00018	4.52287	-1.30814	0
down	PFDN4	-2.48759	0.00072	3.14993	-1.31475	0
down	RPL34	-2.49224	0.01764	7.7505	-1.31744	0.00046
down	UQCRQ	-2.50438	0.00428	5.58641	-1.32446	0.00006
down	ALDH1A1	-2.50717	0.00878	3.29871	-1.32606	0.00016
down	OLIG1	-2.52174	0.00887	5.47246	-1.33442	0.00016
down	NTRK1	-2.52997	0.04077	1.51568	-1.33912	0.00173
down	TOMM7	-2.53312	0.00006	5.62501	-1.34091	0
down	RPL23	-2.53346	0.00229	7.18284	-1.34111	0.00002
down	FAM50B	-2.54076	0.01301	2.81982	-1.34526	0.00028
down	CACNA2D3	-2.54165	0.0111	2.95756	-1.34576	0.00022
down	LOC105377043	-2.54311	0.03071	6.44654	-1.34659	0.00106
down	LOC107985948	-2.54465	0.00372	4.34009	-1.34747	0.00004
down	C4orf48	-2.54659	0.00537	4.43374	-1.34857	0.00008
down	DMD	-2.55104	0.00423	4.89999	-1.35109	0.00005
down	NUDCD3	-2.55204	0.04179	9.06385	-1.35165	0.00181
down	ENTHD1	-2.55508	0.01053	4.60152	-1.35337	0.00021
down	FAM81B	-2.56408	0.0101	3.3245	-1.35844	0.00019
down	TCEAL4	-2.56519	0.01213	2.01486	-1.35907	0.00025
down	MTLN	-2.56826	0.03077	3.14792	-1.36079	0.00107
down	ADRB2	-2.56848	0.00029	4.32651	-1.36092	0
down	OCIAD2	-2.58538	0.01142	3.37456	-1.37038	0.00023
down	ZGLP1	-2.59802	0.0303	1.59654	-1.37741	0.00104
down	RPL26	-2.60502	0.02444	9.22775	-1.38129	0.00074
down	RLN2	-2612	0.04761	1.12085	-1.38515	0.00226
down	MRPL57	-2.61586	0.00148	4.53391	-1.38729	0.00001
down	CRIP1	-2.62527	0.01081	7.88457	-1.39247	0.00022
down	RPS21	-2.63149	0.03664	5.45476	-1.39588	0.00144
down	ZNF419	-2.65292	0.02436	2.2405	-1.40758	0.00074
down	ZNF285	-2.66212	0.04335	1.19618	-1.41258	0.00195
down	LOC107984671	-2.67099	0.00213	5.45845	-1.41737	0.00002
down	COMMD6	-2.69206	0.00019	4.74921	-1.42871	0
down	THOC3	-2.70191	0.00865	3.29983	-1.43398	0.00016
down	LOC105370531	-2.71312	0.00181	2.81008	-1.43995	0.00002
down	ZNHIT2	-2.71689	0.00176	2.91701	-1.44196	0.00002
down	TMEM150C	-2.7188	0.00717	1.04579	-1.44297	0.00012
down	ZNF8-ERVK3-1	-2.72096	0.01142	0.30809	-1.44412	0.00023
down	LOC107985522	-2.72303	0.02826	2.7323	-1.44521	0.00093
down	IFTAP	-2.73892	0.01464	0.82402	-1.45361	0.00033
down	LOC105370152	-2.74769	0.01007	1.85359	-1.45822	0.00019
down	ZNF771	-2.76054	0.03864	0.52068	-1.46495	0.00159
down	NAALADL1	-2.7773	0.00423	2.42064	-1.47368	0.00005
down	PIGK	-2.79465	0.02232	7.52064	-1.48267	0.00065
down	LOC112267985	-2.79572	0.00965	1.43127	-1.48322	0.00018
down	LOC105373181	-2.80834	0.04198	0.9182	-1.48972	0.00183
down	ZNF823	-2.80886	0.01055	1.01478	-1.48998	0.00021
down	MINAR1	-2.81272	0.04681	0.86301	-1.49196	0.00219
down	SEMA6D	-2.82413	0.01699	7.79166	-1.49781	0.00044
down	RPL10	-2836	0.00247	8.39524	-1.50386	0.00002
down	LINC01943	-2.85098	0.02374	0.49602	-1.51146	0.00071
down	CCSER1	-2.87434	0.01136	11.11309	-1.52323	0.00023
down	XKRX	-2.87944	0.00409	2.9084	-1.52579	0.00005
down	EVA1B	-2.90194	0.00231	4.25101	-1.53702	0.00002
down	FLJ44635	-2.90644	0.00158	5.93446	-1.53925	0.00001
down	RPS15A	-2.90797	0.03591	9.48643	-1.54001	0.00138
down	LINC02777	-2.91901	0.02436	1.95956	-1.54548	0.00074
down	MYCL	-2.92274	0.01298	4.48104	-1.54732	0.00027
down	P2RY14	-2.92537	0.01513	3.46718	-1.54862	0.00036
down	RNASE2	-2.97119	0.01142	6.13201	-1.57104	0.00023
down	NDUFA4	-2.98358	0.00034	5.47617	-1.57704	0
down	LOC101928933	-3.0077	0.00975	0.58061	-1.58866	0.00018
down	LEPROTL1	-3.01692	0.0025	8.08159	-1.59308	0.00003
down	EML2-AS1	-3.01701	0.0144	0.80877	-1.59312	0.00032
down	GPC3	-3.0314	0.00517	8.53382	-1.59998	0.00007
down	LOC107986250	-3.04696	0.03664	-0.23329	-1.60737	0.00144
down	PLEKHA7	-3.05201	0.00411	8.57815	-1.60976	0.00005
down	CNFN	-3.13821	0.02547	-0.47789	-1.64994	0.0008
down	RNA45SN4	-3.14534	0.03213	3.66862	-1.65322	0.00114
down	RNASE6	-3.1793	0.00005	5.32534	-1.66871	0
down	PTRHD1	-3.18937	0.00123	3.52949	-1.67327	0.00001
down	ACTL10	-3.20724	0.00816	1.25348	-1.68133	0.00015
down	LOC102724319	-3.2272	0.00552	0.01733	-1.69028	0.00008
down	TMSB4X	-3.23039	0.00065	10.24706	-1.69171	0
down	SDHAF1	-3.23341	0.00026	3.80416	-1.69305	0
down	CLEC3B	-3.27198	0.02264	2.15735	-1.71016	0.00067
down	NACA2	-3.27591	0.00001	5.18474	-1.71189	0
down	HYAL3	-3.31058	0.03598	3.8365	-1.72708	0.00139
down	BAIAP2L1	-3.38029	0.00464	8.64064	-1.75715	0.00006
down	KLF17	-3.3818	0	3.48014	-1.75779	0
down	SMIM10L1-3	-3.38836	0.00537	3.3014	-1.76059	0.00008
down	LOC100507642-3	-3.39409	0.03086	-0.3016	-1.76302	0.00108
down	PAPOLA-DT	-3.40262	0.01558	-0.19981	-1.76665	0.00038
down	LOC105376805	-3.40374	0.00049	2.28009	-1.76712	0
down	LOC105370337	-3.41571	0.00033	2.41605	-1.77219	0
down	NKAIN2	-3.43525	0.04104	1.08454	-1.78042	0.00174
down	RXFP2	-3.48883	0.00031	1.96305	-1.80274	0
down	NAPEPLD	-3.4948	0.02185	2.10798	-1.80521	0.00063
down	LINC02295	-3.50381	0.03285	1.43018	-1.80892	0.00119
down	LOC728715	-3.50743	0.00134	1.14701	-1.81042	0.00001
down	PART1	-3.52653	0.04151	-0.22819	-1.81825	0.00179
down	LOC105373510	-3.5487	0.01593	-0.55868	-1.82729	0.00039
down	FZD2	-3.56423	0.0071	3.47801	-1.83359	0.00012
down	RPS3A	-3.59672	0.01414	8.96036	-1.84668	0.00031
down	CNTNAP5	-3.59804	0.02861	-0.83709	-1.84721	0.00094
down	OLFM2	-3.61719	0.00599	2.96782	-1.85487	0.00009
down	LOC105379749	-3.62296	0.00571	1.61459	-1.85717	0.00009
down	TRIM7	-3.65256	0.00953	1.33476	-1.86891	0.00018
down	LOC105373302	-3.73116	0.00424	1.10389	-1.89963	0.00005
down	LOC107985905	-3.74423	0.01656	3.05748	-1.90467	0.00042
down	CPLX1	-3.76789	0.04943	-0.37127	-1.91376	0.0024
down	LOC107986152	-3.77417	0.00004	1.34724	-1.91616	0
down	C3orf14	-3.77709	0.04247	-0.37285	-1.91728	0.00188
down	ETV2	-3.78227	0.02015	-0.17424	-1.91925	0.00055
down	MINCR	-3.83677	0.00019	1.57525	-1.93989	0
down	SAMD13	-3.84182	0.0212	-0.7433	-1.94179	0.0006
down	AP2A2	-3.85217	0.00078	2.4532	-1.94567	0.00001
down	RNASE4	-3.86067	0.00118	2.34179	-1.94885	0.00001
down	LOC100506098	-3.92814	0.03688	-0.88128	-1.97384	0.00146
down	PRKG2	-3.93794	0.02406	-0.88854	-1.97744	0.00072
down	NRG1	-3.94421	0.03011	2.39136	-1.97974	0.00103
down	PPP1R12B	-4.03694	0	7.78438	-2.01326	0
down	CA8	-4.05458	0.04269	1.01022	-2.01955	0.00191
down	SELENOM	-4.06621	0.00174	-0.13145	-2.02369	0.00002
down	RDH16	-4.07649	0.03835	-1.41084	-2.02733	0.00157
down	FILNC1	-4.08978	0.02105	-1.4165	-2.03202	0.00059
down	TPSG1	-4.1033	0.02117	-1.42381	-2.03678	0.0006
down	HAR1A	-4.11564	0.01142	0.1675	-2.04112	0.00023
down	HS6ST3	-4.12095	0.00887	-0.90771	-2.04298	0.00016
down	LYPD6B	-4.15072	0.00033	1.24874	-2.05336	0
down	PAPLN-AS1	-4.16305	0.00223	0.22382	-2.05764	0.00002
down	KLHDC8A	-4.17663	0.00066	3.78996	-2.06234	0
down	LOC105372278	-4.20896	0.00893	-1.09078	-2.07347	0.00017
down	LOC105372664	-4.21032	0.00547	-0.34173	-2.07393	0.00008
down	RHPN1-AS1	-4.21034	0.03214	-1.24505	-2.07394	0.00115
down	LINC01726	-4.21945	0.04943	-1.63844	-2.07705	0.0024
down	PTGDR2	-4.22513	0.04857	4.82694	-2.07899	0.00233
down	RN7SK	-4.23243	0.00182	4.09816	-2.08149	0.00002
down	RPL39L	-4.23749	0.00004	0.33668	-2.08321	0
down	LINC02723	-4.25593	0.01039	1.70806	-2.08947	0.0002
down	LGI2	-4.2898	0.0179	-0.45303	-2.10091	0.00047
down	LOC105375504	-4.30417	0.02201	-1.2632	-2.10573	0.00064
down	TARP	-4.31203	0.00092	1.40826	-2.10837	0.00001
down	PACRG	-4.32656	0.02905	-1.24888	-2.11322	0.00096
down	NOG	-4.34443	0.02242	4.35587	-2.11917	0.00066
down	LOC107986622	-4.34736	0.00592	-0.79249	-2.12014	0.00009
down	LOC118567325	-4.48061	0.00083	0.30628	-2.16369	0.00001
down	HDC	-4.53036	0.03224	3.3665	-2.17963	0.00116
down	CFAP299	-4.55606	0.02095	-1.45236	-2.18779	0.00059
down	LOC105372630	-4.56288	0.0476	5.29529	-2.18994	0.00225
down	LOC112268272	-4.57742	0.00378	0.76379	-2.19454	0.00004
down	MAPRE3-AS1	-4.58394	0.03664	-1.46527	-2.19659	0.00143
down	LOC105373383	-4.59054	0.01081	-0.12098	-2.19866	0.00022
down	LOC107985368	-4.59707	0.00004	5.81177	-2.20071	0
down	LOC105370918	-4.61016	0.01607	-0.48982	-2.20482	0.0004
down	IDH1-AS1	-4.63693	0.02476	-1.11551	-2.21317	0.00076
down	LINC02033	-4.68649	0.02528	-0.84715	-2.22851	0.00079
down	LOC105372790	-4.72105	0.03703	-0.84828	-2.23911	0.00148
down	LOC105375539	-4.79418	0.00537	1.63112	-2.26128	0.00008
down	LOC101929216	-4.83444	0.0179	-1.1435	-2.27335	0.00047
down	LOC401478	-4.94639	0.03815	-1.69332	-2.30638	0.00155
down	BOC	-4.95602	0.0424	-1.70028	-2.30918	0.00187
down	SALL4	-4.96558	0.03664	-1.69898	-2.31196	0.00144
down	NDNF	-5.06985	0.00795	-0.26617	-2.34194	0.00014
down	SPDYC	-5.06993	0.03884	-0.88366	-2.34197	0.00161
down	LOC107987059	-5.08242	0.03528	-1.15684	-2.34552	0.00133
down	RPH3AL	-5.08373	0.00727	0.23472	-2.34589	0.00013
down	LINC00304	-5.10574	0.04259	-1.16669	-2.35212	0.0019
down	SLPI	-5.14812	0.03483	5.44238	-2.36405	0.00129
down	GCDH	-5.21919	0.00001	7.55556	-2.38383	0
down	PLEKHG4B	-5.22314	0.01168	-1.51838	-2.38492	0.00024
down	TDRD10	-5.22868	0.01505	-1.51943	-2.38645	0.00036
down	RFPL2	-5.23857	0.00004	0.09703	-2.38917	0
down	NDUFA6-2	-5.23928	0.0056	1.25717	-2.38937	0.00009
down	KCNN3	-5.2598	0.00071	0.21567	-2.39501	0
down	LOC105369519	-5.27566	0	0.84162	-2.39935	0
down	LINC02896	-5.29903	0.01657	-1.33678	-2.40573	0.00042
down	ENPP5	-5.30424	0.01503	0.14823	-2.40715	0.00036
down	LOC112268121	-5.35109	0	1.51872	-2.41983	0
down	VANGL2	-5.37556	0.00016	-0.21677	-2.42642	0
down	PGC	-5.39219	0.03598	-1.72078	-2.43087	0.00139
down	LOC105370459	-5.40694	0.00464	-0.38256	-2.43481	0.00006
down	HHIP	-5.43257	0.03775	-1.72567	-2.44164	0.00153
down	LOC105371280	-5.44557	0.01617	-0.38677	-2.44508	0.0004
down	CPB2	-5.44592	0.02381	-1.74374	-2.44517	0.00071
down	GPI-2	-5.45474	0.0062	-0.68259	-2.44751	0.0001
down	TPPP3	-5475	0.00061	4.53748	-2.45286	0
down	CTCF-DT	-5.49623	0.01027	-1.05071	-2.45844	0.0002
down	MESP1	-5.53971	0.02866	-0.92272	-2.46981	0.00095
down	DISC1FP1	-5.55373	0.03555	-1.74931	-2.47346	0.00135
down	LOC105376972-2	-5.58582	0.04057	-1.53986	-2.48177	0.00171
down	GPR39	-5.64142	0.04128	-1.06557	-2.49606	0.00176
down	ARHGEF35	-5.6543	0.03555	-0.5958	-2.49935	0.00135
down	CPA5	-5.72556	0.03867	2.23424	-2.51742	0.00159
down	LINC01655	-5.76299	0.00137	-1.0685	-2.52682	0.00001
down	ADGRB3	-5.80934	0.00444	-1.38905	-2.53837	0.00006
down	CHRNB3	-5.88516	0.00378	0.42686	-2.55708	0.00004
down	LOC107985086	-5.92901	0.01097	-1.54465	-2.56779	0.00022
down	LINC01671	-5.9332	0.04548	-1.98337	-2.56881	0.00208
down	LOC105371671	-5.93805	0.04828	-1.98709	-2.56999	0.00231
down	LOC107985634	-5.94452	0.04761	-1.9914	-2.57156	0.00226
down	EGFR	-5.94473	0.04991	-1.98779	-2.57161	0.00243
down	LOC105377858	-5.94485	0.04761	-1.99193	-2.57164	0.00226
down	LOC112267871	-5.95948	0.04551	-1.75592	-2.57519	0.00209
down	LOC103908605	-5.98398	0.00493	-1.37248	-2.58111	0.00007
down	SYBU	-6.00922	0.02233	-1.75592	-2.58718	0.00065
down	SLC45A3	-6.03122	0.00034	2.88184	-2.59245	0
down	H1-10-AS1	-6.04489	0	2.7978	-2.59572	0
down	CCDC63	-6.06277	0.00123	-1.23236	-2.59998	0.00001
down	MALLP2	-6.08684	0.00804	-1.39605	-2.60569	0.00014
down	OLIG2	-6.12713	0.04505	2.71796	-2.61521	0.00205
down	HCAR1	-6.12799	0.00162	-1.40783	-2.61541	0.00001
down	LOC107985068	-6.17721	0.03668	-0.36788	-2.62696	0.00145
down	CTSV	-6.24925	0.00772	-1.59166	-2.64368	0.00014
down	LOC105377392	-6.26306	0.0424	-1.57155	-2.64687	0.00188
down	LOC107984433	-6.32773	0.01891	-1.79489	-2.66169	0.00051
down	TSKU	-6.39088	0.02277	-1579	-2.67601	0.00067
down	LINC02700	-6.53728	0.00027	-1.14223	-2.70869	0
down	LINC00622	-6.66515	0.02528	-1.78761	-2.73664	0.00079
down	GDF10	-6.68613	0.01329	-1.78739	-2.74117	0.00029
down	LOC105372026	-6.75924	0.02707	-1.42988	-2.75686	0.00087
down	GPR63	-6.95496	0.00145	-1.29761	-2.79804	0.00001
down	LOC105379301	-6.98588	0.03785	-2.01372	-2.80444	0.00153
down	LINC00323	-6.98829	0.03762	-2.01417	-2.80494	0.00152
down	LOC105372873	-6.9955	0.03266	-2.01557	-2.80643	0.00118
down	LOC107984705	-7.00305	0.03591	-2.01704	-2.80798	0.00138
down	LOC101927143	-7.00483	0.0359	-2.01749	-2.80835	0.00137
down	LOC101927357	-7.01168	0.03224	-2.02079	-2.80976	0.00116
down	LINC02208	-7.01168	0.03224	-2.02079	-2.80976	0.00116
down	LOC105378790	-7.01844	0.03104	-2.02205	-2.81115	0.00109
down	LOC105376265	-7.02669	0.03072	-2024	-2.81285	0.00107
down	LOC100996549	-7.02886	0.03077	-2.02665	-2.81329	0.00107
down	FABP7	-7037	0.03013	-2.03009	-2.81496	0.00103
down	LOC105377073	-7.03897	0.02999	-2.03155	-2.81536	0.00102
down	LOC107985505	-7.0569	0.0001	0.93879	-2.81903	0
down	PLA2G2C	-7.07329	0.00068	-0.60153	-2.82238	0
down	LOC105379381	-7.07532	0.0382	-2.03077	-2.82279	0.00156
down	LINC01700	-7.09723	0.03664	-2.03541	-2.82726	0.00144
down	FLJ42969	-7.14419	0.04571	-2.03463	-2.83677	0.00211
down	LOC105372926	-7.18907	0.02183	-2.04346	-2.84581	0.00063
down	MYPN	-7.22938	0.00188	-1.63036	-2.85387	0.00002
down	SCGB3A1	-7.23365	0.00173	-0.28438	-2.85472	0.00002
down	IDO1	-7.24994	0.00605	0.04842	-2.85797	0.00009
down	TRK-TTT3-1	-7.31158	0.00066	-1.15589	-2.87018	0
down	LOC101929536	-7.32317	0.00224	-1.64373	-2.87247	0.00002
down	BRD2	-7.32449	0.00002	1.82885	-2.87273	0
down	LOC102724711	-7.41252	0.00644	-0.62553	-2.88996	0.0001
down	LOC107986514	-7.54635	0.02866	-1.8195	-2.91578	0.00095
down	GABRR3	-7.5717	0.01879	-1.81092	-2.92062	0.0005
down	LOC105370805	-7.61711	0.00867	-1.82963	-2.92924	0.00016
down	ZNF311-7	-7.62202	0.03104	-1.82587	-2.93017	0.00109
down	UTP4-2	-7.63196	0.01258	-1.83056	-2.93205	0.00026
down	LOC100507513	-7.65879	0.00072	5.02766	-2.93712	0
down	LINC01991	-7.99848	0.00968	-1.33979	-2.99973	0.00018
down	UGT2B11	-8.11078	0.01656	1.14305	-3.01984	0.00042
down	ZDHHC1	-8.14878	0	2.26917	-3.02658	0
down	AKAP12	-8.18471	0	0.65174	-3.03293	0
down	LINC01999	-8.20355	0.00441	-1.49602	-3.03625	0.00006
down	MIR4426	-8.28632	0	6.5605	-3.05073	0
down	LOC101927012	-8.31405	0.00108	-1.35037	-3.05555	0.00001
down	LOC105377756	-8.35334	0.00105	-0.13807	-3.06235	0.00001
down	LOC102725065	-8.46166	0.0424	-2.04414	-3.08094	0.00187
down	LOC375196	-8.49678	0	0.04187	-3.08692	0
down	POU3F2	-8.51417	0.04067	-2.0498	-3.08987	0.00172
down	LOC112268143	-8.53791	0.00424	-0.59299	-3.09388	0.00005
down	LOC105377795	-8.54058	0.03664	-2.0515	-3.09433	0.00144
down	LOC105369212	-8.5514	0.02922	-2.04979	-3.09616	0.00098
down	LOC105371611	-8.55432	0.0291	-2.05116	-3.09665	0.00097
down	LOC101929800	-8.55477	0.02962	-2.0511	-3.09673	1
down	LOC107984785	-8.55748	0.03555	-2.05495	-3.09719	0.00135
down	LOC105372225-3	-8.5593	0.02922	-2.05285	-3.09749	0.00098
down	LINC01752	-8.56036	0.0222	-2.05436	-3.09767	0.00064
down	APLN	-8.56073	0.02915	-2.0536	-3.09773	0.00097
down	COL2A1	-8.56141	0.01458	-2.05454	-3.09785	0.00033
down	LOC107984494	-8.56282	0.01454	-2.05537	-3.09809	0.00033
down	MRAP-AS1	-8.56673	0.02164	-2.05527	-3.09874	0.00062
down	LOC101929510	-8.59012	0.01663	-2.06124	-3.10268	0.00042
down	C19orf85	-8.63209	0.01564	-2.07399	-3.10971	0.00038
down	H3C2	-8.64957	0.00723	-1.66266	-3.11263	0.00012
down	LOC105375554	-8.77737	0.00575	-1.85487	-3.13379	0.00009
down	AQP8	-8.7827	0.00423	-1.85037	-3.13466	0.00005
down	EYA1	-8.78276	0.00423	-1.8634	-3.13467	0.00005
down	ST6GALNAC5	-8.78326	0.00423	-1.8601	-3.13476	0.00005
down	PKD1L1-AS1	-8.78432	0.00424	-1.85966	-3.13493	0.00005
down	LOC105370263	-8.79123	0.00552	-1.86036	-3.13606	0.00008
down	LOC105379172	-8.80978	0.00559	-1.86546	-3.13911	0.00009
down	LOC100506403	-8.81392	0.00234	-1.87317	-3.13978	0.00002
down	LOC107986638	-8.81438	0.00226	-0.9933	-3.13986	0.00002
down	GTSCR1	-8.8359	0.01959	-1.85968	-3.14338	0.00054
down	PPP1R26-AS1	-8.89798	0.00022	-1.68319	-3.15348	0
down	TRR-TCG1-1	-8.90831	0.00029	-1.69052	-3.15515	0
down	LOC105379176	-9.05146	0.00148	-1.2425	-3.17815	0.00001
down	WDR72	-9.17103	0.01004	-1.87656	-3.19708	0.00019
down	MICA-4	-9174	0.00219	1.24643	-3.19755	0.00002
down	RMRP	-9.25311	0	1.22135	-3.20994	0
down	IL4	-9.27035	0.00001	-1.02064	-3.21262	0
down	C22orf42	-9.35663	0.00153	-0.91097	-3.22599	0.00001
down	NPTX1	-9.36679	0.00006	-0.24904	-3.22755	0
down	LOC105373323	-9.48914	0.00445	-0.63307	-3.24628	0.00006
down	LINC00431	-9.55313	0.00099	-0.32307	-3.25597	0.00001
down	LOC107985960	-9.66826	0.00083	-1.39225	-3.27326	0.00001
down	SCIN	-9.98503	0.00024	-1.55281	-3.31977	0
down	CD200R1L	-10.1009	0.00034	-1.56149	-3.33641	0
down	LOC105370108	-10.2585	0.00727	-1.86797	-3.35875	0.00012
down	LOC105379126	-10.3005	0.00292	-1.72005	-3.36464	0.00003
down	MIRLET7I	-10.31859	0.00558	-1.87091	-3.36717	0.00008
down	LOC107984551	-10.33206	0.00536	-1.87244	-3.36906	0.00008
down	LOC102724992	-10.33988	0.00527	-1.87553	-3.37015	0.00008
down	ANKRD20A4-ANKRD20A20P	-10.36494	0.00226	-0.94517	-3.37364	0.00002
down	LINC00624	-10.3931	0.00367	-1.89285	-3.37755	0.00004
down	LILRA3-4	-10.44232	0.00405	-1.90027	-3.38437	0.00004
down	KRT86	-10.49561	0.00007	0.21314	-3.39171	0
down	RGS13	-10.59815	0.02921	-1.5622	-3.40574	0.00097
down	LOC101928307	-10.63863	0.0412	-0.76616	-3.41124	0.00175
down	PROKR2	-10.69176	0.00024	-0.85605	-3.41843	0
down	MIR760	-10.88931	0.02609	-2.0853	-3.44484	0.00083
down	FAM236C	-10.89236	0.02593	-2.08547	-3.44524	0.00082
down	LOC105371363	-10.98059	0.01519	-2.08637	-3.45688	0.00036
down	CCDC110	-10.9859	0.01508	-2.08776	-3.45758	0.00036
down	LOC105369853	-11.00022	0.01503	-2.09171	-3.45946	0.00035
down	BTBD16	-11.01071	0.01503	-2.09434	-3.46084	0.00035
down	LINC00437	-11.01419	0.00558	-2.09665	-3.46129	0.00008
down	LOC107984685	-11.01419	0.00558	-2.09665	-3.46129	0.00008
down	RNU1-4	-11.02308	0.0056	-2.09824	-3.46246	0.00009
down	LOC105373031	-11025	0.00556	-2.10021	-3.46271	0.00008
down	LOC100505909	-11.03008	0.00774	-2.09706	-3.46337	0.00014
down	CAMK1G	-11.03189	0.00556	-2.1022	-3.46361	0.00008
down	LRCOL1	-11.12745	0.00616	-1.9156	-3.47605	0.0001
down	SOX6	-11.23195	0.00004	1.93576	-3.48954	0
down	ZNF214	-11.46884	0.00182	-1.73006	-3.51965	0.00002
down	SPATC1L	-11.63317	0.0001	-1.74467	-3.54017	0
down	UGT3A2	-11.85132	0.00125	-1.08799	-3.56698	0.00001
down	FCER1A	-12.33652	0	3.03606	-3.62486	0
down	MS4A2	-12.49657	0.00044	0.3741	-3.64346	0
down	LOC105378499	-12.68059	0.00182	-1.91337	-3.66455	0.00002
down	ADGRF1	-12.68064	0.00071	-1.91997	-3.66456	0
down	LOC107986066	-12.68071	0.00071	-1.92807	-3.66456	0
down	LOC107985792	-12.68999	0.00078	-1.93371	-3.66562	0.00001
down	LOC105372802	-13.64853	0.00111	-1.76613	-3.77067	0.00001
down	GAS1RR	-13.74584	0.00004	-1.77364	-3.78092	0
down	LOC107986767	-13.7458	0.00004	-1.77067	-3.78092	0
down	TSPAN12	-13.74596	0.00001	-1.78508	-3.78094	0
down	GOLGA8R	-13.82131	0.00893	-0.92702	-3.78882	0.00017
down	PCBD2	-14.34151	0	5.21306	-3.84213	0
down	LOC102724943	-14.48394	0.00001	-1.62922	-3.85638	0
down	TRR-CCT3-1	-14.62701	0.00065	-1.49033	-3.87056	0
down	HLA-A-7	-15.03719	0.00776	8.67451	-3.91046	0.00014
down	FAM87A	-15.37712	0.01503	-2.12847	-3.94271	0.00036
down	LINC01501	-15.37756	0.01503	-2.12855	-3.94275	0.00036
down	LOC101927040	-15.37756	0.01503	-2.12855	-3.94275	0.00036
down	LOC105374589	-15.37756	0.01503	-2.12855	-3.94275	0.00036
down	WIF1	-15.37997	0.01503	-2.12902	-3.94298	0.00035
down	LOC101929161	-15.37991	0.01503	-2.12901	-3.94298	0.00035
down	LOC105379300	-15.37997	0.01503	-2.12902	-3.94298	0.00035
down	LINC02080	-15.37991	0.01503	-2.12901	-3.94298	0.00035
down	LOC105371614	-15.38149	0.01503	-2.12932	-3.94312	0.00035
down	LOC101929255	-15.38697	0.01503	-2.13041	-3.94364	0.00035
down	LINC02816	-15.40415	0.01491	-2134	-3.94525	0.00034
down	FKBPL-4	-15.40612	0.01491	-2.13442	-3.94543	0.00034
down	LINC01449	-15.40612	0.01491	-2.13442	-3.94543	0.00034
down	KIF25	-15.40612	0.01491	-2.13442	-3.94543	0.00034
down	SH3TC2-DT	-15.4326	0.00423	-2.13964	-3.94791	0.00005
down	EPS8L3	-15.4326	0.00423	-2.13964	-3.94791	0.00005
down	SYCE1	-15.4326	0.00423	-2.13964	-3.94791	0.00005
down	LINC00824	-15.99237	0	-1.16078	-3.99931	0
down	LINC02458	-16.24379	0	-0.36513	-4.02182	0
down	LOC105374887	-16.29711	0.00071	-1.95148	-4.02654	0
down	LOC105373281	-16.2972	0.00021	-1.96168	-4.02655	0
down	SI	-16.29724	0.00021	-1.9647	-4.02656	0
down	CRX	-16.30184	0.00027	-1.96128	-4.02696	0
down	TBC1D26-AS1	-16.30292	0.00022	-1.97189	-4.02706	0
down	LOC105373324	-16.30693	0.00023	-1.96811	-4.02741	0
down	ANKRD44-AS1	-16.9764	0	1.32992	-4.08546	0
down	CACNG6	-18.42526	0	1.2029	-4.20361	0
down	LUM	-21.58627	0.00001	-1.82609	-4.43204	0
down	LOC105376578	-21.58643	0	-1.83632	-4.43205	0
down	LOC105378076	-22.79954	0.00021	-1.9912	-4.51093	0
down	LOC107985719	-22.79953	0.00021	-1.99046	-4.51093	0
down	LINC01248	-22.79954	0.00021	-1.99091	-4.51093	0
down	LOC107987372	-22.79953	0.00021	-1.99038	-4.51093	0
down	LOC105370457	-22.79954	0.00021	-1.9912	-4.51093	0
down	LINC01060-2	-22.79954	0.00021	-1.9909	-4.51093	0
down	LOC105370247	-22.79954	0.00021	-1.9909	-4.51093	0
down	LOC112268434	-22.79949	0.00021	-1.98693	-4.51093	0
down	LOC105370025	-22.79954	0.00021	-1.9909	-4.51093	0
down	LOC107985782	-22.79961	0.00021	-1.99615	-4.51094	0
down	CAPN9	-22.7997	0.00004	-2.00113	-4.51094	0
down	LINC02897	-22.7996	0.00021	-1.99575	-4.51094	0
down	LOC105377188	-22.79966	0.00004	-1.99921	-4.51094	0
down	CHST1	-22.79961	0.00021	-1.99615	-4.51094	0
down	ACADL	-22.7996	0.00021	-1.99575	-4.51094	0
down	KRT81	-23.47549	0	-0.72605	-4.55308	0
down	DYNAP	-24.14975	0	-1.46222	-4.59394	0
down	PPP1R11-7	-28.70505	0.00081	1.31443	-4.84323	0.00001
down	LOC105374142	-30.19904	0	-1.86284	-4.91643	0
down	LOC339975	-30.40289	0	-1.26192	-4.92614	0
down	TRV-TAC1-2	-32.16489	0	-1.61246	-5.00741	0
down	HCG4B-6	-37.93542	0.00004	-2.03116	-5.24547	0
down	UBD-3	-37.93542	0.00004	-2.03116	-5.24547	0
down	LOC107985517	-37.93542	0.00004	-2.03116	-5.24547	0
down	LOC105377124	-37.93542	0.00004	-2.03116	-5.24547	0
down	LOC102723850	-37.93542	0.00004	-2.03116	-5.24547	0
down	ATAT1	-37.93542	0.00004	-2.03116	-5.24547	0
down	TRBV30-2	-37.93542	0.00004	-2.03116	-5.24547	0
down	RNF39-7	-39.53502	0	-1.01506	-5.30506	0
down	LINC02042	-50.24723	0	-1.89999	-5.65097	0
down	LOC105374492	-50.24723	0	-1.89999	-5.65097	0
down	RFPL4AL1	-59.76552	0	-1.42807	-5.90124	0
down	LINC02096	-62.55904	0	-1.77794	-5.96715	0
down	IER3	-89.52057	0	-0.40988	-6.48415	0
down	MAGEB10	-92.77416	0	1.30452	-6.53565	0
down	POLR1H-7	-394.97786	0	0.00777	-8.62563	0
down	RFPL4A	-407.28966	0	0.04723	-8.66991	0
