# Supplementary material for: Selenium deficiency is functionally linked with the molecular etiopathogenesis of necrotizing enterocolitis (NEC)
Source: Funct Integr Genomics. 2025 Jun 3;25(1):118. doi: 10.1007/s10142-025-01628-8 (PMC12134042; doi:10.1007/s10142-025-01628-8)
Supplement: Supplementary file 9 — Supplementary file9 (XLSX 648 KB) [file 10142_2025_1628_MOESM9_ESM.xlsx]

## Sheet: annotat_gene_degs_gene-ID
	Tags	SeqName	Description	Length	#Hits	e-Value	sim mean	#GO	GO IDs	GO Names	Enzyme Codes	Enzyme Names	InterPro IDs	InterPro GO IDs	InterPro GO Names
TRUE	[BLASTED, MAPPED, GO-SLIM]	XM_047447390.1	oxysterol-binding protein-related protein 10 isoform X4	3479	20	0.0	99.37	6	P:GO:0006575; P:GO:0006629; F:GO:0005215; F:GO:0008289; C:GO:0005829; C:GO:0005856	P:modified amino acid metabolic process; P:lipid metabolic process; F:transporter activity; F:lipid binding; C:cytosol; C:cytoskeleton
TRUE	[BLASTED, MAPPED, GO-SLIM]	XM_047447386.1	oxysterol-binding protein-related protein 10 isoform X2	3664	20	0.0	99.48	6	P:GO:0006575; P:GO:0006629; F:GO:0005215; F:GO:0008289; C:GO:0005829; C:GO:0005856	P:modified amino acid metabolic process; P:lipid metabolic process; F:transporter activity; F:lipid binding; C:cytosol; C:cytoskeleton
TRUE	[BLASTED, MAPPED, GO-SLIM]	XM_047447391.1	oxysterol-binding protein-related protein 10 isoform X2	3449	20	0.0	99.44	6	P:GO:0006575; P:GO:0006629; F:GO:0005215; F:GO:0008289; C:GO:0005829; C:GO:0005856	P:modified amino acid metabolic process; P:lipid metabolic process; F:transporter activity; F:lipid binding; C:cytosol; C:cytoskeleton
TRUE	[BLASTED, MAPPED, GO-SLIM]	NM_001174060.2	oxysterol-binding protein-related protein 10 isoform X4	3433	20	0.0	99.32	6	P:GO:0006575; P:GO:0006629; F:GO:0005215; F:GO:0008289; C:GO:0005829; C:GO:0005856	P:modified amino acid metabolic process; P:lipid metabolic process; F:transporter activity; F:lipid binding; C:cytosol; C:cytoskeleton
TRUE	[BLASTED, MAPPED, GO-SLIM]	NM_017784.5	oxysterol-binding protein-related protein 10 isoform X2	3625	20	0.0	99.37	6	P:GO:0006575; P:GO:0006629; F:GO:0005215; F:GO:0008289; C:GO:0005829; C:GO:0005856	P:modified amino acid metabolic process; P:lipid metabolic process; F:transporter activity; F:lipid binding; C:cytosol; C:cytoskeleton
TRUE	[BLASTED, MAPPED, GO-SLIM]	XM_047447395.1	oxysterol-binding protein-related protein 10 isoform X4	3294	20	0.0	99.3	6	P:GO:0006575; P:GO:0006629; F:GO:0005215; F:GO:0008289; C:GO:0005829; C:GO:0005856	P:modified amino acid metabolic process; P:lipid metabolic process; F:transporter activity; F:lipid binding; C:cytosol; C:cytoskeleton
TRUE	[BLASTED, MAPPED, GO-SLIM]	XM_047447394.1	oxysterol-binding protein-related protein 10 isoform X2	3300	20	0.0	99.44	6	P:GO:0006575; P:GO:0006629; F:GO:0005215; F:GO:0008289; C:GO:0005829; C:GO:0005856	P:modified amino acid metabolic process; P:lipid metabolic process; F:transporter activity; F:lipid binding; C:cytosol; C:cytoskeleton
TRUE	[BLASTED, MAPPED, GO-SLIM]	XM_005264845.2	oxysterol-binding protein-related protein 10 isoform X2	2893	20	0.0	99.45	6	P:GO:0006575; P:GO:0006629; F:GO:0005215; F:GO:0008289; C:GO:0005829; C:GO:0005856	P:modified amino acid metabolic process; P:lipid metabolic process; F:transporter activity; F:lipid binding; C:cytosol; C:cytoskeleton
TRUE	[BLASTED, MAPPED, GO-SLIM]	XM_047447389.1	oxysterol-binding protein-related protein 10 isoform X3	4030	20	0.0	99.37	6	P:GO:0006575; P:GO:0006629; F:GO:0005215; F:GO:0008289; C:GO:0005829; C:GO:0005856	P:modified amino acid metabolic process; P:lipid metabolic process; F:transporter activity; F:lipid binding; C:cytosol; C:cytoskeleton
TRUE	[BLASTED, MAPPED, GO-SLIM]	XM_047447385.1	oxysterol-binding protein-related protein 10 isoform X1	4222	20	0.0	99.28	6	P:GO:0006575; P:GO:0006629; F:GO:0005215; F:GO:0008289; C:GO:0005829; C:GO:0005856	P:modified amino acid metabolic process; P:lipid metabolic process; F:transporter activity; F:lipid binding; C:cytosol; C:cytoskeleton
TRUE	[BLASTED, MAPPED, GO-SLIM]	XM_005264844.6	oxysterol-binding protein-related protein 10 isoform X3	4097	20	0.0	99.28	6	P:GO:0006575; P:GO:0006629; F:GO:0005215; F:GO:0008289; C:GO:0005829; C:GO:0005856	P:modified amino acid metabolic process; P:lipid metabolic process; F:transporter activity; F:lipid binding; C:cytosol; C:cytoskeleton
TRUE	[BLASTED, MAPPED, GO-SLIM]	XM_005264843.5	oxysterol-binding protein-related protein 10 isoform X1	4289	20	0.0	99.39	6	P:GO:0006575; P:GO:0006629; F:GO:0005215; F:GO:0008289; C:GO:0005829; C:GO:0005856	P:modified amino acid metabolic process; P:lipid metabolic process; F:transporter activity; F:lipid binding; C:cytosol; C:cytoskeleton
TRUE	[BLASTED, MAPPED, GO-SLIM]	XM_047447388.1	oxysterol-binding protein-related protein 10 isoform X1	4003	20	0.0	99.28	6	P:GO:0006575; P:GO:0006629; F:GO:0005215; F:GO:0008289; C:GO:0005829; C:GO:0005856	P:modified amino acid metabolic process; P:lipid metabolic process; F:transporter activity; F:lipid binding; C:cytosol; C:cytoskeleton
TRUE	[BLASTED, MAPPED, GO-SLIM]	XM_047447387.1	oxysterol-binding protein-related protein 10 isoform X1	4520	20	0.0	99.17	6	P:GO:0006575; P:GO:0006629; F:GO:0005215; F:GO:0008289; C:GO:0005829; C:GO:0005856	P:modified amino acid metabolic process; P:lipid metabolic process; F:transporter activity; F:lipid binding; C:cytosol; C:cytoskeleton
TRUE	[BLASTED]	XM_047447392.1	oxysterol-binding protein-related protein 10 isoform X1	3951	20	0.0	99.16
TRUE	[BLASTED]	XM_047447393.1	oxysterol-binding protein-related protein 10 isoform X1	3964	20	0.0	99.16
TRUE	[BLASTED, MAPPED, GO-SLIM]	XM_017005670.3	oxysterol-binding protein-related protein 10 isoform X1	5120	20	0.0	99.58	2	F:GO:0008289; C:GO:0005829	F:lipid binding; C:cytosol
TRUE	[BLASTED, MAPPED, GO-SLIM]	XM_054345127.1	oxysterol-binding protein-related protein 10 isoform X4	3479	20	0.0	99.37	6	P:GO:0006575; P:GO:0006629; F:GO:0005215; F:GO:0008289; C:GO:0005829; C:GO:0005856	P:modified amino acid metabolic process; P:lipid metabolic process; F:transporter activity; F:lipid binding; C:cytosol; C:cytoskeleton
TRUE	[BLASTED, MAPPED, GO-SLIM]	XM_054345123.1	oxysterol-binding protein-related protein 10 isoform X2	3664	20	0.0	99.48	6	P:GO:0006575; P:GO:0006629; F:GO:0005215; F:GO:0008289; C:GO:0005829; C:GO:0005856	P:modified amino acid metabolic process; P:lipid metabolic process; F:transporter activity; F:lipid binding; C:cytosol; C:cytoskeleton
TRUE	[BLASTED, MAPPED, GO-SLIM]	XM_054345128.1	oxysterol-binding protein-related protein 10 isoform X2	3449	20	0.0	99.44	6	P:GO:0006575; P:GO:0006629; F:GO:0005215; F:GO:0008289; C:GO:0005829; C:GO:0005856	P:modified amino acid metabolic process; P:lipid metabolic process; F:transporter activity; F:lipid binding; C:cytosol; C:cytoskeleton
TRUE	[BLASTED, MAPPED, GO-SLIM]	XM_054345131.1	oxysterol-binding protein-related protein 10 isoform X4	3686	20	0.0	99.3	6	P:GO:0006575; P:GO:0006629; F:GO:0005215; F:GO:0008289; C:GO:0005829; C:GO:0005856	P:modified amino acid metabolic process; P:lipid metabolic process; F:transporter activity; F:lipid binding; C:cytosol; C:cytoskeleton
TRUE	[BLASTED, MAPPED, GO-SLIM]	XM_054345130.1	oxysterol-binding protein-related protein 10 isoform X2	3100	20	0.0	99.44	6	P:GO:0006575; P:GO:0006629; F:GO:0005215; F:GO:0008289; C:GO:0005829; C:GO:0005856	P:modified amino acid metabolic process; P:lipid metabolic process; F:transporter activity; F:lipid binding; C:cytosol; C:cytoskeleton
TRUE	[BLASTED, MAPPED, GO-SLIM]	XM_054345133.1	oxysterol-binding protein-related protein 10 isoform X2	6524	20	0.0	99.45	6	P:GO:0006575; P:GO:0006629; F:GO:0005215; F:GO:0008289; C:GO:0005829; C:GO:0005856	P:modified amino acid metabolic process; P:lipid metabolic process; F:transporter activity; F:lipid binding; C:cytosol; C:cytoskeleton
TRUE	[BLASTED, MAPPED, GO-SLIM]	XM_054345126.1	oxysterol-binding protein-related protein 10 isoform X3	4030	20	0.0	99.37	6	P:GO:0006575; P:GO:0006629; F:GO:0005215; F:GO:0008289; C:GO:0005829; C:GO:0005856	P:modified amino acid metabolic process; P:lipid metabolic process; F:transporter activity; F:lipid binding; C:cytosol; C:cytoskeleton
TRUE	[BLASTED, MAPPED, GO-SLIM]	XM_054345122.1	oxysterol-binding protein-related protein 10 isoform X1	4222	20	0.0	99.28	6	P:GO:0006575; P:GO:0006629; F:GO:0005215; F:GO:0008289; C:GO:0005829; C:GO:0005856	P:modified amino acid metabolic process; P:lipid metabolic process; F:transporter activity; F:lipid binding; C:cytosol; C:cytoskeleton
TRUE	[BLASTED, MAPPED, GO-SLIM]	XM_054345121.1	oxysterol-binding protein-related protein 10 isoform X3	4097	20	0.0	99.28	6	P:GO:0006575; P:GO:0006629; F:GO:0005215; F:GO:0008289; C:GO:0005829; C:GO:0005856	P:modified amino acid metabolic process; P:lipid metabolic process; F:transporter activity; F:lipid binding; C:cytosol; C:cytoskeleton
TRUE	[BLASTED, MAPPED, GO-SLIM]	XM_054345120.1	oxysterol-binding protein-related protein 10 isoform X1	4289	20	0.0	99.39	6	P:GO:0006575; P:GO:0006629; F:GO:0005215; F:GO:0008289; C:GO:0005829; C:GO:0005856	P:modified amino acid metabolic process; P:lipid metabolic process; F:transporter activity; F:lipid binding; C:cytosol; C:cytoskeleton
TRUE	[BLASTED, MAPPED, GO-SLIM]	XM_054345124.1	oxysterol-binding protein-related protein 10 isoform X1	4544	20	0.0	99.2	6	P:GO:0006575; P:GO:0006629; F:GO:0005215; F:GO:0008289; C:GO:0005829; C:GO:0005856	P:modified amino acid metabolic process; P:lipid metabolic process; F:transporter activity; F:lipid binding; C:cytosol; C:cytoskeleton
TRUE	[BLASTED, MAPPED, GO-SLIM]	XM_054345125.1	oxysterol-binding protein-related protein 10 isoform X1	4520	20	0.0	99.17	6	P:GO:0006575; P:GO:0006629; F:GO:0005215; F:GO:0008289; C:GO:0005829; C:GO:0005856	P:modified amino acid metabolic process; P:lipid metabolic process; F:transporter activity; F:lipid binding; C:cytosol; C:cytoskeleton
TRUE	[BLASTED]	XM_054345129.1	oxysterol-binding protein-related protein 10 isoform X1	3951	20	0.0	99.16
TRUE	[BLASTED, MAPPED, GO-SLIM]	XM_054345132.1	oxysterol-binding protein-related protein 10 isoform X1	4733	20	0.0	99.58	2	F:GO:0008289; C:GO:0005829	F:lipid binding; C:cytosol
TRUE	[NO-BLAST]	XR_243740.4	---NA---	1031
TRUE	[NO-BLAST]	XR_007087962.1	---NA---	1194
TRUE	[NO-BLAST]	XR_945949.3	---NA---	2051
TRUE	[BLASTED]	XR_007062370.1	hCG1813636	4077	2	1.67232	59.52
TRUE	[NO-BLAST]	XR_007081107.1	---NA---	2051
TRUE	[BLASTED]	XR_008488318.1	hCG1813636	4077	2	1.67232	59.52
TRUE	[BLASTED, MAPPED, GO-SLIM]	NM_001215.4	carbonic anhydrase 6	1334	20	0.0	98.52	4	P:GO:0050877; F:GO:0016829; C:GO:0005615; C:GO:0005829	P:nervous system process; F:lyase activity; C:extracellular space; C:cytosol	EC:4.2.1.1	carbonic anhydrase
TRUE	[BLASTED, MAPPED, GO-SLIM]	NM_001270501.2	carbonic anhydrase 6 isoform X2	1154	20	6.46221e-170	98.99	3	F:GO:0016829; C:GO:0005615; C:GO:0005829	F:lyase activity; C:extracellular space; C:cytosol	EC:4.2.1.1	carbonic anhydrase
TRUE	[BLASTED, MAPPED, GO-SLIM]	NM_001270502.2	carbonic anhydrase 6	1005	20	2.05624e-124	99.6	3	F:GO:0016829; C:GO:0005615; C:GO:0005829	F:lyase activity; C:extracellular space; C:cytosol	EC:4.2.1.1	carbonic anhydrase
TRUE	[BLASTED, MAPPED, GO-SLIM]	XM_011542084.4	carbonic anhydrase 6 isoform X1	1079	20	0.0	98.09	4	P:GO:0050877; F:GO:0016829; C:GO:0005615; C:GO:0005829	P:nervous system process; F:lyase activity; C:extracellular space; C:cytosol	EC:4.2.1.1	carbonic anhydrase
TRUE	[BLASTED, MAPPED, GO-SLIM]	NM_001270500.2	carbonic anhydrase 6 isoform X1	961	20	0.0	98.49	4	P:GO:0050877; F:GO:0016829; C:GO:0005615; C:GO:0005829	P:nervous system process; F:lyase activity; C:extracellular space; C:cytosol	EC:4.2.1.1	carbonic anhydrase
TRUE	[BLASTED, MAPPED, GO-SLIM]	XM_011542083.4	carbonic anhydrase 6	949	20	0.0	98.08	3	F:GO:0016829; C:GO:0005615; C:GO:0005829	F:lyase activity; C:extracellular space; C:cytosol	EC:4.2.1.1	carbonic anhydrase
TRUE	[BLASTED, MAPPED, GO-SLIM]	XM_054338623.1	carbonic anhydrase 6	1080	20	0.0	97.7	3	F:GO:0016829; C:GO:0005615; C:GO:0005829	F:lyase activity; C:extracellular space; C:cytosol	EC:4.2.1.1	carbonic anhydrase
TRUE	[BLASTED, MAPPED, GO-SLIM]	XM_054338624.1	carbonic anhydrase 6	949	20	0.0	98.08	3	F:GO:0016829; C:GO:0005615; C:GO:0005829	F:lyase activity; C:extracellular space; C:cytosol	EC:4.2.1.1	carbonic anhydrase
TRUE	[BLASTED, MAPPED, GO-SLIM]	NR_110608.3	zinc finger protein 454 isoform 2	918	20	3.53494e-29	78.49	4	P:GO:0006355; F:GO:0003677; C:GO:0005634; C:GO:0005694	P:regulation of DNA-templated transcription; F:DNA binding; C:nucleus; C:chromosome
TRUE	[BLASTED, MAPPED, GO-SLIM]	XM_005248715.6	filamin A interacting protein 1	7920	20	0.0	88.33	8	P:GO:0030154; P:GO:0034330; P:GO:0048856; P:GO:0048870; C:GO:0005730; C:GO:0005829; C:GO:0005856; C:GO:0005886	P:cell differentiation; P:cell junction organization; P:anatomical structure development; P:cell motility; C:nucleolus; C:cytosol; C:cytoskeleton; C:plasma membrane
TRUE	[BLASTED, MAPPED, GO-SLIM]	NM_001300866.3	filamin A interacting protein 1	7978	20	0.0	88.76	8	P:GO:0030154; P:GO:0034330; P:GO:0048856; P:GO:0048870; C:GO:0005730; C:GO:0005829; C:GO:0005856; C:GO:0005886	P:cell differentiation; P:cell junction organization; P:anatomical structure development; P:cell motility; C:nucleolus; C:cytosol; C:cytoskeleton; C:plasma membrane
TRUE	[BLASTED, MAPPED, GO-SLIM]	XM_005248713.5	Filamin A interacting protein 1	8144	20	0.0	88.75	8	P:GO:0030154; P:GO:0034330; P:GO:0048856; P:GO:0048870; C:GO:0005730; C:GO:0005829; C:GO:0005856; C:GO:0005886	P:cell differentiation; P:cell junction organization; P:anatomical structure development; P:cell motility; C:nucleolus; C:cytosol; C:cytoskeleton; C:plasma membrane
TRUE	[BLASTED, MAPPED, GO-SLIM]	XM_047418648.1	filamin A interacting protein 1	7104	20	0.0	86.87	8	P:GO:0030154; P:GO:0034330; P:GO:0048856; P:GO:0048870; C:GO:0005730; C:GO:0005829; C:GO:0005856; C:GO:0005886	P:cell differentiation; P:cell junction organization; P:anatomical structure development; P:cell motility; C:nucleolus; C:cytosol; C:cytoskeleton; C:plasma membrane
TRUE	[BLASTED, MAPPED, GO-SLIM]	NM_015687.5	Filamin A interacting protein 1	4636	20	0.0	88.75	8	P:GO:0030154; P:GO:0034330; P:GO:0048856; P:GO:0048870; C:GO:0005730; C:GO:0005829; C:GO:0005856; C:GO:0005886	P:cell differentiation; P:cell junction organization; P:anatomical structure development; P:cell motility; C:nucleolus; C:cytosol; C:cytoskeleton; C:plasma membrane
TRUE	[BLASTED, MAPPED, GO-SLIM]	XM_047418647.1	Filamin A interacting protein 1	4759	20	0.0	88.75	8	P:GO:0030154; P:GO:0034330; P:GO:0048856; P:GO:0048870; C:GO:0005730; C:GO:0005829; C:GO:0005856; C:GO:0005886	P:cell differentiation; P:cell junction organization; P:anatomical structure development; P:cell motility; C:nucleolus; C:cytosol; C:cytoskeleton; C:plasma membrane
TRUE	[BLASTED, MAPPED, GO-SLIM]	NM_001289987.3	Filamin A interacting protein 1	4802	20	0.0	88.75	8	P:GO:0030154; P:GO:0034330; P:GO:0048856; P:GO:0048870; C:GO:0005730; C:GO:0005829; C:GO:0005856; C:GO:0005886	P:cell differentiation; P:cell junction organization; P:anatomical structure development; P:cell motility; C:nucleolus; C:cytosol; C:cytoskeleton; C:plasma membrane
TRUE	[BLASTED, MAPPED, GO-SLIM]	XM_011535756.3	filamin A interacting protein 1	3762	20	0.0	86.84	8	P:GO:0030154; P:GO:0034330; P:GO:0048856; P:GO:0048870; C:GO:0005730; C:GO:0005829; C:GO:0005856; C:GO:0005886	P:cell differentiation; P:cell junction organization; P:anatomical structure development; P:cell motility; C:nucleolus; C:cytosol; C:cytoskeleton; C:plasma membrane
TRUE	[BLASTED, MAPPED, GO-SLIM]	XM_054355172.1	filamin A interacting protein 1	7921	20	0.0	88.33	8	P:GO:0030154; P:GO:0034330; P:GO:0048856; P:GO:0048870; C:GO:0005730; C:GO:0005829; C:GO:0005856; C:GO:0005886	P:cell differentiation; P:cell junction organization; P:anatomical structure development; P:cell motility; C:nucleolus; C:cytosol; C:cytoskeleton; C:plasma membrane
TRUE	[BLASTED, MAPPED, GO-SLIM]	XM_054355171.1	Filamin A interacting protein 1	8145	20	0.0	88.75	8	P:GO:0030154; P:GO:0034330; P:GO:0048856; P:GO:0048870; C:GO:0005730; C:GO:0005829; C:GO:0005856; C:GO:0005886	P:cell differentiation; P:cell junction organization; P:anatomical structure development; P:cell motility; C:nucleolus; C:cytosol; C:cytoskeleton; C:plasma membrane
TRUE	[BLASTED, MAPPED, GO-SLIM]	XM_054355174.1	filamin A interacting protein 1	8428	20	0.0	86.87	8	P:GO:0030154; P:GO:0034330; P:GO:0048856; P:GO:0048870; C:GO:0005730; C:GO:0005829; C:GO:0005856; C:GO:0005886	P:cell differentiation; P:cell junction organization; P:anatomical structure development; P:cell motility; C:nucleolus; C:cytosol; C:cytoskeleton; C:plasma membrane
TRUE	[BLASTED, MAPPED, GO-SLIM]	XM_054355170.1	Filamin A interacting protein 1	4759	20	0.0	88.75	8	P:GO:0030154; P:GO:0034330; P:GO:0048856; P:GO:0048870; C:GO:0005730; C:GO:0005829; C:GO:0005856; C:GO:0005886	P:cell differentiation; P:cell junction organization; P:anatomical structure development; P:cell motility; C:nucleolus; C:cytosol; C:cytoskeleton; C:plasma membrane
TRUE	[BLASTED, MAPPED, GO-SLIM]	XM_054355173.1	filamin A interacting protein 1	5085	20	0.0	86.84	8	P:GO:0030154; P:GO:0034330; P:GO:0048856; P:GO:0048870; C:GO:0005730; C:GO:0005829; C:GO:0005856; C:GO:0005886	P:cell differentiation; P:cell junction organization; P:anatomical structure development; P:cell motility; C:nucleolus; C:cytosol; C:cytoskeleton; C:plasma membrane
TRUE	[NO-BLAST]	XR_922357.4	---NA---	525
TRUE	[NO-BLAST]	XR_007070918.1	---NA---	525
TRUE	[BLASTED, MAPPED, GO-SLIM]	NM_014243.3	ADAM metallopeptidase with thrombospondin type 1 motif 3	6244	20	0.0	86.2	8	P:GO:0023052; P:GO:0030198; P:GO:0048856; P:GO:0051604; F:GO:0016787; F:GO:0140096; C:GO:0005615; C:GO:0031012	P:signaling; P:extracellular matrix organization; P:anatomical structure development; P:protein maturation; F:hydrolase activity; F:catalytic activity, acting on a protein; C:extracellular space; C:extracellular matrix	EC:3.4.24	Acting on peptide bonds (peptidases)
TRUE	[BLASTED, MAPPED, GO-SLIM]	XM_011532422.4	ADAM metallopeptidase with thrombospondin type 1 motif 3	6350	20	0.0	86.2	8	P:GO:0023052; P:GO:0030198; P:GO:0048856; P:GO:0051604; F:GO:0016787; F:GO:0140096; C:GO:0005615; C:GO:0031012	P:signaling; P:extracellular matrix organization; P:anatomical structure development; P:protein maturation; F:hydrolase activity; F:catalytic activity, acting on a protein; C:extracellular space; C:extracellular matrix	EC:3.4.24	Acting on peptide bonds (peptidases)
TRUE	[BLASTED, MAPPED, GO-SLIM]	XM_011532421.2	ADAM metallopeptidase with thrombospondin type 1 motif 3	5854	20	0.0	86.2	8	P:GO:0023052; P:GO:0030198; P:GO:0048856; P:GO:0051604; F:GO:0016787; F:GO:0140096; C:GO:0005615; C:GO:0031012	P:signaling; P:extracellular matrix organization; P:anatomical structure development; P:protein maturation; F:hydrolase activity; F:catalytic activity, acting on a protein; C:extracellular space; C:extracellular matrix	EC:3.4.24	Acting on peptide bonds (peptidases)
TRUE	[BLASTED, MAPPED, GO-SLIM]	XM_054351287.1	ADAM metallopeptidase with thrombospondin type 1 motif 3	6351	20	0.0	86.2	8	P:GO:0023052; P:GO:0030198; P:GO:0048856; P:GO:0051604; F:GO:0016787; F:GO:0140096; C:GO:0005615; C:GO:0031012	P:signaling; P:extracellular matrix organization; P:anatomical structure development; P:protein maturation; F:hydrolase activity; F:catalytic activity, acting on a protein; C:extracellular space; C:extracellular matrix	EC:3.4.24	Acting on peptide bonds (peptidases)
TRUE	[BLASTED, MAPPED, GO-SLIM]	XM_054351286.1	ADAM metallopeptidase with thrombospondin type 1 motif 3	5855	20	0.0	86.2	8	P:GO:0023052; P:GO:0030198; P:GO:0048856; P:GO:0051604; F:GO:0016787; F:GO:0140096; C:GO:0005615; C:GO:0031012	P:signaling; P:extracellular matrix organization; P:anatomical structure development; P:protein maturation; F:hydrolase activity; F:catalytic activity, acting on a protein; C:extracellular space; C:extracellular matrix	EC:3.4.24	Acting on peptide bonds (peptidases)
TRUE	[BLASTED, MAPPED]	NR_160747.1	centromere protein I isoform X4	1568	20	1.03731e-10	69.54	1	C:GO:0016020	C:membrane
TRUE	[BLASTED, MAPPED, GO-SLIM]	NR_160748.1	cathepsin S	573	20	2.92987e-07	76.48	18	P:GO:0002376; P:GO:0003012; P:GO:0003013; P:GO:0007005; P:GO:0012501; P:GO:0022414; P:GO:0023052; P:GO:0030154; P:GO:0048856; P:GO:0055085; P:GO:0061024; F:GO:0060089; C:GO:0005635; C:GO:0005654; C:GO:0005739; C:GO:0005783; C:GO:0005829; C:GO:0005886	P:immune system process; P:muscle system process; P:circulatory system process; P:mitochondrion organization; P:programmed cell death; P:reproductive process; P:signaling; P:cell differentiation; P:anatomical structure development; P:transmembrane transport; P:membrane organization; F:molecular transducer activity; C:nuclear envelope; C:nucleoplasm; C:mitochondrion; C:endoplasmic reticulum; C:cyt…
TRUE	[NO-BLAST]	NR_160746.1	---NA---	2633
TRUE	[BLASTED, MAPPED, GO-SLIM]	NM_024628.6	solute carrier family 12 member 8	3485	20	0.0	98.78	2	P:GO:0055085; F:GO:0005215	P:transmembrane transport; F:transporter activity
TRUE	[BLASTED, MAPPED, GO-SLIM]	NM_001195483.2	solute carrier family 12 member 8	3441	20	0.0	98.78	2	P:GO:0055085; F:GO:0005215	P:transmembrane transport; F:transporter activity
TRUE	[BLASTED]	NR_152847.1	hCG2045262	1378	1	8.18013e-42	100.0
TRUE	[BLASTED]	NR_146730.1	transcription initiation factor TFIID subunit 12 isoform X3	1117	1	2.66705e-06	82.35
TRUE	[BLASTED]	NR_146731.1	transcription initiation factor TFIID subunit 12 isoform X3	617	1	1.98161e-06	100.0
TRUE	[BLASTED, MAPPED, GO-SLIM]	NM_001256295.2	ETS proto-oncogene 2, transcription factor	4060	20	0.0	84.36	14	P:GO:0002376; P:GO:0006355; P:GO:0006954; P:GO:0007155; P:GO:0012501; P:GO:0030154; P:GO:0048856; P:GO:0048870; F:GO:0003677; F:GO:0140110; C:GO:0005654; C:GO:0005694; C:GO:0005829; C:GO:0005886	P:immune system process; P:regulation of DNA-templated transcription; P:inflammatory response; P:cell adhesion; P:programmed cell death; P:cell differentiation; P:anatomical structure development; P:cell motility; F:DNA binding; F:transcription regulator activity; C:nucleoplasm; C:chromosome; C:cytosol; C:plasma membrane
TRUE	[BLASTED, MAPPED, GO-SLIM]	XM_005260935.2	ETS proto-oncogene 2, transcription factor	4356	20	0.0	84.44	14	P:GO:0002376; P:GO:0006355; P:GO:0006954; P:GO:0007155; P:GO:0012501; P:GO:0030154; P:GO:0048856; P:GO:0048870; F:GO:0003677; F:GO:0140110; C:GO:0005654; C:GO:0005694; C:GO:0005829; C:GO:0005886	P:immune system process; P:regulation of DNA-templated transcription; P:inflammatory response; P:cell adhesion; P:programmed cell death; P:cell differentiation; P:anatomical structure development; P:cell motility; F:DNA binding; F:transcription regulator activity; C:nucleoplasm; C:chromosome; C:cytosol; C:plasma membrane
TRUE	[BLASTED, MAPPED, GO-SLIM]	NM_005239.6	ETS proto-oncogene 2, transcription factor	3668	20	0.0	84.4	14	P:GO:0002376; P:GO:0006355; P:GO:0006954; P:GO:0007155; P:GO:0012501; P:GO:0030154; P:GO:0048856; P:GO:0048870; F:GO:0003677; F:GO:0140110; C:GO:0005654; C:GO:0005694; C:GO:0005829; C:GO:0005886	P:immune system process; P:regulation of DNA-templated transcription; P:inflammatory response; P:cell adhesion; P:programmed cell death; P:cell differentiation; P:anatomical structure development; P:cell motility; F:DNA binding; F:transcription regulator activity; C:nucleoplasm; C:chromosome; C:cytosol; C:plasma membrane
TRUE	[BLASTED, MAPPED, GO-SLIM]	XM_017028290.2	ETS proto-oncogene 2, transcription factor	5836	20	0.0	84.44	14	P:GO:0002376; P:GO:0006355; P:GO:0006954; P:GO:0007155; P:GO:0012501; P:GO:0030154; P:GO:0048856; P:GO:0048870; F:GO:0003677; F:GO:0140110; C:GO:0005654; C:GO:0005694; C:GO:0005829; C:GO:0005886	P:immune system process; P:regulation of DNA-templated transcription; P:inflammatory response; P:cell adhesion; P:programmed cell death; P:cell differentiation; P:anatomical structure development; P:cell motility; F:DNA binding; F:transcription regulator activity; C:nucleoplasm; C:chromosome; C:cytosol; C:plasma membrane
TRUE	[BLASTED, MAPPED, GO-SLIM]	XM_054324370.1	ETS proto-oncogene 2, transcription factor	5106	20	0.0	84.44	14	P:GO:0002376; P:GO:0006355; P:GO:0006954; P:GO:0007155; P:GO:0012501; P:GO:0030154; P:GO:0048856; P:GO:0048870; F:GO:0003677; F:GO:0140110; C:GO:0005654; C:GO:0005694; C:GO:0005829; C:GO:0005886	P:immune system process; P:regulation of DNA-templated transcription; P:inflammatory response; P:cell adhesion; P:programmed cell death; P:cell differentiation; P:anatomical structure development; P:cell motility; F:DNA binding; F:transcription regulator activity; C:nucleoplasm; C:chromosome; C:cytosol; C:plasma membrane
TRUE	[BLASTED, MAPPED, GO-SLIM]	NR_135080.2	DNA helicase B	3548	8	0.0	99.69	10	P:GO:0006260; P:GO:0006281; P:GO:0006310; F:GO:0016787; F:GO:0140097; F:GO:0140657; C:GO:0000228; C:GO:0005654; C:GO:0005739; C:GO:0005829	P:DNA replication; P:DNA repair; P:DNA recombination; F:hydrolase activity; F:catalytic activity, acting on DNA; F:ATP-dependent activity; C:nuclear chromosome; C:nucleoplasm; C:mitochondrion; C:cytosol	EC:5.6.2.3; EC:5.6.2.4; EC:3.6.1.15	DNA 5'-3' helicase; DNA 3'-5' helicase; nucleoside-triphosphate phosphatase
TRUE	[BLASTED, MAPPED, GO-SLIM]	NR_135081.2	DNA helicase B	3294	8	0.0	99.38	10	P:GO:0006260; P:GO:0006281; P:GO:0006310; F:GO:0016787; F:GO:0140097; F:GO:0140657; C:GO:0000228; C:GO:0005654; C:GO:0005739; C:GO:0005829	P:DNA replication; P:DNA repair; P:DNA recombination; F:hydrolase activity; F:catalytic activity, acting on DNA; F:ATP-dependent activity; C:nuclear chromosome; C:nucleoplasm; C:mitochondrion; C:cytosol	EC:5.6.2.3; EC:5.6.2.4; EC:3.6.1.15	DNA 5'-3' helicase; DNA 3'-5' helicase; nucleoside-triphosphate phosphatase
TRUE	[BLASTED, MAPPED, GO-SLIM]	NM_033647.5	DNA helicase B	3673	19	0.0	84.97	11	P:GO:0006260; P:GO:0006281; P:GO:0006310; F:GO:0016787; F:GO:0140097; F:GO:0140657; C:GO:0000228; C:GO:0005654; C:GO:0005739; C:GO:0005829; C:GO:0005886	P:DNA replication; P:DNA repair; P:DNA recombination; F:hydrolase activity; F:catalytic activity, acting on DNA; F:ATP-dependent activity; C:nuclear chromosome; C:nucleoplasm; C:mitochondrion; C:cytosol; C:plasma membrane	EC:5.6.2.3; EC:5.6.2.4; EC:3.6.1.15	DNA 5'-3' helicase; DNA 3'-5' helicase; nucleoside-triphosphate phosphatase
TRUE	[BLASTED, MAPPED, GO-SLIM]	NM_001370285.1	DNA helicase B	3472	8	0.0	99.67	10	P:GO:0006260; P:GO:0006281; P:GO:0006310; F:GO:0016787; F:GO:0140097; F:GO:0140657; C:GO:0000228; C:GO:0005654; C:GO:0005739; C:GO:0005829	P:DNA replication; P:DNA repair; P:DNA recombination; F:hydrolase activity; F:catalytic activity, acting on DNA; F:ATP-dependent activity; C:nuclear chromosome; C:nucleoplasm; C:mitochondrion; C:cytosol	EC:5.6.2.3; EC:5.6.2.4; EC:3.6.1.15	DNA 5'-3' helicase; DNA 3'-5' helicase; nucleoside-triphosphate phosphatase
TRUE	[BLASTED, MAPPED, GO-SLIM]	XM_047429893.1	DNA helicase B	3243	8	0.0	99.69	10	P:GO:0006260; P:GO:0006281; P:GO:0006310; F:GO:0016787; F:GO:0140097; F:GO:0140657; C:GO:0000228; C:GO:0005654; C:GO:0005739; C:GO:0005829	P:DNA replication; P:DNA repair; P:DNA recombination; F:hydrolase activity; F:catalytic activity, acting on DNA; F:ATP-dependent activity; C:nuclear chromosome; C:nucleoplasm; C:mitochondrion; C:cytosol	EC:5.6.2.3; EC:5.6.2.4; EC:3.6.1.15	DNA 5'-3' helicase; DNA 3'-5' helicase; nucleoside-triphosphate phosphatase
TRUE	[BLASTED, MAPPED, GO-SLIM]	XR_001746660.2	basal body-orientation factor 1 isoform X19	3322	20	1.25357e-14	71.76	1	F:GO:0016740	F:transferase activity	EC:2.4	Glycosyltransferases
TRUE	[BLASTED, MAPPED, GO-SLIM]	XR_001746655.2	basal body-orientation factor 1 isoform X19	3212	20	1.20715e-14	71.76	1	F:GO:0016740	F:transferase activity	EC:2.4	Glycosyltransferases
TRUE	[BLASTED, MAPPED, GO-SLIM]	XR_007080312.1	basal body-orientation factor 1 isoform X19	3322	20	1.25357e-14	71.76	1	F:GO:0016740	F:transferase activity	EC:2.4	Glycosyltransferases
TRUE	[BLASTED, MAPPED, GO-SLIM]	XR_007080311.1	basal body-orientation factor 1 isoform X19	3212	20	1.20715e-14	71.76	1	F:GO:0016740	F:transferase activity	EC:2.4	Glycosyltransferases
TRUE	[BLASTED, MAPPED, GO-SLIM]	NR_147060.2	seven transmembrane helix receptor	652	20	5.3666e-09	86.78	3	P:GO:0023052; P:GO:0050877; F:GO:0060089	P:signaling; P:nervous system process; F:molecular transducer activity
TRUE	[BLASTED, MAPPED, GO-SLIM]	XM_024448136.1	meiosis/spermiogenesis associated 1	589	9	8.76316e-81	95.53	10	P:GO:0007010; P:GO:0007018; P:GO:0022414; P:GO:0030154; P:GO:0044782; P:GO:0048856; P:GO:0048870; C:GO:0005634; C:GO:0005829; C:GO:0005856	P:cytoskeleton organization; P:microtubule-based movement; P:reproductive process; P:cell differentiation; P:cilium organization; P:anatomical structure development; P:cell motility; C:nucleus; C:cytosol; C:cytoskeleton
TRUE	[BLASTED, MAPPED, GO-SLIM]	XM_047425662.1	meiosis/spermiogenesis associated 1	600	9	9.21165e-62	95.05	10	P:GO:0007010; P:GO:0007018; P:GO:0022414; P:GO:0030154; P:GO:0044782; P:GO:0048856; P:GO:0048870; C:GO:0005634; C:GO:0005829; C:GO:0005856	P:cytoskeleton organization; P:microtubule-based movement; P:reproductive process; P:cell differentiation; P:cilium organization; P:anatomical structure development; P:cell motility; C:nucleus; C:cytosol; C:cytoskeleton
TRUE	[BLASTED, MAPPED, GO-SLIM]	NM_001080836.3	meiosis/spermiogenesis associated 1	682	9	1.58923e-61	95.05	10	P:GO:0007010; P:GO:0007018; P:GO:0022414; P:GO:0030154; P:GO:0044782; P:GO:0048856; P:GO:0048870; C:GO:0005634; C:GO:0005829; C:GO:0005856	P:cytoskeleton organization; P:microtubule-based movement; P:reproductive process; P:cell differentiation; P:cilium organization; P:anatomical structure development; P:cell motility; C:nucleus; C:cytosol; C:cytoskeleton
TRUE	[BLASTED, MAPPED, GO-SLIM]	XM_054366617.1	meiosis/spermiogenesis associated 1	589	9	4.29743e-81	95.04	10	P:GO:0007010; P:GO:0007018; P:GO:0022414; P:GO:0030154; P:GO:0044782; P:GO:0048856; P:GO:0048870; C:GO:0005634; C:GO:0005829; C:GO:0005856	P:cytoskeleton organization; P:microtubule-based movement; P:reproductive process; P:cell differentiation; P:cilium organization; P:anatomical structure development; P:cell motility; C:nucleus; C:cytosol; C:cytoskeleton
TRUE	[BLASTED, MAPPED, GO-SLIM]	XM_054366618.1	meiosis/spermiogenesis associated 1	534	9	2.02972e-88	86.25	4	P:GO:0022414; P:GO:0030154; P:GO:0048856; C:GO:0005634	P:reproductive process; P:cell differentiation; P:anatomical structure development; C:nucleus
TRUE	[BLASTED, MAPPED, GO-SLIM]	XM_054366619.1	meiosis/spermiogenesis associated 1	600	9	1.51402e-61	94.59	10	P:GO:0007010; P:GO:0007018; P:GO:0022414; P:GO:0030154; P:GO:0044782; P:GO:0048856; P:GO:0048870; C:GO:0005634; C:GO:0005829; C:GO:0005856	P:cytoskeleton organization; P:microtubule-based movement; P:reproductive process; P:cell differentiation; P:cilium organization; P:anatomical structure development; P:cell motility; C:nucleus; C:cytosol; C:cytoskeleton
TRUE	[BLASTED, MAPPED]	XR_007065577.1	small G protein signaling modulator 2	2264	20	0.0486727	80.56	7	P:GO:0034499; P:GO:0043547; F:GO:0005096; F:GO:0031267; C:GO:0005737; C:GO:0031410; C:GO:0042470	P:late endosome to Golgi transport; P:positive regulation of GTPase activity; F:GTPase activator activity; F:small GTPase binding; C:cytoplasm; C:cytoplasmic vesicle; C:melanosome
TRUE	[BLASTED, MAPPED, GO-SLIM]	XR_007087832.1	zinc finger protein 454 isoform 2	2925	20	7.42639e-16	82.36	8	P:GO:0003013; P:GO:0006355; P:GO:0016192; P:GO:0023052; P:GO:0055085; F:GO:0005215; C:GO:0005886; C:GO:0031410	P:circulatory system process; P:regulation of DNA-templated transcription; P:vesicle-mediated transport; P:signaling; P:transmembrane transport; F:transporter activity; C:plasma membrane; C:cytoplasmic vesicle
TRUE	[BLASTED, MAPPED, GO-SLIM]	XR_007067506.1	syncoilin isoform X2	1728	20	0.000110619	71.08	9	P:GO:0007010; P:GO:0007018; P:GO:0044782; P:GO:0048870; P:GO:0065003; F:GO:0003774; F:GO:0140657; C:GO:0005856; C:GO:0005929	P:cytoskeleton organization; P:microtubule-based movement; P:cilium organization; P:cell motility; P:protein-containing complex assembly; F:cytoskeletal motor activity; F:ATP-dependent activity; C:cytoskeleton; C:cilium
TRUE	[BLASTED, MAPPED, GO-SLIM]	NM_001324119.2	cytoplasmic FMR1-interacting protein 2 isoform X1	6860	20	0.0	95.28	16	P:GO:0007010; P:GO:0007155; P:GO:0012501; P:GO:0016192; P:GO:0023052; P:GO:0030154; P:GO:0034330; P:GO:0048856; P:GO:0050877; P:GO:0065003; F:GO:0003723; F:GO:0008092; F:GO:0045182; C:GO:0005576; C:GO:0005829; C:GO:0031410	P:cytoskeleton organization; P:cell adhesion; P:programmed cell death; P:vesicle-mediated transport; P:signaling; P:cell differentiation; P:cell junction organization; P:anatomical structure development; P:nervous system process; P:protein-containing complex assembly; F:RNA binding; F:cytoskeletal protein binding; F:translation regulator activity; C:extracellular region; C:cytosol; C:cytoplasmic …
TRUE	[BLASTED, MAPPED, GO-SLIM]	NM_001324120.2	cytoplasmic FMR1-interacting protein 2 isoform X1	7039	20	0.0	95.16	16	P:GO:0007010; P:GO:0007155; P:GO:0012501; P:GO:0016192; P:GO:0023052; P:GO:0030154; P:GO:0034330; P:GO:0048856; P:GO:0050877; P:GO:0065003; F:GO:0003723; F:GO:0008092; F:GO:0045182; C:GO:0005576; C:GO:0005829; C:GO:0031410	P:cytoskeleton organization; P:cell adhesion; P:programmed cell death; P:vesicle-mediated transport; P:signaling; P:cell differentiation; P:cell junction organization; P:anatomical structure development; P:nervous system process; P:protein-containing complex assembly; F:RNA binding; F:cytoskeletal protein binding; F:translation regulator activity; C:extracellular region; C:cytosol; C:cytoplasmic …
TRUE	[BLASTED, MAPPED, GO-SLIM]	NM_001324125.3	cytoplasmic FMR1-interacting protein 2 isoform X1	6535	20	0.0	95.88	16	P:GO:0007010; P:GO:0007155; P:GO:0012501; P:GO:0016192; P:GO:0023052; P:GO:0030154; P:GO:0034330; P:GO:0048856; P:GO:0050877; P:GO:0065003; F:GO:0003723; F:GO:0008092; F:GO:0045182; C:GO:0005576; C:GO:0005829; C:GO:0031410	P:cytoskeleton organization; P:cell adhesion; P:programmed cell death; P:vesicle-mediated transport; P:signaling; P:cell differentiation; P:cell junction organization; P:anatomical structure development; P:nervous system process; P:protein-containing complex assembly; F:RNA binding; F:cytoskeletal protein binding; F:translation regulator activity; C:extracellular region; C:cytosol; C:cytoplasmic …
TRUE	[BLASTED, MAPPED, GO-SLIM]	NM_001324124.3	cytoplasmic FMR1-interacting protein 2 isoform X1	6736	20	0.0	94.3	16	P:GO:0007010; P:GO:0007155; P:GO:0012501; P:GO:0016192; P:GO:0023052; P:GO:0030154; P:GO:0034330; P:GO:0048856; P:GO:0050877; P:GO:0065003; F:GO:0003723; F:GO:0008092; F:GO:0045182; C:GO:0005576; C:GO:0005829; C:GO:0031410	P:cytoskeleton organization; P:cell adhesion; P:programmed cell death; P:vesicle-mediated transport; P:signaling; P:cell differentiation; P:cell junction organization; P:anatomical structure development; P:nervous system process; P:protein-containing complex assembly; F:RNA binding; F:cytoskeletal protein binding; F:translation regulator activity; C:extracellular region; C:cytosol; C:cytoplasmic …
TRUE	[BLASTED, MAPPED, GO-SLIM]	NM_001324126.3	cytoplasmic FMR1-interacting protein 2 isoform X1	6724	20	0.0	93.74	16	P:GO:0007010; P:GO:0007155; P:GO:0012501; P:GO:0016192; P:GO:0023052; P:GO:0030154; P:GO:0034330; P:GO:0048856; P:GO:0050877; P:GO:0065003; F:GO:0003723; F:GO:0008092; F:GO:0045182; C:GO:0005576; C:GO:0005829; C:GO:0031410	P:cytoskeleton organization; P:cell adhesion; P:programmed cell death; P:vesicle-mediated transport; P:signaling; P:cell differentiation; P:cell junction organization; P:anatomical structure development; P:nervous system process; P:protein-containing complex assembly; F:RNA binding; F:cytoskeletal protein binding; F:translation regulator activity; C:extracellular region; C:cytosol; C:cytoplasmic …
TRUE	[BLASTED, MAPPED, GO-SLIM]	NM_014608.6	cytoplasmic FMR1-interacting protein 2 isoform X1	6826	20	0.0	95.36	16	P:GO:0007010; P:GO:0007155; P:GO:0012501; P:GO:0016192; P:GO:0023052; P:GO:0030154; P:GO:0034330; P:GO:0048856; P:GO:0050877; P:GO:0065003; F:GO:0003723; F:GO:0008092; F:GO:0045182; C:GO:0005576; C:GO:0005829; C:GO:0031410	P:cytoskeleton organization; P:cell adhesion; P:programmed cell death; P:vesicle-mediated transport; P:signaling; P:cell differentiation; P:cell junction organization; P:anatomical structure development; P:nervous system process; P:protein-containing complex assembly; F:RNA binding; F:cytoskeletal protein binding; F:translation regulator activity; C:extracellular region; C:cytosol; C:cytoplasmic …
TRUE	[BLASTED, MAPPED, GO-SLIM]	NM_001324122.3	cytoplasmic FMR1-interacting protein 2 isoform X1	6974	20	0.0	96.99	16	P:GO:0007010; P:GO:0007155; P:GO:0012501; P:GO:0016192; P:GO:0023052; P:GO:0030154; P:GO:0034330; P:GO:0048856; P:GO:0050877; P:GO:0065003; F:GO:0003723; F:GO:0008092; F:GO:0045182; C:GO:0005576; C:GO:0005829; C:GO:0031410	P:cytoskeleton organization; P:cell adhesion; P:programmed cell death; P:vesicle-mediated transport; P:signaling; P:cell differentiation; P:cell junction organization; P:anatomical structure development; P:nervous system process; P:protein-containing complex assembly; F:RNA binding; F:cytoskeletal protein binding; F:translation regulator activity; C:extracellular region; C:cytosol; C:cytoplasmic …
TRUE	[BLASTED, MAPPED, GO-SLIM]	NM_001324123.3	cytoplasmic FMR1-interacting protein 2 isoform X1	6853	20	0.0	95.27	16	P:GO:0007010; P:GO:0007155; P:GO:0012501; P:GO:0016192; P:GO:0023052; P:GO:0030154; P:GO:0034330; P:GO:0048856; P:GO:0050877; P:GO:0065003; F:GO:0003723; F:GO:0008092; F:GO:0045182; C:GO:0005576; C:GO:0005829; C:GO:0031410	P:cytoskeleton organization; P:cell adhesion; P:programmed cell death; P:vesicle-mediated transport; P:signaling; P:cell differentiation; P:cell junction organization; P:anatomical structure development; P:nervous system process; P:protein-containing complex assembly; F:RNA binding; F:cytoskeletal protein binding; F:translation regulator activity; C:extracellular region; C:cytosol; C:cytoplasmic …
TRUE	[BLASTED, MAPPED, GO-SLIM]	NM_001287810.4	cytoplasmic FMR1-interacting protein 2 isoform X1	6945	20	0.0	95.35	16	P:GO:0007010; P:GO:0007155; P:GO:0012501; P:GO:0016192; P:GO:0023052; P:GO:0030154; P:GO:0034330; P:GO:0048856; P:GO:0050877; P:GO:0065003; F:GO:0003723; F:GO:0008092; F:GO:0045182; C:GO:0005576; C:GO:0005829; C:GO:0031410	P:cytoskeleton organization; P:cell adhesion; P:programmed cell death; P:vesicle-mediated transport; P:signaling; P:cell differentiation; P:cell junction organization; P:anatomical structure development; P:nervous system process; P:protein-containing complex assembly; F:RNA binding; F:cytoskeletal protein binding; F:translation regulator activity; C:extracellular region; C:cytosol; C:cytoplasmic …
TRUE	[BLASTED, MAPPED, GO-SLIM]	NM_001033028.3	cytoplasmic FMR1-interacting protein 2 isoform X2	5747	20	0.0	96.67	16	P:GO:0007010; P:GO:0007155; P:GO:0012501; P:GO:0016192; P:GO:0023052; P:GO:0030154; P:GO:0034330; P:GO:0048856; P:GO:0050877; P:GO:0065003; F:GO:0003723; F:GO:0008092; F:GO:0045182; C:GO:0005576; C:GO:0005829; C:GO:0031410	P:cytoskeleton organization; P:cell adhesion; P:programmed cell death; P:vesicle-mediated transport; P:signaling; P:cell differentiation; P:cell junction organization; P:anatomical structure development; P:nervous system process; P:protein-containing complex assembly; F:RNA binding; F:cytoskeletal protein binding; F:translation regulator activity; C:extracellular region; C:cytosol; C:cytoplasmic …
TRUE	[BLASTED, MAPPED, GO-SLIM]	XM_011529474.3	Chain A, Serine/threonine-protein kinase SIK3	4600	20	0.0	87.85	14	P:GO:0000278; P:GO:0005975; P:GO:0006325; P:GO:0006355; P:GO:0006629; P:GO:0007010; P:GO:0012501; P:GO:0023052; P:GO:0030154; P:GO:0048856; F:GO:0016740; F:GO:0140096; C:GO:0005634; C:GO:0005783	P:mitotic cell cycle; P:carbohydrate metabolic process; P:chromatin organization; P:regulation of DNA-templated transcription; P:lipid metabolic process; P:cytoskeleton organization; P:programmed cell death; P:signaling; P:cell differentiation; P:anatomical structure development; F:transferase activity; F:catalytic activity, acting on a protein; C:nucleus; C:endoplasmic reticulum	EC:2.7.11.26; EC:2.7.11.1	[tau protein] kinase; non-specific serine/threonine protein kinase
TRUE	[BLASTED, MAPPED, GO-SLIM]	NM_173354.5	Chain A, Serine/threonine-protein kinase SIK3	4747	20	0.0	89.97	14	P:GO:0000278; P:GO:0005975; P:GO:0006325; P:GO:0006355; P:GO:0006629; P:GO:0007010; P:GO:0012501; P:GO:0023052; P:GO:0030154; P:GO:0048856; F:GO:0016740; F:GO:0140096; C:GO:0005634; C:GO:0005783	P:mitotic cell cycle; P:carbohydrate metabolic process; P:chromatin organization; P:regulation of DNA-templated transcription; P:lipid metabolic process; P:cytoskeleton organization; P:programmed cell death; P:signaling; P:cell differentiation; P:anatomical structure development; F:transferase activity; F:catalytic activity, acting on a protein; C:nucleus; C:endoplasmic reticulum	EC:2.7.11.26; EC:2.7.11.1	[tau protein] kinase; non-specific serine/threonine protein kinase
TRUE	[BLASTED, MAPPED, GO-SLIM]	XM_054324363.1	Chain A, Serine/threonine-protein kinase SIK3	4600	20	0.0	87.07	14	P:GO:0000278; P:GO:0005975; P:GO:0006325; P:GO:0006355; P:GO:0006629; P:GO:0007010; P:GO:0012501; P:GO:0023052; P:GO:0030154; P:GO:0048856; F:GO:0016740; F:GO:0140096; C:GO:0005634; C:GO:0005783	P:mitotic cell cycle; P:carbohydrate metabolic process; P:chromatin organization; P:regulation of DNA-templated transcription; P:lipid metabolic process; P:cytoskeleton organization; P:programmed cell death; P:signaling; P:cell differentiation; P:anatomical structure development; F:transferase activity; F:catalytic activity, acting on a protein; C:nucleus; C:endoplasmic reticulum	EC:2.7.11.26; EC:2.7.11.1	[tau protein] kinase; non-specific serine/threonine protein kinase
TRUE	[BLASTED, MAPPED, GO-SLIM]	XM_054324364.1	Chain A, Serine/threonine-protein kinase SIK3	4465	20	0.0	89.1	14	P:GO:0000278; P:GO:0005975; P:GO:0006325; P:GO:0006355; P:GO:0006629; P:GO:0007010; P:GO:0012501; P:GO:0023052; P:GO:0030154; P:GO:0048856; F:GO:0016740; F:GO:0140096; C:GO:0005634; C:GO:0005783	P:mitotic cell cycle; P:carbohydrate metabolic process; P:chromatin organization; P:regulation of DNA-templated transcription; P:lipid metabolic process; P:cytoskeleton organization; P:programmed cell death; P:signaling; P:cell differentiation; P:anatomical structure development; F:transferase activity; F:catalytic activity, acting on a protein; C:nucleus; C:endoplasmic reticulum	EC:2.7.11.26; EC:2.7.11.1	[tau protein] kinase; non-specific serine/threonine protein kinase
TRUE	[BLASTED, MAPPED, GO-SLIM]	NM_199344.3	GLIPR1-like protein 2 isoform X1	11040	20	7.00537e-101	78.19	10	P:GO:0006281; P:GO:0012501; P:GO:0016192; F:GO:0003677; F:GO:0016740; F:GO:0016787; F:GO:0140097; F:GO:0140657; C:GO:0005730; C:GO:0005739	P:DNA repair; P:programmed cell death; P:vesicle-mediated transport; F:DNA binding; F:transferase activity; F:hydrolase activity; F:catalytic activity, acting on DNA; F:ATP-dependent activity; C:nucleolus; C:mitochondrion	EC:3.1.30; EC:2.7.7.49; EC:3.1.21.4	Acting on ester bonds; RNA-directed DNA polymerase; type II site-specific deoxyribonuclease
TRUE	[BLASTED]	NR_106728.1	hCG2002091, isoform CRA_c	66	1	0.192119	100.0
TRUE	[BLASTED, MAPPED, GO-SLIM]	XR_007066796.1	Janus kinase 2	2892	20	0.0	81.7	18	P:GO:0002376; P:GO:0006954; P:GO:0007155; P:GO:0012501; P:GO:0023052; P:GO:0030154; P:GO:0042060; P:GO:0048856; P:GO:0098542; P:GO:1901135; F:GO:0016740; F:GO:0042393; F:GO:0140096; C:GO:0005654; C:GO:0005768; C:GO:0005829; C:GO:0005856; C:GO:0005886	P:immune system process; P:inflammatory response; P:cell adhesion; P:programmed cell death; P:signaling; P:cell differentiation; P:wound healing; P:anatomical structure development; P:defense response to other organism; P:carbohydrate derivative metabolic process; F:transferase activity; F:histone binding; F:catalytic activity, acting on a protein; C:nucleoplasm; C:endosome; C:cytosol; C:cytoskel…	EC:2.7.10.2	non-specific protein-tyrosine kinase
TRUE	[BLASTED, MAPPED, GO-SLIM]	NM_000215.4	Janus kinase 2	5386	20	0.0	82.55	18	P:GO:0002376; P:GO:0006954; P:GO:0007155; P:GO:0012501; P:GO:0023052; P:GO:0030154; P:GO:0042060; P:GO:0048856; P:GO:0098542; P:GO:1901135; F:GO:0016740; F:GO:0042393; F:GO:0140096; C:GO:0005654; C:GO:0005768; C:GO:0005829; C:GO:0005856; C:GO:0005886	P:immune system process; P:inflammatory response; P:cell adhesion; P:programmed cell death; P:signaling; P:cell differentiation; P:wound healing; P:anatomical structure development; P:defense response to other organism; P:carbohydrate derivative metabolic process; F:transferase activity; F:histone binding; F:catalytic activity, acting on a protein; C:nucleoplasm; C:endosome; C:cytosol; C:cytoskel…	EC:2.7.10.2	non-specific protein-tyrosine kinase
TRUE	[BLASTED, MAPPED, GO-SLIM]	XM_047438786.1	Janus kinase 2	5417	20	0.0	82.55	18	P:GO:0002376; P:GO:0006954; P:GO:0007155; P:GO:0012501; P:GO:0023052; P:GO:0030154; P:GO:0042060; P:GO:0048856; P:GO:0098542; P:GO:1901135; F:GO:0016740; F:GO:0042393; F:GO:0140096; C:GO:0005654; C:GO:0005768; C:GO:0005829; C:GO:0005856; C:GO:0005886	P:immune system process; P:inflammatory response; P:cell adhesion; P:programmed cell death; P:signaling; P:cell differentiation; P:wound healing; P:anatomical structure development; P:defense response to other organism; P:carbohydrate derivative metabolic process; F:transferase activity; F:histone binding; F:catalytic activity, acting on a protein; C:nucleoplasm; C:endosome; C:cytosol; C:cytoskel…	EC:2.7.10.2	non-specific protein-tyrosine kinase
TRUE	[BLASTED, MAPPED, GO-SLIM]	XM_011527991.3	Janus kinase 2	2748	20	0.0	80.09	18	P:GO:0002376; P:GO:0006954; P:GO:0007155; P:GO:0012501; P:GO:0023052; P:GO:0030154; P:GO:0042060; P:GO:0048856; P:GO:0098542; P:GO:1901135; F:GO:0016740; F:GO:0042393; F:GO:0140096; C:GO:0005654; C:GO:0005768; C:GO:0005829; C:GO:0005856; C:GO:0005886	P:immune system process; P:inflammatory response; P:cell adhesion; P:programmed cell death; P:signaling; P:cell differentiation; P:wound healing; P:anatomical structure development; P:defense response to other organism; P:carbohydrate derivative metabolic process; F:transferase activity; F:histone binding; F:catalytic activity, acting on a protein; C:nucleoplasm; C:endosome; C:cytosol; C:cytoskel…	EC:2.7.10.2	non-specific protein-tyrosine kinase
TRUE	[BLASTED, MAPPED, GO-SLIM]	XR_008485140.1	Janus kinase 2	2892	20	0.0	81.7	18	P:GO:0002376; P:GO:0006954; P:GO:0007155; P:GO:0012501; P:GO:0023052; P:GO:0030154; P:GO:0042060; P:GO:0048856; P:GO:0098542; P:GO:1901135; F:GO:0016740; F:GO:0042393; F:GO:0140096; C:GO:0005654; C:GO:0005768; C:GO:0005829; C:GO:0005856; C:GO:0005886	P:immune system process; P:inflammatory response; P:cell adhesion; P:programmed cell death; P:signaling; P:cell differentiation; P:wound healing; P:anatomical structure development; P:defense response to other organism; P:carbohydrate derivative metabolic process; F:transferase activity; F:histone binding; F:catalytic activity, acting on a protein; C:nucleoplasm; C:endosome; C:cytosol; C:cytoskel…	EC:2.7.10.2	non-specific protein-tyrosine kinase
TRUE	[BLASTED, MAPPED, GO-SLIM]	XM_054320910.1	Janus kinase 2	5418	20	0.0	82.55	18	P:GO:0002376; P:GO:0006954; P:GO:0007155; P:GO:0012501; P:GO:0023052; P:GO:0030154; P:GO:0042060; P:GO:0048856; P:GO:0098542; P:GO:1901135; F:GO:0016740; F:GO:0042393; F:GO:0140096; C:GO:0005654; C:GO:0005768; C:GO:0005829; C:GO:0005856; C:GO:0005886	P:immune system process; P:inflammatory response; P:cell adhesion; P:programmed cell death; P:signaling; P:cell differentiation; P:wound healing; P:anatomical structure development; P:defense response to other organism; P:carbohydrate derivative metabolic process; F:transferase activity; F:histone binding; F:catalytic activity, acting on a protein; C:nucleoplasm; C:endosome; C:cytosol; C:cytoskel…	EC:2.7.10.2	non-specific protein-tyrosine kinase
TRUE	[BLASTED, MAPPED, GO-SLIM]	XM_054320911.1	Janus kinase 2	2748	20	0.0	80.09	18	P:GO:0002376; P:GO:0006954; P:GO:0007155; P:GO:0012501; P:GO:0023052; P:GO:0030154; P:GO:0042060; P:GO:0048856; P:GO:0098542; P:GO:1901135; F:GO:0016740; F:GO:0042393; F:GO:0140096; C:GO:0005654; C:GO:0005768; C:GO:0005829; C:GO:0005856; C:GO:0005886	P:immune system process; P:inflammatory response; P:cell adhesion; P:programmed cell death; P:signaling; P:cell differentiation; P:wound healing; P:anatomical structure development; P:defense response to other organism; P:carbohydrate derivative metabolic process; F:transferase activity; F:histone binding; F:catalytic activity, acting on a protein; C:nucleoplasm; C:endosome; C:cytosol; C:cytoskel…	EC:2.7.10.2	non-specific protein-tyrosine kinase
TRUE	[BLASTED, MAPPED, GO-SLIM]	NM_052945.4	BAFF receptor	3923	20	2.33446e-60	84.36	5	P:GO:0002376; P:GO:0007155; P:GO:0023052; F:GO:0060089; C:GO:0005886	P:immune system process; P:cell adhesion; P:signaling; F:molecular transducer activity; C:plasma membrane
TRUE	[BLASTED, MAPPED, GO-SLIM]	NM_183239.2	Chain A, Glutathione S-transferase omega-1	6715	20	1.71164e-160	89.28	13	P:GO:0003012; P:GO:0003013; P:GO:0005975; P:GO:0006575; P:GO:0006766; P:GO:0006790; P:GO:0023052; P:GO:0050877; P:GO:0055085; F:GO:0016209; F:GO:0016491; F:GO:0016740; C:GO:0005829	P:muscle system process; P:circulatory system process; P:carbohydrate metabolic process; P:modified amino acid metabolic process; P:vitamin metabolic process; P:sulfur compound metabolic process; P:signaling; P:nervous system process; P:transmembrane transport; F:antioxidant activity; F:oxidoreductase activity; F:transferase activity; C:cytosol	EC:2.5.1.18; EC:1.20.4.2; EC:1.8.5.1	glutathione transferase; methylarsonate reductase; glutathione dehydrogenase (ascorbate)
TRUE	[BLASTED, MAPPED, GO-SLIM]	NM_001191013.2	Chain A, Glutathione S-transferase omega-1	6613	20	4.97888e-136	80.12	13	P:GO:0003012; P:GO:0003013; P:GO:0005975; P:GO:0006575; P:GO:0006766; P:GO:0006790; P:GO:0023052; P:GO:0050877; P:GO:0055085; F:GO:0016209; F:GO:0016491; F:GO:0016740; C:GO:0005829	P:muscle system process; P:circulatory system process; P:carbohydrate metabolic process; P:modified amino acid metabolic process; P:vitamin metabolic process; P:sulfur compound metabolic process; P:signaling; P:nervous system process; P:transmembrane transport; F:antioxidant activity; F:oxidoreductase activity; F:transferase activity; C:cytosol	EC:2.5.1.18; EC:1.20.4.2; EC:1.8.5.1	glutathione transferase; methylarsonate reductase; glutathione dehydrogenase (ascorbate)
TRUE	[BLASTED, MAPPED, GO-SLIM]	XM_047424577.1	glutathione S-transferase omega 2	6311	20	1.52969e-115	93.52	8	P:GO:0005975; P:GO:0006575; P:GO:0006766; P:GO:0006790; F:GO:0016209; F:GO:0016491; F:GO:0016740; C:GO:0005829	P:carbohydrate metabolic process; P:modified amino acid metabolic process; P:vitamin metabolic process; P:sulfur compound metabolic process; F:antioxidant activity; F:oxidoreductase activity; F:transferase activity; C:cytosol	EC:2.5.1.18; EC:1.20.4.2; EC:1.8.5.1	glutathione transferase; methylarsonate reductase; glutathione dehydrogenase (ascorbate)
TRUE	[BLASTED, MAPPED, GO-SLIM]	XM_047424578.1	Chain A, Glutathione S-transferase omega-1	6209	20	6.78492e-92	93.31	13	P:GO:0003012; P:GO:0003013; P:GO:0005975; P:GO:0006575; P:GO:0006766; P:GO:0006790; P:GO:0023052; P:GO:0050877; P:GO:0055085; F:GO:0016209; F:GO:0016491; F:GO:0016740; C:GO:0005829	P:muscle system process; P:circulatory system process; P:carbohydrate metabolic process; P:modified amino acid metabolic process; P:vitamin metabolic process; P:sulfur compound metabolic process; P:signaling; P:nervous system process; P:transmembrane transport; F:antioxidant activity; F:oxidoreductase activity; F:transferase activity; C:cytosol	EC:2.5.1.18; EC:1.20.4.2; EC:1.8.5.1	glutathione transferase; methylarsonate reductase; glutathione dehydrogenase (ascorbate)
TRUE	[BLASTED, MAPPED, GO-SLIM]	XM_011539272.4	Chain A, Glutathione S-transferase omega-1	3227	20	8.99003e-107	92.03	13	P:GO:0003012; P:GO:0003013; P:GO:0005975; P:GO:0006575; P:GO:0006766; P:GO:0006790; P:GO:0023052; P:GO:0050877; P:GO:0055085; F:GO:0016209; F:GO:0016491; F:GO:0016740; C:GO:0005829	P:muscle system process; P:circulatory system process; P:carbohydrate metabolic process; P:modified amino acid metabolic process; P:vitamin metabolic process; P:sulfur compound metabolic process; P:signaling; P:nervous system process; P:transmembrane transport; F:antioxidant activity; F:oxidoreductase activity; F:transferase activity; C:cytosol	EC:2.5.1.18; EC:1.20.4.2; EC:1.8.5.1	glutathione transferase; methylarsonate reductase; glutathione dehydrogenase (ascorbate)
TRUE	[BLASTED, MAPPED, GO-SLIM]	XM_017015671.2	Chain A, Glutathione S-transferase omega-1	1512	20	4.99853e-86	93.82	13	P:GO:0003012; P:GO:0003013; P:GO:0005975; P:GO:0006575; P:GO:0006766; P:GO:0006790; P:GO:0023052; P:GO:0050877; P:GO:0055085; F:GO:0016209; F:GO:0016491; F:GO:0016740; C:GO:0005829	P:muscle system process; P:circulatory system process; P:carbohydrate metabolic process; P:modified amino acid metabolic process; P:vitamin metabolic process; P:sulfur compound metabolic process; P:signaling; P:nervous system process; P:transmembrane transport; F:antioxidant activity; F:oxidoreductase activity; F:transferase activity; C:cytosol	EC:2.5.1.18; EC:1.20.4.2; EC:1.8.5.1	glutathione transferase; methylarsonate reductase; glutathione dehydrogenase (ascorbate)
TRUE	[BLASTED, MAPPED, GO-SLIM]	NM_001191014.2	Chain A, Glutathione S-transferase omega-1	6424	20	2.42151e-152	87.65	13	P:GO:0003012; P:GO:0003013; P:GO:0005975; P:GO:0006575; P:GO:0006766; P:GO:0006790; P:GO:0023052; P:GO:0050877; P:GO:0055085; F:GO:0016209; F:GO:0016491; F:GO:0016740; C:GO:0005829	P:muscle system process; P:circulatory system process; P:carbohydrate metabolic process; P:modified amino acid metabolic process; P:vitamin metabolic process; P:sulfur compound metabolic process; P:signaling; P:nervous system process; P:transmembrane transport; F:antioxidant activity; F:oxidoreductase activity; F:transferase activity; C:cytosol	EC:2.5.1.18; EC:1.20.4.2; EC:1.8.5.1	glutathione transferase; methylarsonate reductase; glutathione dehydrogenase (ascorbate)
TRUE	[BLASTED, MAPPED, GO-SLIM]	NM_001191015.2	Chain A, Glutathione S-transferase omega-1	6322	20	1.08765e-127	79.32	13	P:GO:0003012; P:GO:0003013; P:GO:0005975; P:GO:0006575; P:GO:0006766; P:GO:0006790; P:GO:0023052; P:GO:0050877; P:GO:0055085; F:GO:0016209; F:GO:0016491; F:GO:0016740; C:GO:0005829	P:muscle system process; P:circulatory system process; P:carbohydrate metabolic process; P:modified amino acid metabolic process; P:vitamin metabolic process; P:sulfur compound metabolic process; P:signaling; P:nervous system process; P:transmembrane transport; F:antioxidant activity; F:oxidoreductase activity; F:transferase activity; C:cytosol	EC:2.5.1.18; EC:1.20.4.2; EC:1.8.5.1	glutathione transferase; methylarsonate reductase; glutathione dehydrogenase (ascorbate)
TRUE	[BLASTED, MAPPED, GO-SLIM]	XM_054364744.1	glutathione S-transferase omega 2	6345	20	1.08179e-115	93.13	8	P:GO:0005975; P:GO:0006575; P:GO:0006766; P:GO:0006790; F:GO:0016209; F:GO:0016491; F:GO:0016740; C:GO:0005829	P:carbohydrate metabolic process; P:modified amino acid metabolic process; P:vitamin metabolic process; P:sulfur compound metabolic process; F:antioxidant activity; F:oxidoreductase activity; F:transferase activity; C:cytosol	EC:2.5.1.18; EC:1.20.4.2; EC:1.8.5.1	glutathione transferase; methylarsonate reductase; glutathione dehydrogenase (ascorbate)
TRUE	[BLASTED, MAPPED, GO-SLIM]	XM_054364746.1	Chain A, Glutathione S-transferase omega-1	6243	20	4.32846e-92	93.14	8	P:GO:0005975; P:GO:0006575; P:GO:0006766; P:GO:0006790; F:GO:0016209; F:GO:0016491; F:GO:0016740; C:GO:0005829	P:carbohydrate metabolic process; P:modified amino acid metabolic process; P:vitamin metabolic process; P:sulfur compound metabolic process; F:antioxidant activity; F:oxidoreductase activity; F:transferase activity; C:cytosol	EC:2.5.1.18; EC:1.20.4.2; EC:1.8.5.1	glutathione transferase; methylarsonate reductase; glutathione dehydrogenase (ascorbate)
TRUE	[BLASTED, MAPPED, GO-SLIM]	XM_054364745.1	Chain A, Glutathione S-transferase omega-1	7481	20	8.13773e-104	92.03	13	P:GO:0003012; P:GO:0003013; P:GO:0005975; P:GO:0006575; P:GO:0006766; P:GO:0006790; P:GO:0023052; P:GO:0050877; P:GO:0055085; F:GO:0016209; F:GO:0016491; F:GO:0016740; C:GO:0005829	P:muscle system process; P:circulatory system process; P:carbohydrate metabolic process; P:modified amino acid metabolic process; P:vitamin metabolic process; P:sulfur compound metabolic process; P:signaling; P:nervous system process; P:transmembrane transport; F:antioxidant activity; F:oxidoreductase activity; F:transferase activity; C:cytosol	EC:2.5.1.18; EC:1.20.4.2; EC:1.8.5.1	glutathione transferase; methylarsonate reductase; glutathione dehydrogenase (ascorbate)
TRUE	[BLASTED, MAPPED, GO-SLIM]	XM_054364748.1	Chain A, Glutathione S-transferase omega-1	2431	20	2.51637e-83	93.82	13	P:GO:0003012; P:GO:0003013; P:GO:0005975; P:GO:0006575; P:GO:0006766; P:GO:0006790; P:GO:0023052; P:GO:0050877; P:GO:0055085; F:GO:0016209; F:GO:0016491; F:GO:0016740; C:GO:0005829	P:muscle system process; P:circulatory system process; P:carbohydrate metabolic process; P:modified amino acid metabolic process; P:vitamin metabolic process; P:sulfur compound metabolic process; P:signaling; P:nervous system process; P:transmembrane transport; F:antioxidant activity; F:oxidoreductase activity; F:transferase activity; C:cytosol	EC:2.5.1.18; EC:1.20.4.2; EC:1.8.5.1	glutathione transferase; methylarsonate reductase; glutathione dehydrogenase (ascorbate)
TRUE	[BLASTED, MAPPED, GO-SLIM]	XM_054364747.1	Chain A, Glutathione S-transferase omega-1	1616	20	4.25861e-86	93.1	13	P:GO:0003012; P:GO:0003013; P:GO:0005975; P:GO:0006575; P:GO:0006766; P:GO:0006790; P:GO:0023052; P:GO:0050877; P:GO:0055085; F:GO:0016209; F:GO:0016491; F:GO:0016740; C:GO:0005829	P:muscle system process; P:circulatory system process; P:carbohydrate metabolic process; P:modified amino acid metabolic process; P:vitamin metabolic process; P:sulfur compound metabolic process; P:signaling; P:nervous system process; P:transmembrane transport; F:antioxidant activity; F:oxidoreductase activity; F:transferase activity; C:cytosol	EC:2.5.1.18; EC:1.20.4.2; EC:1.8.5.1	glutathione transferase; methylarsonate reductase; glutathione dehydrogenase (ascorbate)
TRUE	[BLASTED, MAPPED, GO-SLIM]	XR_007087216.1	zinc finger protein ENSP00000375192-like	7095	20	5.49481e-31	79.43	4	F:GO:0005215; C:GO:0005764; C:GO:0005768; C:GO:0005886	F:transporter activity; C:lysosome; C:endosome; C:plasma membrane
TRUE	[BLASTED, MAPPED, GO-SLIM]	XR_923257.4	zinc finger protein ENSP00000375192-like	3809	20	2.87471e-31	79.58	23	P:GO:0000278; P:GO:0002376; P:GO:0006355; P:GO:0006914; P:GO:0007155; P:GO:0012501; P:GO:0023052; P:GO:0030154; P:GO:0030163; P:GO:0048856; P:GO:0065003; F:GO:0005215; F:GO:0060090; F:GO:0098772; C:GO:0005634; C:GO:0005739; C:GO:0005764; C:GO:0005768; C:GO:0005783; C:GO:0005829; C:GO:0005856; C:GO:0005886; C:GO:0005929	P:mitotic cell cycle; P:immune system process; P:regulation of DNA-templated transcription; P:autophagy; P:cell adhesion; P:programmed cell death; P:signaling; P:cell differentiation; P:protein catabolic process; P:anatomical structure development; P:protein-containing complex assembly; F:transporter activity; F:molecular adaptor activity; F:molecular function regulator activity; C:nucleus; C:mit…
TRUE	[BLASTED, MAPPED, GO-SLIM]	XR_007072434.1	zinc finger protein ENSP00000375192-like	7264	20	7.98014e-31	79.93	23	P:GO:0000278; P:GO:0002376; P:GO:0006355; P:GO:0006914; P:GO:0007155; P:GO:0012501; P:GO:0023052; P:GO:0030154; P:GO:0030163; P:GO:0048856; P:GO:0065003; F:GO:0005215; F:GO:0060090; F:GO:0098772; C:GO:0005634; C:GO:0005739; C:GO:0005764; C:GO:0005768; C:GO:0005783; C:GO:0005829; C:GO:0005856; C:GO:0005886; C:GO:0005929	P:mitotic cell cycle; P:immune system process; P:regulation of DNA-templated transcription; P:autophagy; P:cell adhesion; P:programmed cell death; P:signaling; P:cell differentiation; P:protein catabolic process; P:anatomical structure development; P:protein-containing complex assembly; F:transporter activity; F:molecular adaptor activity; F:molecular function regulator activity; C:nucleus; C:mit…
TRUE	[BLASTED, MAPPED, GO-SLIM]	XR_007072435.1	zinc finger protein ENSP00000375192-like	3973	20	4.26201e-31	79.93	23	P:GO:0000278; P:GO:0002376; P:GO:0006355; P:GO:0006914; P:GO:0007155; P:GO:0012501; P:GO:0023052; P:GO:0030154; P:GO:0030163; P:GO:0048856; P:GO:0065003; F:GO:0005215; F:GO:0060090; F:GO:0098772; C:GO:0005634; C:GO:0005739; C:GO:0005764; C:GO:0005768; C:GO:0005783; C:GO:0005829; C:GO:0005856; C:GO:0005886; C:GO:0005929	P:mitotic cell cycle; P:immune system process; P:regulation of DNA-templated transcription; P:autophagy; P:cell adhesion; P:programmed cell death; P:signaling; P:cell differentiation; P:protein catabolic process; P:anatomical structure development; P:protein-containing complex assembly; F:transporter activity; F:molecular adaptor activity; F:molecular function regulator activity; C:nucleus; C:mit…
TRUE	[BLASTED]	NR_126029.1	hCG2038896, partial	2277	1	7.59529e-50	100.0
TRUE	[BLASTED, MAPPED, GO-SLIM]	NM_001643.2	apolipoprotein A2	474	12	3.33062e-67	98.42	13	P:GO:0002376; P:GO:0006629; P:GO:0016192; P:GO:0022600; P:GO:0048856; P:GO:0065003; F:GO:0005215; F:GO:0008289; F:GO:0048018; C:GO:0005615; C:GO:0005768; C:GO:0005783; C:GO:0005829	P:immune system process; P:lipid metabolic process; P:vesicle-mediated transport; P:digestive system process; P:anatomical structure development; P:protein-containing complex assembly; F:transporter activity; F:lipid binding; F:receptor ligand activity; C:extracellular space; C:endosome; C:endoplasmic reticulum; C:cytosol
TRUE	[BLASTED, MAPPED, GO-SLIM]	XM_006714475.4	myosin X	11373	20	0.0	99.23	11	P:GO:0007155; P:GO:0023052; P:GO:0048856; F:GO:0003774; F:GO:0008092; F:GO:0008289; F:GO:0140657; C:GO:0005730; C:GO:0005829; C:GO:0005856; C:GO:0005886	P:cell adhesion; P:signaling; P:anatomical structure development; F:cytoskeletal motor activity; F:cytoskeletal protein binding; F:lipid binding; F:ATP-dependent activity; C:nucleolus; C:cytosol; C:cytoskeleton; C:plasma membrane	EC:5.6.1.8	myosin ATPase
TRUE	[BLASTED, MAPPED, GO-SLIM]	NM_012334.3	myosin X	11442	20	0.0	99.78	11	P:GO:0007155; P:GO:0023052; P:GO:0048856; F:GO:0003774; F:GO:0008092; F:GO:0008289; F:GO:0140657; C:GO:0005730; C:GO:0005829; C:GO:0005856; C:GO:0005886	P:cell adhesion; P:signaling; P:anatomical structure development; F:cytoskeletal motor activity; F:cytoskeletal protein binding; F:lipid binding; F:ATP-dependent activity; C:nucleolus; C:cytosol; C:cytoskeleton; C:plasma membrane	EC:5.6.1.8	myosin ATPase
TRUE	[BLASTED, MAPPED, GO-SLIM]	XM_005248307.3	myosin X	9139	20	0.0	99.89	11	P:GO:0007155; P:GO:0023052; P:GO:0048856; F:GO:0003774; F:GO:0008092; F:GO:0008289; F:GO:0140657; C:GO:0005730; C:GO:0005829; C:GO:0005856; C:GO:0005886	P:cell adhesion; P:signaling; P:anatomical structure development; F:cytoskeletal motor activity; F:cytoskeletal protein binding; F:lipid binding; F:ATP-dependent activity; C:nucleolus; C:cytosol; C:cytoskeleton; C:plasma membrane	EC:5.6.1.8	myosin ATPase
TRUE	[BLASTED, MAPPED, GO-SLIM]	XM_011514046.3	myosin X	9086	20	0.0	99.89	11	P:GO:0007155; P:GO:0023052; P:GO:0048856; F:GO:0003774; F:GO:0008092; F:GO:0008289; F:GO:0140657; C:GO:0005730; C:GO:0005829; C:GO:0005856; C:GO:0005886	P:cell adhesion; P:signaling; P:anatomical structure development; F:cytoskeletal motor activity; F:cytoskeletal protein binding; F:lipid binding; F:ATP-dependent activity; C:nucleolus; C:cytosol; C:cytoskeleton; C:plasma membrane	EC:5.6.1.8	myosin ATPase
TRUE	[BLASTED, MAPPED, GO-SLIM]	XM_005248306.5	myosin X	9149	20	0.0	99.89	11	P:GO:0007155; P:GO:0023052; P:GO:0048856; F:GO:0003774; F:GO:0008092; F:GO:0008289; F:GO:0140657; C:GO:0005730; C:GO:0005829; C:GO:0005856; C:GO:0005886	P:cell adhesion; P:signaling; P:anatomical structure development; F:cytoskeletal motor activity; F:cytoskeletal protein binding; F:lipid binding; F:ATP-dependent activity; C:nucleolus; C:cytosol; C:cytoskeleton; C:plasma membrane	EC:5.6.1.8	myosin ATPase
TRUE	[BLASTED, MAPPED, GO-SLIM]	XM_054352663.1	myosin X	11357	20	0.0	99.23	11	P:GO:0007155; P:GO:0023052; P:GO:0048856; F:GO:0003774; F:GO:0008092; F:GO:0008289; F:GO:0140657; C:GO:0005730; C:GO:0005829; C:GO:0005856; C:GO:0005886	P:cell adhesion; P:signaling; P:anatomical structure development; F:cytoskeletal motor activity; F:cytoskeletal protein binding; F:lipid binding; F:ATP-dependent activity; C:nucleolus; C:cytosol; C:cytoskeleton; C:plasma membrane	EC:5.6.1.8	myosin ATPase
TRUE	[BLASTED, MAPPED, GO-SLIM]	XM_054352666.1	Myosin X	14834	20	0.0	99.89	11	P:GO:0007155; P:GO:0023052; P:GO:0048856; F:GO:0003774; F:GO:0008092; F:GO:0008289; F:GO:0140657; C:GO:0005730; C:GO:0005829; C:GO:0005856; C:GO:0005886	P:cell adhesion; P:signaling; P:anatomical structure development; F:cytoskeletal motor activity; F:cytoskeletal protein binding; F:lipid binding; F:ATP-dependent activity; C:nucleolus; C:cytosol; C:cytoskeleton; C:plasma membrane	EC:5.6.1.8	myosin ATPase
TRUE	[BLASTED, MAPPED, GO-SLIM]	XM_054352665.1	Myosin X	12647	20	0.0	99.89	11	P:GO:0007155; P:GO:0023052; P:GO:0048856; F:GO:0003774; F:GO:0008092; F:GO:0008289; F:GO:0140657; C:GO:0005730; C:GO:0005829; C:GO:0005856; C:GO:0005886	P:cell adhesion; P:signaling; P:anatomical structure development; F:cytoskeletal motor activity; F:cytoskeletal protein binding; F:lipid binding; F:ATP-dependent activity; C:nucleolus; C:cytosol; C:cytoskeleton; C:plasma membrane	EC:5.6.1.8	myosin ATPase
TRUE	[BLASTED, MAPPED, GO-SLIM]	XM_054352664.1	myosin X	18588	20	0.0	99.89	11	P:GO:0007155; P:GO:0023052; P:GO:0048856; F:GO:0003774; F:GO:0008092; F:GO:0008289; F:GO:0140657; C:GO:0005730; C:GO:0005829; C:GO:0005856; C:GO:0005886	P:cell adhesion; P:signaling; P:anatomical structure development; F:cytoskeletal motor activity; F:cytoskeletal protein binding; F:lipid binding; F:ATP-dependent activity; C:nucleolus; C:cytosol; C:cytoskeleton; C:plasma membrane	EC:5.6.1.8	myosin ATPase
TRUE	[BLASTED, MAPPED, GO-SLIM]	NR_102267.2	mahogunin ring finger 1	3754	20	0.0	86.37	13	P:GO:0012501; P:GO:0016192; P:GO:0023052; P:GO:0030154; P:GO:0048856; P:GO:0065003; F:GO:0016740; F:GO:0140096; C:GO:0005634; C:GO:0005768; C:GO:0005783; C:GO:0005829; C:GO:0005886	P:programmed cell death; P:vesicle-mediated transport; P:signaling; P:cell differentiation; P:anatomical structure development; P:protein-containing complex assembly; F:transferase activity; F:catalytic activity, acting on a protein; C:nucleus; C:endosome; C:endoplasmic reticulum; C:cytosol; C:plasma membrane	EC:2.3.2	Acyltransferases
TRUE	[BLASTED, MAPPED, GO-SLIM]	NM_001142290.3	mahogunin ring finger 1	6467	20	0.0	80.15	13	P:GO:0012501; P:GO:0016192; P:GO:0023052; P:GO:0030154; P:GO:0048856; P:GO:0065003; F:GO:0016740; F:GO:0140096; C:GO:0005634; C:GO:0005768; C:GO:0005783; C:GO:0005829; C:GO:0005886	P:programmed cell death; P:vesicle-mediated transport; P:signaling; P:cell differentiation; P:anatomical structure development; P:protein-containing complex assembly; F:transferase activity; F:catalytic activity, acting on a protein; C:nucleus; C:endosome; C:endoplasmic reticulum; C:cytosol; C:plasma membrane	EC:2.3.2	Acyltransferases
TRUE	[BLASTED, MAPPED, GO-SLIM]	NM_015246.4	mahogunin ring finger 1	3930	20	0.0	80.23	13	P:GO:0012501; P:GO:0016192; P:GO:0023052; P:GO:0030154; P:GO:0048856; P:GO:0065003; F:GO:0016740; F:GO:0140096; C:GO:0005634; C:GO:0005768; C:GO:0005783; C:GO:0005829; C:GO:0005886	P:programmed cell death; P:vesicle-mediated transport; P:signaling; P:cell differentiation; P:anatomical structure development; P:protein-containing complex assembly; F:transferase activity; F:catalytic activity, acting on a protein; C:nucleus; C:endosome; C:endoplasmic reticulum; C:cytosol; C:plasma membrane	EC:2.3.2	Acyltransferases
TRUE	[BLASTED, MAPPED, GO-SLIM]	NM_001142291.3	mahogunin ring finger 1	6401	20	0.0	82.67	13	P:GO:0012501; P:GO:0016192; P:GO:0023052; P:GO:0030154; P:GO:0048856; P:GO:0065003; F:GO:0016740; F:GO:0140096; C:GO:0005634; C:GO:0005768; C:GO:0005783; C:GO:0005829; C:GO:0005886	P:programmed cell death; P:vesicle-mediated transport; P:signaling; P:cell differentiation; P:anatomical structure development; P:protein-containing complex assembly; F:transferase activity; F:catalytic activity, acting on a protein; C:nucleus; C:endosome; C:endoplasmic reticulum; C:cytosol; C:plasma membrane	EC:2.3.2	Acyltransferases
TRUE	[BLASTED, MAPPED, GO-SLIM]	NM_001142289.3	mahogunin ring finger 1	3864	20	0.0	82.73	13	P:GO:0012501; P:GO:0016192; P:GO:0023052; P:GO:0030154; P:GO:0048856; P:GO:0065003; F:GO:0016740; F:GO:0140096; C:GO:0005634; C:GO:0005768; C:GO:0005783; C:GO:0005829; C:GO:0005886	P:programmed cell death; P:vesicle-mediated transport; P:signaling; P:cell differentiation; P:anatomical structure development; P:protein-containing complex assembly; F:transferase activity; F:catalytic activity, acting on a protein; C:nucleus; C:endosome; C:endoplasmic reticulum; C:cytosol; C:plasma membrane	EC:2.3.2	Acyltransferases
TRUE	[BLASTED, MAPPED, GO-SLIM]	NR_003580.2	general transcription factor II-I isoform X1	3645	20	0.0	83.85	7	P:GO:0006355; P:GO:0048856; F:GO:0003677; F:GO:0016740; F:GO:0140096; F:GO:0140110; C:GO:0005654	P:regulation of DNA-templated transcription; P:anatomical structure development; F:DNA binding; F:transferase activity; F:catalytic activity, acting on a protein; F:transcription regulator activity; C:nucleoplasm	EC:2.7.11.1	non-specific serine/threonine protein kinase
TRUE	[BLASTED, MAPPED, GO-SLIM]	NR_040038.1	MYB proto-oncogene, transcription factor	2609	20	7.52605e-70	75.73	15	P:GO:0000278; P:GO:0002376; P:GO:0003012; P:GO:0006355; P:GO:0007010; P:GO:0007155; P:GO:0030154; P:GO:0034330; P:GO:0048856; F:GO:0003677; F:GO:0008092; F:GO:0140110; C:GO:0005654; C:GO:0005829; C:GO:0005856	P:mitotic cell cycle; P:immune system process; P:muscle system process; P:regulation of DNA-templated transcription; P:cytoskeleton organization; P:cell adhesion; P:cell differentiation; P:cell junction organization; P:anatomical structure development; F:DNA binding; F:cytoskeletal protein binding; F:transcription regulator activity; C:nucleoplasm; C:cytosol; C:cytoskeleton
TRUE	[BLASTED, MAPPED, GO-SLIM]	XR_007063041.1	Chain A, Leucine-rich repeat serine/threonine-protein kinase 2	11176	20	0.0	99.96	39	P:GO:0002376; P:GO:0006325; P:GO:0006886; P:GO:0006913; P:GO:0006914; P:GO:0006954; P:GO:0007005; P:GO:0007040; P:GO:0012501; P:GO:0016192; P:GO:0022414; P:GO:0023052; P:GO:0030154; P:GO:0030163; P:GO:0034330; P:GO:0048856; P:GO:0048870; P:GO:0050877; P:GO:0051604; P:GO:0055086; P:GO:0065003; P:GO:1901135; F:GO:0003924; F:GO:0008092; F:GO:0016740; F:GO:0060090; F:GO:0098772; F:GO:0140096; C:GO:00…	P:immune system process; P:chromatin organization; P:intracellular protein transport; P:nucleocytoplasmic transport; P:autophagy; P:inflammatory response; P:mitochondrion organization; P:lysosome organization; P:programmed cell death; P:vesicle-mediated transport; P:reproductive process; P:signaling; P:cell differentiation; P:protein catabolic process; P:cell junction organization; P:anatomical s…	EC:2.7.11.25; EC:2.7.11.1; EC:3.6.1.15	mitogen-activated protein kinase kinase kinase; non-specific serine/threonine protein kinase; nucleoside-triphosphate phosphatase
TRUE	[BLASTED, MAPPED, GO-SLIM]	NM_198578.4	Chain A, Leucine-rich repeat serine/threonine-protein kinase 2	9239	20	0.0	99.84	39	P:GO:0002376; P:GO:0006325; P:GO:0006886; P:GO:0006913; P:GO:0006914; P:GO:0006954; P:GO:0007005; P:GO:0007040; P:GO:0012501; P:GO:0016192; P:GO:0022414; P:GO:0023052; P:GO:0030154; P:GO:0030163; P:GO:0034330; P:GO:0048856; P:GO:0048870; P:GO:0050877; P:GO:0051604; P:GO:0055086; P:GO:0065003; P:GO:1901135; F:GO:0003924; F:GO:0008092; F:GO:0016740; F:GO:0060090; F:GO:0098772; F:GO:0140096; C:GO:00…	P:immune system process; P:chromatin organization; P:intracellular protein transport; P:nucleocytoplasmic transport; P:autophagy; P:inflammatory response; P:mitochondrion organization; P:lysosome organization; P:programmed cell death; P:vesicle-mediated transport; P:reproductive process; P:signaling; P:cell differentiation; P:protein catabolic process; P:cell junction organization; P:anatomical s…	EC:2.7.11.25; EC:2.7.11.1; EC:3.6.1.15	mitogen-activated protein kinase kinase kinase; non-specific serine/threonine protein kinase; nucleoside-triphosphate phosphatase
TRUE	[BLASTED, MAPPED, GO-SLIM]	XM_005268629.5	Chain A, Leucine-rich repeat serine/threonine-protein kinase 2	9221	20	0.0	99.77	39	P:GO:0002376; P:GO:0006325; P:GO:0006886; P:GO:0006913; P:GO:0006914; P:GO:0006954; P:GO:0007005; P:GO:0007040; P:GO:0012501; P:GO:0016192; P:GO:0022414; P:GO:0023052; P:GO:0030154; P:GO:0030163; P:GO:0034330; P:GO:0048856; P:GO:0048870; P:GO:0050877; P:GO:0051604; P:GO:0055086; P:GO:0065003; P:GO:1901135; F:GO:0003924; F:GO:0008092; F:GO:0016740; F:GO:0060090; F:GO:0098772; F:GO:0140096; C:GO:00…	P:immune system process; P:chromatin organization; P:intracellular protein transport; P:nucleocytoplasmic transport; P:autophagy; P:inflammatory response; P:mitochondrion organization; P:lysosome organization; P:programmed cell death; P:vesicle-mediated transport; P:reproductive process; P:signaling; P:cell differentiation; P:protein catabolic process; P:cell junction organization; P:anatomical s…	EC:2.7.11.25; EC:2.7.11.1; EC:3.6.1.15	mitogen-activated protein kinase kinase kinase; non-specific serine/threonine protein kinase; nucleoside-triphosphate phosphatase
TRUE	[BLASTED, MAPPED, GO-SLIM]	XM_011537877.4	Chain A, Leucine-rich repeat serine/threonine-protein kinase 2	9167	20	0.0	99.39	39	P:GO:0002376; P:GO:0006325; P:GO:0006886; P:GO:0006913; P:GO:0006914; P:GO:0006954; P:GO:0007005; P:GO:0007040; P:GO:0012501; P:GO:0016192; P:GO:0022414; P:GO:0023052; P:GO:0030154; P:GO:0030163; P:GO:0034330; P:GO:0048856; P:GO:0048870; P:GO:0050877; P:GO:0051604; P:GO:0055086; P:GO:0065003; P:GO:1901135; F:GO:0003924; F:GO:0008092; F:GO:0016740; F:GO:0060090; F:GO:0098772; F:GO:0140096; C:GO:00…	P:immune system process; P:chromatin organization; P:intracellular protein transport; P:nucleocytoplasmic transport; P:autophagy; P:inflammatory response; P:mitochondrion organization; P:lysosome organization; P:programmed cell death; P:vesicle-mediated transport; P:reproductive process; P:signaling; P:cell differentiation; P:protein catabolic process; P:cell junction organization; P:anatomical s…	EC:2.7.11.25; EC:2.7.11.1; EC:3.6.1.15	mitogen-activated protein kinase kinase kinase; non-specific serine/threonine protein kinase; nucleoside-triphosphate phosphatase
TRUE	[BLASTED, MAPPED, GO-SLIM]	XM_047428277.1	Chain A, Leucine-rich repeat serine/threonine-protein kinase 2	10778	20	0.0	99.96	39	P:GO:0002376; P:GO:0006325; P:GO:0006886; P:GO:0006913; P:GO:0006914; P:GO:0006954; P:GO:0007005; P:GO:0007040; P:GO:0012501; P:GO:0016192; P:GO:0022414; P:GO:0023052; P:GO:0030154; P:GO:0030163; P:GO:0034330; P:GO:0048856; P:GO:0048870; P:GO:0050877; P:GO:0051604; P:GO:0055086; P:GO:0065003; P:GO:1901135; F:GO:0003924; F:GO:0008092; F:GO:0016740; F:GO:0060090; F:GO:0098772; F:GO:0140096; C:GO:00…	P:immune system process; P:chromatin organization; P:intracellular protein transport; P:nucleocytoplasmic transport; P:autophagy; P:inflammatory response; P:mitochondrion organization; P:lysosome organization; P:programmed cell death; P:vesicle-mediated transport; P:reproductive process; P:signaling; P:cell differentiation; P:protein catabolic process; P:cell junction organization; P:anatomical s…	EC:2.7.11.25; EC:2.7.11.1; EC:3.6.1.15	mitogen-activated protein kinase kinase kinase; non-specific serine/threonine protein kinase; nucleoside-triphosphate phosphatase
TRUE	[BLASTED, MAPPED, GO-SLIM]	XM_047428278.1	Chain A, Leucine-rich repeat serine/threonine-protein kinase 2	10600	20	0.0	99.97	39	P:GO:0002376; P:GO:0006325; P:GO:0006886; P:GO:0006913; P:GO:0006914; P:GO:0006954; P:GO:0007005; P:GO:0007040; P:GO:0012501; P:GO:0016192; P:GO:0022414; P:GO:0023052; P:GO:0030154; P:GO:0030163; P:GO:0034330; P:GO:0048856; P:GO:0048870; P:GO:0050877; P:GO:0051604; P:GO:0055086; P:GO:0065003; P:GO:1901135; F:GO:0003924; F:GO:0008092; F:GO:0016740; F:GO:0060090; F:GO:0098772; F:GO:0140096; C:GO:00…	P:immune system process; P:chromatin organization; P:intracellular protein transport; P:nucleocytoplasmic transport; P:autophagy; P:inflammatory response; P:mitochondrion organization; P:lysosome organization; P:programmed cell death; P:vesicle-mediated transport; P:reproductive process; P:signaling; P:cell differentiation; P:protein catabolic process; P:cell junction organization; P:anatomical s…	EC:2.7.11.25; EC:2.7.11.1; EC:3.6.1.15	mitogen-activated protein kinase kinase kinase; non-specific serine/threonine protein kinase; nucleoside-triphosphate phosphatase
TRUE	[BLASTED, MAPPED, GO-SLIM]	XM_011537881.4	Chain A, Leucine-rich repeat serine/threonine-protein kinase 2	5117	20	0.0	99.91	39	P:GO:0002376; P:GO:0006325; P:GO:0006886; P:GO:0006913; P:GO:0006914; P:GO:0006954; P:GO:0007005; P:GO:0007040; P:GO:0012501; P:GO:0016192; P:GO:0022414; P:GO:0023052; P:GO:0030154; P:GO:0030163; P:GO:0034330; P:GO:0048856; P:GO:0048870; P:GO:0050877; P:GO:0051604; P:GO:0055086; P:GO:0065003; P:GO:1901135; F:GO:0003924; F:GO:0008092; F:GO:0016740; F:GO:0060090; F:GO:0098772; F:GO:0140096; C:GO:00…	P:immune system process; P:chromatin organization; P:intracellular protein transport; P:nucleocytoplasmic transport; P:autophagy; P:inflammatory response; P:mitochondrion organization; P:lysosome organization; P:programmed cell death; P:vesicle-mediated transport; P:reproductive process; P:signaling; P:cell differentiation; P:protein catabolic process; P:cell junction organization; P:anatomical s…	EC:2.7.11.25; EC:2.7.11.1; EC:3.6.1.15	mitogen-activated protein kinase kinase kinase; non-specific serine/threonine protein kinase; nucleoside-triphosphate phosphatase
TRUE	[BLASTED, MAPPED, GO-SLIM]	XM_047428279.1	Chain A, Leucine-rich repeat serine/threonine-protein kinase 2	8660	20	0.0	99.96	39	P:GO:0002376; P:GO:0006325; P:GO:0006886; P:GO:0006913; P:GO:0006914; P:GO:0006954; P:GO:0007005; P:GO:0007040; P:GO:0012501; P:GO:0016192; P:GO:0022414; P:GO:0023052; P:GO:0030154; P:GO:0030163; P:GO:0034330; P:GO:0048856; P:GO:0048870; P:GO:0050877; P:GO:0051604; P:GO:0055086; P:GO:0065003; P:GO:1901135; F:GO:0003924; F:GO:0008092; F:GO:0016740; F:GO:0060090; F:GO:0098772; F:GO:0140096; C:GO:00…	P:immune system process; P:chromatin organization; P:intracellular protein transport; P:nucleocytoplasmic transport; P:autophagy; P:inflammatory response; P:mitochondrion organization; P:lysosome organization; P:programmed cell death; P:vesicle-mediated transport; P:reproductive process; P:signaling; P:cell differentiation; P:protein catabolic process; P:cell junction organization; P:anatomical s…	EC:2.7.11.25; EC:2.7.11.1; EC:3.6.1.15	mitogen-activated protein kinase kinase kinase; non-specific serine/threonine protein kinase; nucleoside-triphosphate phosphatase
TRUE	[BLASTED, MAPPED, GO-SLIM]	XM_017018786.3	Chain A, Leucine-rich repeat serine/threonine-protein kinase 2	4761	20	0.0	99.96	39	P:GO:0002376; P:GO:0006325; P:GO:0006886; P:GO:0006913; P:GO:0006914; P:GO:0006954; P:GO:0007005; P:GO:0007040; P:GO:0012501; P:GO:0016192; P:GO:0022414; P:GO:0023052; P:GO:0030154; P:GO:0030163; P:GO:0034330; P:GO:0048856; P:GO:0048870; P:GO:0050877; P:GO:0051604; P:GO:0055086; P:GO:0065003; P:GO:1901135; F:GO:0003924; F:GO:0008092; F:GO:0016740; F:GO:0060090; F:GO:0098772; F:GO:0140096; C:GO:00…	P:immune system process; P:chromatin organization; P:intracellular protein transport; P:nucleocytoplasmic transport; P:autophagy; P:inflammatory response; P:mitochondrion organization; P:lysosome organization; P:programmed cell death; P:vesicle-mediated transport; P:reproductive process; P:signaling; P:cell differentiation; P:protein catabolic process; P:cell junction organization; P:anatomical s…	EC:2.7.11.25; EC:2.7.11.1; EC:3.6.1.15	mitogen-activated protein kinase kinase kinase; non-specific serine/threonine protein kinase; nucleoside-triphosphate phosphatase
TRUE	[BLASTED, MAPPED, GO-SLIM]	XM_011537882.4	Chain A, Leucine-rich repeat serine/threonine-protein kinase 2	4107	20	0.0	99.96	39	P:GO:0002376; P:GO:0006325; P:GO:0006886; P:GO:0006913; P:GO:0006914; P:GO:0006954; P:GO:0007005; P:GO:0007040; P:GO:0012501; P:GO:0016192; P:GO:0022414; P:GO:0023052; P:GO:0030154; P:GO:0030163; P:GO:0034330; P:GO:0048856; P:GO:0048870; P:GO:0050877; P:GO:0051604; P:GO:0055086; P:GO:0065003; P:GO:1901135; F:GO:0003924; F:GO:0008092; F:GO:0016740; F:GO:0060090; F:GO:0098772; F:GO:0140096; C:GO:00…	P:immune system process; P:chromatin organization; P:intracellular protein transport; P:nucleocytoplasmic transport; P:autophagy; P:inflammatory response; P:mitochondrion organization; P:lysosome organization; P:programmed cell death; P:vesicle-mediated transport; P:reproductive process; P:signaling; P:cell differentiation; P:protein catabolic process; P:cell junction organization; P:anatomical s…	EC:2.7.11.25; EC:2.7.11.1; EC:3.6.1.15	mitogen-activated protein kinase kinase kinase; non-specific serine/threonine protein kinase; nucleoside-triphosphate phosphatase
TRUE	[BLASTED, MAPPED, GO-SLIM]	XM_024448833.2	Chain A, Leucine-rich repeat serine/threonine-protein kinase 2	8403	20	0.0	99.84	39	P:GO:0002376; P:GO:0006325; P:GO:0006886; P:GO:0006913; P:GO:0006914; P:GO:0006954; P:GO:0007005; P:GO:0007040; P:GO:0012501; P:GO:0016192; P:GO:0022414; P:GO:0023052; P:GO:0030154; P:GO:0030163; P:GO:0034330; P:GO:0048856; P:GO:0048870; P:GO:0050877; P:GO:0051604; P:GO:0055086; P:GO:0065003; P:GO:1901135; F:GO:0003924; F:GO:0008092; F:GO:0016740; F:GO:0060090; F:GO:0098772; F:GO:0140096; C:GO:00…	P:immune system process; P:chromatin organization; P:intracellular protein transport; P:nucleocytoplasmic transport; P:autophagy; P:inflammatory response; P:mitochondrion organization; P:lysosome organization; P:programmed cell death; P:vesicle-mediated transport; P:reproductive process; P:signaling; P:cell differentiation; P:protein catabolic process; P:cell junction organization; P:anatomical s…	EC:2.7.11.25; EC:2.7.11.1; EC:3.6.1.15	mitogen-activated protein kinase kinase kinase; non-specific serine/threonine protein kinase; nucleoside-triphosphate phosphatase
TRUE	[BLASTED, MAPPED, GO-SLIM]	XM_017018787.2	Chain A, Leucine-rich repeat serine/threonine-protein kinase 2	6169	20	0.0	99.54	39	P:GO:0002376; P:GO:0006325; P:GO:0006886; P:GO:0006913; P:GO:0006914; P:GO:0006954; P:GO:0007005; P:GO:0007040; P:GO:0012501; P:GO:0016192; P:GO:0022414; P:GO:0023052; P:GO:0030154; P:GO:0030163; P:GO:0034330; P:GO:0048856; P:GO:0048870; P:GO:0050877; P:GO:0051604; P:GO:0055086; P:GO:0065003; P:GO:1901135; F:GO:0003924; F:GO:0008092; F:GO:0016740; F:GO:0060090; F:GO:0098772; F:GO:0140096; C:GO:00…	P:immune system process; P:chromatin organization; P:intracellular protein transport; P:nucleocytoplasmic transport; P:autophagy; P:inflammatory response; P:mitochondrion organization; P:lysosome organization; P:programmed cell death; P:vesicle-mediated transport; P:reproductive process; P:signaling; P:cell differentiation; P:protein catabolic process; P:cell junction organization; P:anatomical s…	EC:2.7.11.25; EC:2.7.11.1; EC:3.6.1.15	mitogen-activated protein kinase kinase kinase; non-specific serine/threonine protein kinase; nucleoside-triphosphate phosphatase
TRUE	[BLASTED, MAPPED, GO-SLIM]	XR_008488524.1	Chain A, Leucine-rich repeat serine/threonine-protein kinase 2	11179	20	0.0	99.97	39	P:GO:0002376; P:GO:0006325; P:GO:0006886; P:GO:0006913; P:GO:0006914; P:GO:0006954; P:GO:0007005; P:GO:0007040; P:GO:0012501; P:GO:0016192; P:GO:0022414; P:GO:0023052; P:GO:0030154; P:GO:0030163; P:GO:0034330; P:GO:0048856; P:GO:0048870; P:GO:0050877; P:GO:0051604; P:GO:0055086; P:GO:0065003; P:GO:1901135; F:GO:0003924; F:GO:0008092; F:GO:0016740; F:GO:0060090; F:GO:0098772; F:GO:0140096; C:GO:00…	P:immune system process; P:chromatin organization; P:intracellular protein transport; P:nucleocytoplasmic transport; P:autophagy; P:inflammatory response; P:mitochondrion organization; P:lysosome organization; P:programmed cell death; P:vesicle-mediated transport; P:reproductive process; P:signaling; P:cell differentiation; P:protein catabolic process; P:cell junction organization; P:anatomical s…	EC:2.7.11.25; EC:2.7.11.1; EC:3.6.1.15	mitogen-activated protein kinase kinase kinase; non-specific serine/threonine protein kinase; nucleoside-triphosphate phosphatase
TRUE	[BLASTED, MAPPED, GO-SLIM]	XM_054371049.1	Chain A, Leucine-rich repeat serine/threonine-protein kinase 2	9224	20	0.0	99.77	39	P:GO:0002376; P:GO:0006325; P:GO:0006886; P:GO:0006913; P:GO:0006914; P:GO:0006954; P:GO:0007005; P:GO:0007040; P:GO:0012501; P:GO:0016192; P:GO:0022414; P:GO:0023052; P:GO:0030154; P:GO:0030163; P:GO:0034330; P:GO:0048856; P:GO:0048870; P:GO:0050877; P:GO:0051604; P:GO:0055086; P:GO:0065003; P:GO:1901135; F:GO:0003924; F:GO:0008092; F:GO:0016740; F:GO:0060090; F:GO:0098772; F:GO:0140096; C:GO:00…	P:immune system process; P:chromatin organization; P:intracellular protein transport; P:nucleocytoplasmic transport; P:autophagy; P:inflammatory response; P:mitochondrion organization; P:lysosome organization; P:programmed cell death; P:vesicle-mediated transport; P:reproductive process; P:signaling; P:cell differentiation; P:protein catabolic process; P:cell junction organization; P:anatomical s…	EC:2.7.11.25; EC:2.7.11.1; EC:3.6.1.15	mitogen-activated protein kinase kinase kinase; non-specific serine/threonine protein kinase; nucleoside-triphosphate phosphatase
TRUE	[BLASTED, MAPPED, GO-SLIM]	XM_054371050.1	Chain A, Leucine-rich repeat serine/threonine-protein kinase 2	9170	20	0.0	99.4	39	P:GO:0002376; P:GO:0006325; P:GO:0006886; P:GO:0006913; P:GO:0006914; P:GO:0006954; P:GO:0007005; P:GO:0007040; P:GO:0012501; P:GO:0016192; P:GO:0022414; P:GO:0023052; P:GO:0030154; P:GO:0030163; P:GO:0034330; P:GO:0048856; P:GO:0048870; P:GO:0050877; P:GO:0051604; P:GO:0055086; P:GO:0065003; P:GO:1901135; F:GO:0003924; F:GO:0008092; F:GO:0016740; F:GO:0060090; F:GO:0098772; F:GO:0140096; C:GO:00…	P:immune system process; P:chromatin organization; P:intracellular protein transport; P:nucleocytoplasmic transport; P:autophagy; P:inflammatory response; P:mitochondrion organization; P:lysosome organization; P:programmed cell death; P:vesicle-mediated transport; P:reproductive process; P:signaling; P:cell differentiation; P:protein catabolic process; P:cell junction organization; P:anatomical s…	EC:2.7.11.25; EC:2.7.11.1; EC:3.6.1.15	mitogen-activated protein kinase kinase kinase; non-specific serine/threonine protein kinase; nucleoside-triphosphate phosphatase
TRUE	[BLASTED, MAPPED, GO-SLIM]	XM_054371051.1	Chain A, Leucine-rich repeat serine/threonine-protein kinase 2	10778	20	0.0	99.97	39	P:GO:0002376; P:GO:0006325; P:GO:0006886; P:GO:0006913; P:GO:0006914; P:GO:0006954; P:GO:0007005; P:GO:0007040; P:GO:0012501; P:GO:0016192; P:GO:0022414; P:GO:0023052; P:GO:0030154; P:GO:0030163; P:GO:0034330; P:GO:0048856; P:GO:0048870; P:GO:0050877; P:GO:0051604; P:GO:0055086; P:GO:0065003; P:GO:1901135; F:GO:0003924; F:GO:0008092; F:GO:0016740; F:GO:0060090; F:GO:0098772; F:GO:0140096; C:GO:00…	P:immune system process; P:chromatin organization; P:intracellular protein transport; P:nucleocytoplasmic transport; P:autophagy; P:inflammatory response; P:mitochondrion organization; P:lysosome organization; P:programmed cell death; P:vesicle-mediated transport; P:reproductive process; P:signaling; P:cell differentiation; P:protein catabolic process; P:cell junction organization; P:anatomical s…	EC:2.7.11.25; EC:2.7.11.1; EC:3.6.1.15	mitogen-activated protein kinase kinase kinase; non-specific serine/threonine protein kinase; nucleoside-triphosphate phosphatase
TRUE	[BLASTED, MAPPED, GO-SLIM]	XM_054371052.1	Chain A, Leucine-rich repeat serine/threonine-protein kinase 2	10589	20	0.0	99.97	39	P:GO:0002376; P:GO:0006325; P:GO:0006886; P:GO:0006913; P:GO:0006914; P:GO:0006954; P:GO:0007005; P:GO:0007040; P:GO:0012501; P:GO:0016192; P:GO:0022414; P:GO:0023052; P:GO:0030154; P:GO:0030163; P:GO:0034330; P:GO:0048856; P:GO:0048870; P:GO:0050877; P:GO:0051604; P:GO:0055086; P:GO:0065003; P:GO:1901135; F:GO:0003924; F:GO:0008092; F:GO:0016740; F:GO:0060090; F:GO:0098772; F:GO:0140096; C:GO:00…	P:immune system process; P:chromatin organization; P:intracellular protein transport; P:nucleocytoplasmic transport; P:autophagy; P:inflammatory response; P:mitochondrion organization; P:lysosome organization; P:programmed cell death; P:vesicle-mediated transport; P:reproductive process; P:signaling; P:cell differentiation; P:protein catabolic process; P:cell junction organization; P:anatomical s…	EC:2.7.11.25; EC:2.7.11.1; EC:3.6.1.15	mitogen-activated protein kinase kinase kinase; non-specific serine/threonine protein kinase; nucleoside-triphosphate phosphatase
TRUE	[BLASTED, MAPPED, GO-SLIM]	XM_054371055.1	Chain A, Leucine-rich repeat serine/threonine-protein kinase 2	5117	20	0.0	99.92	39	P:GO:0002376; P:GO:0006325; P:GO:0006886; P:GO:0006913; P:GO:0006914; P:GO:0006954; P:GO:0007005; P:GO:0007040; P:GO:0012501; P:GO:0016192; P:GO:0022414; P:GO:0023052; P:GO:0030154; P:GO:0030163; P:GO:0034330; P:GO:0048856; P:GO:0048870; P:GO:0050877; P:GO:0051604; P:GO:0055086; P:GO:0065003; P:GO:1901135; F:GO:0003924; F:GO:0008092; F:GO:0016740; F:GO:0060090; F:GO:0098772; F:GO:0140096; C:GO:00…	P:immune system process; P:chromatin organization; P:intracellular protein transport; P:nucleocytoplasmic transport; P:autophagy; P:inflammatory response; P:mitochondrion organization; P:lysosome organization; P:programmed cell death; P:vesicle-mediated transport; P:reproductive process; P:signaling; P:cell differentiation; P:protein catabolic process; P:cell junction organization; P:anatomical s…	EC:2.7.11.25; EC:2.7.11.1; EC:3.6.1.15	mitogen-activated protein kinase kinase kinase; non-specific serine/threonine protein kinase; nucleoside-triphosphate phosphatase
TRUE	[BLASTED, MAPPED, GO-SLIM]	XM_054371054.1	Chain A, Leucine-rich repeat serine/threonine-protein kinase 2	8660	20	0.0	99.97	39	P:GO:0002376; P:GO:0006325; P:GO:0006886; P:GO:0006913; P:GO:0006914; P:GO:0006954; P:GO:0007005; P:GO:0007040; P:GO:0012501; P:GO:0016192; P:GO:0022414; P:GO:0023052; P:GO:0030154; P:GO:0030163; P:GO:0034330; P:GO:0048856; P:GO:0048870; P:GO:0050877; P:GO:0051604; P:GO:0055086; P:GO:0065003; P:GO:1901135; F:GO:0003924; F:GO:0008092; F:GO:0016740; F:GO:0060090; F:GO:0098772; F:GO:0140096; C:GO:00…	P:immune system process; P:chromatin organization; P:intracellular protein transport; P:nucleocytoplasmic transport; P:autophagy; P:inflammatory response; P:mitochondrion organization; P:lysosome organization; P:programmed cell death; P:vesicle-mediated transport; P:reproductive process; P:signaling; P:cell differentiation; P:protein catabolic process; P:cell junction organization; P:anatomical s…	EC:2.7.11.25; EC:2.7.11.1; EC:3.6.1.15	mitogen-activated protein kinase kinase kinase; non-specific serine/threonine protein kinase; nucleoside-triphosphate phosphatase
TRUE	[BLASTED, MAPPED, GO-SLIM]	XM_054371056.1	Chain A, Leucine-rich repeat serine/threonine-protein kinase 2	4761	20	0.0	99.97	39	P:GO:0002376; P:GO:0006325; P:GO:0006886; P:GO:0006913; P:GO:0006914; P:GO:0006954; P:GO:0007005; P:GO:0007040; P:GO:0012501; P:GO:0016192; P:GO:0022414; P:GO:0023052; P:GO:0030154; P:GO:0030163; P:GO:0034330; P:GO:0048856; P:GO:0048870; P:GO:0050877; P:GO:0051604; P:GO:0055086; P:GO:0065003; P:GO:1901135; F:GO:0003924; F:GO:0008092; F:GO:0016740; F:GO:0060090; F:GO:0098772; F:GO:0140096; C:GO:00…	P:immune system process; P:chromatin organization; P:intracellular protein transport; P:nucleocytoplasmic transport; P:autophagy; P:inflammatory response; P:mitochondrion organization; P:lysosome organization; P:programmed cell death; P:vesicle-mediated transport; P:reproductive process; P:signaling; P:cell differentiation; P:protein catabolic process; P:cell junction organization; P:anatomical s…	EC:2.7.11.25; EC:2.7.11.1; EC:3.6.1.15	mitogen-activated protein kinase kinase kinase; non-specific serine/threonine protein kinase; nucleoside-triphosphate phosphatase
TRUE	[BLASTED, MAPPED, GO-SLIM]	XM_054371058.1	Chain A, Leucine-rich repeat serine/threonine-protein kinase 2	4107	20	0.0	99.97	39	P:GO:0002376; P:GO:0006325; P:GO:0006886; P:GO:0006913; P:GO:0006914; P:GO:0006954; P:GO:0007005; P:GO:0007040; P:GO:0012501; P:GO:0016192; P:GO:0022414; P:GO:0023052; P:GO:0030154; P:GO:0030163; P:GO:0034330; P:GO:0048856; P:GO:0048870; P:GO:0050877; P:GO:0051604; P:GO:0055086; P:GO:0065003; P:GO:1901135; F:GO:0003924; F:GO:0008092; F:GO:0016740; F:GO:0060090; F:GO:0098772; F:GO:0140096; C:GO:00…	P:immune system process; P:chromatin organization; P:intracellular protein transport; P:nucleocytoplasmic transport; P:autophagy; P:inflammatory response; P:mitochondrion organization; P:lysosome organization; P:programmed cell death; P:vesicle-mediated transport; P:reproductive process; P:signaling; P:cell differentiation; P:protein catabolic process; P:cell junction organization; P:anatomical s…	EC:2.7.11.25; EC:2.7.11.1; EC:3.6.1.15	mitogen-activated protein kinase kinase kinase; non-specific serine/threonine protein kinase; nucleoside-triphosphate phosphatase
TRUE	[BLASTED, MAPPED, GO-SLIM]	XM_054371053.1	Chain A, Leucine-rich repeat serine/threonine-protein kinase 2	8406	20	0.0	99.84	39	P:GO:0002376; P:GO:0006325; P:GO:0006886; P:GO:0006913; P:GO:0006914; P:GO:0006954; P:GO:0007005; P:GO:0007040; P:GO:0012501; P:GO:0016192; P:GO:0022414; P:GO:0023052; P:GO:0030154; P:GO:0030163; P:GO:0034330; P:GO:0048856; P:GO:0048870; P:GO:0050877; P:GO:0051604; P:GO:0055086; P:GO:0065003; P:GO:1901135; F:GO:0003924; F:GO:0008092; F:GO:0016740; F:GO:0060090; F:GO:0098772; F:GO:0140096; C:GO:00…	P:immune system process; P:chromatin organization; P:intracellular protein transport; P:nucleocytoplasmic transport; P:autophagy; P:inflammatory response; P:mitochondrion organization; P:lysosome organization; P:programmed cell death; P:vesicle-mediated transport; P:reproductive process; P:signaling; P:cell differentiation; P:protein catabolic process; P:cell junction organization; P:anatomical s…	EC:2.7.11.25; EC:2.7.11.1; EC:3.6.1.15	mitogen-activated protein kinase kinase kinase; non-specific serine/threonine protein kinase; nucleoside-triphosphate phosphatase
TRUE	[BLASTED, MAPPED, GO-SLIM]	XM_054371057.1	Chain A, Leucine-rich repeat serine/threonine-protein kinase 2	6172	20	0.0	99.54	39	P:GO:0002376; P:GO:0006325; P:GO:0006886; P:GO:0006913; P:GO:0006914; P:GO:0006954; P:GO:0007005; P:GO:0007040; P:GO:0012501; P:GO:0016192; P:GO:0022414; P:GO:0023052; P:GO:0030154; P:GO:0030163; P:GO:0034330; P:GO:0048856; P:GO:0048870; P:GO:0050877; P:GO:0051604; P:GO:0055086; P:GO:0065003; P:GO:1901135; F:GO:0003924; F:GO:0008092; F:GO:0016740; F:GO:0060090; F:GO:0098772; F:GO:0140096; C:GO:00…	P:immune system process; P:chromatin organization; P:intracellular protein transport; P:nucleocytoplasmic transport; P:autophagy; P:inflammatory response; P:mitochondrion organization; P:lysosome organization; P:programmed cell death; P:vesicle-mediated transport; P:reproductive process; P:signaling; P:cell differentiation; P:protein catabolic process; P:cell junction organization; P:anatomical s…	EC:2.7.11.25; EC:2.7.11.1; EC:3.6.1.15	mitogen-activated protein kinase kinase kinase; non-specific serine/threonine protein kinase; nucleoside-triphosphate phosphatase
TRUE	[BLASTED, MAPPED, GO-SLIM]	XM_011518392.4	Chain A, Ficolin-2	1470	20	0.0	92.23	9	P:GO:0002376; P:GO:0016192; P:GO:0023052; P:GO:0098542; F:GO:0060089; C:GO:0005615; C:GO:0005886; C:GO:0031012; C:GO:0031410	P:immune system process; P:vesicle-mediated transport; P:signaling; P:defense response to other organism; F:molecular transducer activity; C:extracellular space; C:plasma membrane; C:extracellular matrix; C:cytoplasmic vesicle
TRUE	[BLASTED, MAPPED, GO-SLIM]	XM_006717015.5	Chain A, Ficolin-2	1355	20	3.85339e-167	97.67	7	P:GO:0002376; P:GO:0016192; P:GO:0023052; P:GO:0098542; C:GO:0005615; C:GO:0005886; C:GO:0031012	P:immune system process; P:vesicle-mediated transport; P:signaling; P:defense response to other organism; C:extracellular space; C:plasma membrane; C:extracellular matrix
TRUE	[BLASTED, MAPPED, GO-SLIM]	NM_004108.3	Chain A, Ficolin-2	1062	20	0.0	94.61	8	P:GO:0002376; P:GO:0016192; P:GO:0023052; P:GO:0098542; F:GO:0060089; C:GO:0005615; C:GO:0005886; C:GO:0031012	P:immune system process; P:vesicle-mediated transport; P:signaling; P:defense response to other organism; F:molecular transducer activity; C:extracellular space; C:plasma membrane; C:extracellular matrix
TRUE	[BLASTED, MAPPED, GO-SLIM]	NM_015837.3	Chain A, Ficolin-2	948	20	8.8647e-168	98.22	7	P:GO:0002376; P:GO:0016192; P:GO:0023052; P:GO:0098542; C:GO:0005615; C:GO:0005886; C:GO:0031012	P:immune system process; P:vesicle-mediated transport; P:signaling; P:defense response to other organism; C:extracellular space; C:plasma membrane; C:extracellular matrix
TRUE	[BLASTED, MAPPED, GO-SLIM]	XM_054362375.1	Chain A, Ficolin-2	1470	20	0.0	91.93	9	P:GO:0002376; P:GO:0016192; P:GO:0023052; P:GO:0098542; F:GO:0060089; C:GO:0005615; C:GO:0005886; C:GO:0031012; C:GO:0031410	P:immune system process; P:vesicle-mediated transport; P:signaling; P:defense response to other organism; F:molecular transducer activity; C:extracellular space; C:plasma membrane; C:extracellular matrix; C:cytoplasmic vesicle
TRUE	[BLASTED, MAPPED, GO-SLIM]	XM_054362376.1	Chain A, Ficolin-2	1355	20	2.02096e-167	97.31	7	P:GO:0002376; P:GO:0016192; P:GO:0023052; P:GO:0098542; C:GO:0005615; C:GO:0005886; C:GO:0031012	P:immune system process; P:vesicle-mediated transport; P:signaling; P:defense response to other organism; C:extracellular space; C:plasma membrane; C:extracellular matrix
TRUE	[BLASTED, MAPPED, GO-SLIM]	NM_001375638.1	leukocyte receptor cluster member 8 isoform X5	5902	14	0.0	96.69	1	C:GO:0005634	C:nucleus
TRUE	[BLASTED, MAPPED, GO-SLIM]	NM_052925.4	leukocyte receptor cluster member 8 isoform X5	3658	14	0.0	96.25	1	C:GO:0005634	C:nucleus
TRUE	[BLASTED, MAPPED, GO-SLIM]	XM_005278252.6	leukocyte receptor cluster member 8 isoform X5	5791	14	0.0	98.53	1	C:GO:0005634	C:nucleus
TRUE	[BLASTED, MAPPED, GO-SLIM]	XM_047438126.1	leukocyte receptor cluster member 8 isoform X5	3547	14	0.0	98.17	1	C:GO:0005634	C:nucleus
TRUE	[BLASTED, MAPPED, GO-SLIM]	NM_001375639.1	leukocyte receptor cluster member 8 isoform X5	5809	14	0.0	95.59	1	C:GO:0005634	C:nucleus
TRUE	[BLASTED, MAPPED, GO-SLIM]	XM_006722997.5	leukocyte receptor cluster member 8 isoform X5	5698	14	0.0	97.79	1	C:GO:0005634	C:nucleus
TRUE	[BLASTED, MAPPED, GO-SLIM]	NM_001375641.1	leukocyte receptor cluster member 8 isoform X5	5898	14	0.0	96.69	1	C:GO:0005634	C:nucleus
TRUE	[BLASTED, MAPPED, GO-SLIM]	XM_011526415.4	leukocyte receptor cluster member 8 isoform X5	3654	14	0.0	96.25	1	C:GO:0005634	C:nucleus
TRUE	[BLASTED, MAPPED, GO-SLIM]	XM_011526414.4	leukocyte receptor cluster member 8 isoform X5	5787	14	0.0	98.53	1	C:GO:0005634	C:nucleus
TRUE	[BLASTED, MAPPED, GO-SLIM]	XM_047438125.1	leukocyte receptor cluster member 8 isoform X5	3543	14	0.0	98.17	1	C:GO:0005634	C:nucleus
TRUE	[BLASTED, MAPPED, GO-SLIM]	XM_005278250.6	leukocyte receptor cluster member 8 isoform X5	5805	14	0.0	96.64	1	C:GO:0005634	C:nucleus
TRUE	[BLASTED, MAPPED, GO-SLIM]	NM_001375640.1	leukocyte receptor cluster member 8 isoform X5	5878	14	0.0	96.69	1	C:GO:0005634	C:nucleus
TRUE	[BLASTED, MAPPED, GO-SLIM]	XM_047438124.1	leukocyte receptor cluster member 8 isoform X5	3634	14	0.0	96.25	1	C:GO:0005634	C:nucleus
TRUE	[BLASTED, MAPPED, GO-SLIM]	NM_001411063.1	leukocyte receptor cluster member 8 isoform X5	5767	14	0.0	98.53	1	C:GO:0005634	C:nucleus
TRUE	[BLASTED, MAPPED, GO-SLIM]	XM_047438127.1	leukocyte receptor cluster member 8 isoform X5	3523	14	0.0	98.17	1	C:GO:0005634	C:nucleus
TRUE	[BLASTED, MAPPED, GO-SLIM]	XM_054329658.1	leukocyte receptor cluster member 8 isoform X5	5791	14	0.0	98.53	1	C:GO:0005634	C:nucleus
TRUE	[BLASTED, MAPPED, GO-SLIM]	XM_054329663.1	leukocyte receptor cluster member 8 isoform X5	3547	14	0.0	98.17	1	C:GO:0005634	C:nucleus
TRUE	[BLASTED, MAPPED, GO-SLIM]	XM_054329659.1	leukocyte receptor cluster member 8 isoform X5	5698	14	0.0	97.79	1	C:GO:0005634	C:nucleus
TRUE	[BLASTED, MAPPED, GO-SLIM]	XM_054329660.1	leukocyte receptor cluster member 8 isoform X5	3654	14	0.0	96.25	1	C:GO:0005634	C:nucleus
TRUE	[BLASTED, MAPPED, GO-SLIM]	XM_054329657.1	leukocyte receptor cluster member 8 isoform X5	5787	14	0.0	98.53	1	C:GO:0005634	C:nucleus
TRUE	[BLASTED, MAPPED, GO-SLIM]	XM_054329662.1	leukocyte receptor cluster member 8 isoform X5	3543	14	0.0	98.17	1	C:GO:0005634	C:nucleus
TRUE	[BLASTED, MAPPED, GO-SLIM]	XM_054329656.1	leukocyte receptor cluster member 8 isoform X5	5805	14	0.0	96.64	1	C:GO:0005634	C:nucleus
TRUE	[BLASTED, MAPPED, GO-SLIM]	XM_054329661.1	leukocyte receptor cluster member 8 isoform X5	3634	14	0.0	96.25	1	C:GO:0005634	C:nucleus
TRUE	[BLASTED, MAPPED, GO-SLIM]	XM_054329664.1	leukocyte receptor cluster member 8 isoform X5	3523	14	0.0	98.17	1	C:GO:0005634	C:nucleus
TRUE	[BLASTED, MAPPED, GO-SLIM]	XR_008485718.1	leukocyte receptor cluster member 8 isoform X5	4509	13	0.0	96.48	1	C:GO:0005634	C:nucleus
TRUE	[BLASTED, MAPPED, GO-SLIM]	XM_054331484.1	leukocyte receptor cluster member 8 isoform X5	5792	14	0.0	98.53	1	C:GO:0005634	C:nucleus
TRUE	[BLASTED, MAPPED, GO-SLIM]	XM_054331489.1	leukocyte receptor cluster member 8 isoform X5	3547	14	0.0	98.17	1	C:GO:0005634	C:nucleus
TRUE	[BLASTED, MAPPED, GO-SLIM]	XM_054331485.1	leukocyte receptor cluster member 8 isoform X5	5699	14	0.0	97.79	1	C:GO:0005634	C:nucleus
TRUE	[BLASTED, MAPPED, GO-SLIM]	XM_054331486.1	leukocyte receptor cluster member 8 isoform X5	3654	14	0.0	96.25	1	C:GO:0005634	C:nucleus
TRUE	[BLASTED, MAPPED, GO-SLIM]	XM_054331483.1	leukocyte receptor cluster member 8 isoform X5	5788	14	0.0	98.53	1	C:GO:0005634	C:nucleus
TRUE	[BLASTED, MAPPED, GO-SLIM]	XM_054331488.1	leukocyte receptor cluster member 8 isoform X5	3543	14	0.0	98.17	1	C:GO:0005634	C:nucleus
TRUE	[BLASTED, MAPPED, GO-SLIM]	XM_054331482.1	leukocyte receptor cluster member 8 isoform X5	5806	14	0.0	96.64	1	C:GO:0005634	C:nucleus
TRUE	[BLASTED, MAPPED, GO-SLIM]	XM_054331487.1	leukocyte receptor cluster member 8 isoform X5	3634	14	0.0	96.25	1	C:GO:0005634	C:nucleus
TRUE	[BLASTED, MAPPED, GO-SLIM]	XM_054331490.1	leukocyte receptor cluster member 8 isoform X5	3523	14	0.0	98.17	1	C:GO:0005634	C:nucleus
TRUE	[BLASTED, MAPPED, GO-SLIM]	XR_008485852.1	leukocyte receptor cluster member 8 isoform X5	4509	13	0.0	96.48	1	C:GO:0005634	C:nucleus
TRUE	[BLASTED, MAPPED, GO-SLIM]	XM_054333620.1	leukocyte receptor cluster member 8 isoform X5	5792	14	0.0	98.53	1	C:GO:0005634	C:nucleus
TRUE	[BLASTED, MAPPED, GO-SLIM]	XM_054333625.1	leukocyte receptor cluster member 8 isoform X5	3547	14	0.0	98.17	1	C:GO:0005634	C:nucleus
TRUE	[BLASTED, MAPPED, GO-SLIM]	XM_054333621.1	leukocyte receptor cluster member 8 isoform X5	5699	14	0.0	97.79	1	C:GO:0005634	C:nucleus
TRUE	[BLASTED, MAPPED, GO-SLIM]	XM_054333622.1	leukocyte receptor cluster member 8 isoform X5	3654	14	0.0	96.25	1	C:GO:0005634	C:nucleus
TRUE	[BLASTED, MAPPED, GO-SLIM]	XM_054333619.1	leukocyte receptor cluster member 8 isoform X5	5788	14	0.0	98.53	1	C:GO:0005634	C:nucleus
TRUE	[BLASTED, MAPPED, GO-SLIM]	XM_054333624.1	leukocyte receptor cluster member 8 isoform X5	3543	14	0.0	98.17	1	C:GO:0005634	C:nucleus
TRUE	[BLASTED, MAPPED, GO-SLIM]	XM_054333618.1	leukocyte receptor cluster member 8 isoform X5	5806	14	0.0	96.64	1	C:GO:0005634	C:nucleus
TRUE	[BLASTED, MAPPED, GO-SLIM]	XM_054333623.1	leukocyte receptor cluster member 8 isoform X5	3634	14	0.0	96.25	1	C:GO:0005634	C:nucleus
TRUE	[BLASTED, MAPPED, GO-SLIM]	XM_054333626.1	leukocyte receptor cluster member 8 isoform X5	3523	14	0.0	98.17	1	C:GO:0005634	C:nucleus
TRUE	[BLASTED, MAPPED, GO-SLIM]	XR_008485078.1	leukocyte receptor cluster member 8 isoform X5	4511	13	0.0	96.48	1	C:GO:0005634	C:nucleus
TRUE	[BLASTED, MAPPED, GO-SLIM]	XM_054319701.1	leukocyte receptor cluster member 8 isoform X5	5792	14	0.0	98.53	1	C:GO:0005634	C:nucleus
TRUE	[BLASTED, MAPPED, GO-SLIM]	XM_054319706.1	leukocyte receptor cluster member 8 isoform X5	3547	14	0.0	98.17	1	C:GO:0005634	C:nucleus
TRUE	[BLASTED, MAPPED, GO-SLIM]	XM_054319702.1	leukocyte receptor cluster member 8 isoform X5	5699	14	0.0	97.79	1	C:GO:0005634	C:nucleus
TRUE	[BLASTED, MAPPED, GO-SLIM]	XM_054319703.1	leukocyte receptor cluster member 8 isoform X5	3654	14	0.0	96.25	1	C:GO:0005634	C:nucleus
TRUE	[BLASTED, MAPPED, GO-SLIM]	XM_054319700.1	leukocyte receptor cluster member 8 isoform X5	5788	14	0.0	98.53	1	C:GO:0005634	C:nucleus
TRUE	[BLASTED, MAPPED, GO-SLIM]	XM_054319705.1	leukocyte receptor cluster member 8 isoform X5	3543	14	0.0	98.17	1	C:GO:0005634	C:nucleus
TRUE	[BLASTED, MAPPED, GO-SLIM]	XM_054319704.1	leukocyte receptor cluster member 8 isoform X5	3634	14	0.0	96.25	1	C:GO:0005634	C:nucleus
TRUE	[BLASTED, MAPPED, GO-SLIM]	XM_054319707.1	leukocyte receptor cluster member 8 isoform X5	3523	14	0.0	98.17	1	C:GO:0005634	C:nucleus
TRUE	[BLASTED, MAPPED, GO-SLIM]	NR_169278.1	pleckstrin-likey and RhoGEF domain containing G6	3072	20	0.0	89.88	6	P:GO:0023052; P:GO:0048870; F:GO:0098772; C:GO:0005815; C:GO:0005829; C:GO:0005886	P:signaling; P:cell motility; F:molecular function regulator activity; C:microtubule organizing center; C:cytosol; C:plasma membrane
TRUE	[BLASTED, MAPPED, GO-SLIM]	NR_169277.1	pleckstrin-likey and RhoGEF domain containing G6	3028	20	0.0	89.61	6	P:GO:0023052; P:GO:0048870; F:GO:0098772; C:GO:0005815; C:GO:0005829; C:GO:0005886	P:signaling; P:cell motility; F:molecular function regulator activity; C:microtubule organizing center; C:cytosol; C:plasma membrane
TRUE	[BLASTED, MAPPED, GO-SLIM]	NM_018173.4	pleckstrin-likey and RhoGEF domain containing G6	2986	20	0.0	94.24	6	P:GO:0023052; P:GO:0048870; F:GO:0098772; C:GO:0005815; C:GO:0005829; C:GO:0005886	P:signaling; P:cell motility; F:molecular function regulator activity; C:microtubule organizing center; C:cytosol; C:plasma membrane
TRUE	[BLASTED, MAPPED, GO-SLIM]	XM_047429069.1	pleckstrin-likey and RhoGEF domain containing G6	2944	20	0.0	92.76	6	P:GO:0023052; P:GO:0048870; F:GO:0098772; C:GO:0005815; C:GO:0005829; C:GO:0005886	P:signaling; P:cell motility; F:molecular function regulator activity; C:microtubule organizing center; C:cytosol; C:plasma membrane
TRUE	[BLASTED, MAPPED, GO-SLIM]	XM_047429070.1	pleckstrin-likey and RhoGEF domain containing G6	2942	20	0.0	94.23	6	P:GO:0023052; P:GO:0048870; F:GO:0098772; C:GO:0005815; C:GO:0005829; C:GO:0005886	P:signaling; P:cell motility; F:molecular function regulator activity; C:microtubule organizing center; C:cytosol; C:plasma membrane
TRUE	[BLASTED, MAPPED, GO-SLIM]	NM_001384604.1	pleckstrin-likey and RhoGEF domain containing G6	2893	20	0.0	92.5	6	P:GO:0023052; P:GO:0048870; F:GO:0098772; C:GO:0005815; C:GO:0005829; C:GO:0005886	P:signaling; P:cell motility; F:molecular function regulator activity; C:microtubule organizing center; C:cytosol; C:plasma membrane
TRUE	[BLASTED, MAPPED, GO-SLIM]	NM_001384598.1	pleckstrin-likey and RhoGEF domain containing G6	2969	20	0.0	94.24	6	P:GO:0023052; P:GO:0048870; F:GO:0098772; C:GO:0005815; C:GO:0005829; C:GO:0005886	P:signaling; P:cell motility; F:molecular function regulator activity; C:microtubule organizing center; C:cytosol; C:plasma membrane
TRUE	[BLASTED, MAPPED, GO-SLIM]	XM_006718985.4	pleckstrin-likey and RhoGEF domain containing G6	2927	20	0.0	92.76	6	P:GO:0023052; P:GO:0048870; F:GO:0098772; C:GO:0005815; C:GO:0005829; C:GO:0005886	P:signaling; P:cell motility; F:molecular function regulator activity; C:microtubule organizing center; C:cytosol; C:plasma membrane
TRUE	[BLASTED, MAPPED, GO-SLIM]	NM_001384599.1	pleckstrin-likey and RhoGEF domain containing G6	2966	20	0.0	94.1	6	P:GO:0023052; P:GO:0048870; F:GO:0098772; C:GO:0005815; C:GO:0005829; C:GO:0005886	P:signaling; P:cell motility; F:molecular function regulator activity; C:microtubule organizing center; C:cytosol; C:plasma membrane
TRUE	[BLASTED, MAPPED, GO-SLIM]	NM_001384600.1	pleckstrin-likey and RhoGEF domain containing G6	2925	20	0.0	94.23	6	P:GO:0023052; P:GO:0048870; F:GO:0098772; C:GO:0005815; C:GO:0005829; C:GO:0005886	P:signaling; P:cell motility; F:molecular function regulator activity; C:microtubule organizing center; C:cytosol; C:plasma membrane
TRUE	[BLASTED, MAPPED, GO-SLIM]	XM_047429071.1	pleckstrin-likey and RhoGEF domain containing G6	2883	20	0.0	92.67	5	P:GO:0023052; F:GO:0098772; C:GO:0005815; C:GO:0005829; C:GO:0005886	P:signaling; F:molecular function regulator activity; C:microtubule organizing center; C:cytosol; C:plasma membrane
TRUE	[BLASTED, MAPPED, GO-SLIM]	NM_001384601.1	pleckstrin-likey and RhoGEF domain containing G6	1787	20	0.0	89.52	6	P:GO:0023052; P:GO:0048870; F:GO:0098772; C:GO:0005815; C:GO:0005829; C:GO:0005886	P:signaling; P:cell motility; F:molecular function regulator activity; C:microtubule organizing center; C:cytosol; C:plasma membrane
TRUE	[BLASTED, MAPPED, GO-SLIM]	NM_001384602.1	pleckstrin-likey and RhoGEF domain containing G6	1739	20	0.0	92.08	6	P:GO:0023052; P:GO:0048870; F:GO:0098772; C:GO:0005815; C:GO:0005829; C:GO:0005886	P:signaling; P:cell motility; F:molecular function regulator activity; C:microtubule organizing center; C:cytosol; C:plasma membrane
TRUE	[BLASTED, MAPPED, GO-SLIM]	NM_001144856.2	pleckstrin-likey and RhoGEF domain containing G6	2897	20	0.0	94.24	6	P:GO:0023052; P:GO:0048870; F:GO:0098772; C:GO:0005815; C:GO:0005829; C:GO:0005886	P:signaling; P:cell motility; F:molecular function regulator activity; C:microtubule organizing center; C:cytosol; C:plasma membrane
TRUE	[BLASTED, MAPPED, GO-SLIM]	XM_011520967.3	pleckstrin-likey and RhoGEF domain containing G6	2853	20	0.0	94.23	6	P:GO:0023052; P:GO:0048870; F:GO:0098772; C:GO:0005815; C:GO:0005829; C:GO:0005886	P:signaling; P:cell motility; F:molecular function regulator activity; C:microtubule organizing center; C:cytosol; C:plasma membrane
TRUE	[BLASTED, MAPPED, GO-SLIM]	NM_001384603.1	pleckstrin homology domain-containing family G member 6 isoform X2	1623	20	0.0	92.03	6	P:GO:0023052; P:GO:0048870; F:GO:0098772; C:GO:0005815; C:GO:0005829; C:GO:0005886	P:signaling; P:cell motility; F:molecular function regulator activity; C:microtubule organizing center; C:cytosol; C:plasma membrane
TRUE	[BLASTED, MAPPED, GO-SLIM]	NM_001144857.2	pleckstrin-likey and RhoGEF domain containing G6	2650	20	0.0	94.24	6	P:GO:0023052; P:GO:0048870; F:GO:0098772; C:GO:0005815; C:GO:0005829; C:GO:0005886	P:signaling; P:cell motility; F:molecular function regulator activity; C:microtubule organizing center; C:cytosol; C:plasma membrane
TRUE	[BLASTED, MAPPED, GO-SLIM]	XM_054372407.1	pleckstrin-likey and RhoGEF domain containing G6	2944	20	0.0	92.75	6	P:GO:0023052; P:GO:0048870; F:GO:0098772; C:GO:0005815; C:GO:0005829; C:GO:0005886	P:signaling; P:cell motility; F:molecular function regulator activity; C:microtubule organizing center; C:cytosol; C:plasma membrane
TRUE	[BLASTED, MAPPED, GO-SLIM]	XM_054372408.1	pleckstrin-likey and RhoGEF domain containing G6	2942	20	0.0	94.23	6	P:GO:0023052; P:GO:0048870; F:GO:0098772; C:GO:0005815; C:GO:0005829; C:GO:0005886	P:signaling; P:cell motility; F:molecular function regulator activity; C:microtubule organizing center; C:cytosol; C:plasma membrane
TRUE	[BLASTED, MAPPED, GO-SLIM]	XM_054372406.1	pleckstrin-likey and RhoGEF domain containing G6	2927	20	0.0	92.75	6	P:GO:0023052; P:GO:0048870; F:GO:0098772; C:GO:0005815; C:GO:0005829; C:GO:0005886	P:signaling; P:cell motility; F:molecular function regulator activity; C:microtubule organizing center; C:cytosol; C:plasma membrane
TRUE	[BLASTED, MAPPED, GO-SLIM]	XM_054372410.1	pleckstrin-likey and RhoGEF domain containing G6	2883	20	0.0	92.67	5	P:GO:0023052; F:GO:0098772; C:GO:0005815; C:GO:0005829; C:GO:0005886	P:signaling; F:molecular function regulator activity; C:microtubule organizing center; C:cytosol; C:plasma membrane
TRUE	[BLASTED, MAPPED, GO-SLIM]	XM_054372409.1	pleckstrin-likey and RhoGEF domain containing G6	2853	20	0.0	94.23	6	P:GO:0023052; P:GO:0048870; F:GO:0098772; C:GO:0005815; C:GO:0005829; C:GO:0005886	P:signaling; P:cell motility; F:molecular function regulator activity; C:microtubule organizing center; C:cytosol; C:plasma membrane
TRUE	[BLASTED, MAPPED, GO-SLIM]	XR_430436.4	MYB proto-oncogene, transcription factor	1135	20	1.03754e-10	59.81	24	P:GO:0000278; P:GO:0002376; P:GO:0006355; P:GO:0006914; P:GO:0007155; P:GO:0012501; P:GO:0023052; P:GO:0030154; P:GO:0030163; P:GO:0048856; P:GO:0065003; F:GO:0003677; F:GO:0005215; F:GO:0060090; F:GO:0098772; F:GO:0140110; C:GO:0005654; C:GO:0005739; C:GO:0005764; C:GO:0005768; C:GO:0005829; C:GO:0005856; C:GO:0005886; C:GO:0005929	P:mitotic cell cycle; P:immune system process; P:regulation of DNA-templated transcription; P:autophagy; P:cell adhesion; P:programmed cell death; P:signaling; P:cell differentiation; P:protein catabolic process; P:anatomical structure development; P:protein-containing complex assembly; F:DNA binding; F:transporter activity; F:molecular adaptor activity; F:molecular function regulator activity; F…
TRUE	[BLASTED, MAPPED, GO-SLIM]	XR_001755478.2	MYB proto-oncogene, transcription factor	1365	20	1.64097e-10	59.84	24	P:GO:0000278; P:GO:0002376; P:GO:0006355; P:GO:0006914; P:GO:0007155; P:GO:0012501; P:GO:0023052; P:GO:0030154; P:GO:0030163; P:GO:0048856; P:GO:0065003; F:GO:0003677; F:GO:0005215; F:GO:0060090; F:GO:0098772; F:GO:0140110; C:GO:0005654; C:GO:0005739; C:GO:0005764; C:GO:0005768; C:GO:0005829; C:GO:0005856; C:GO:0005886; C:GO:0005929	P:mitotic cell cycle; P:immune system process; P:regulation of DNA-templated transcription; P:autophagy; P:cell adhesion; P:programmed cell death; P:signaling; P:cell differentiation; P:protein catabolic process; P:anatomical structure development; P:protein-containing complex assembly; F:DNA binding; F:transporter activity; F:molecular adaptor activity; F:molecular function regulator activity; F…
TRUE	[BLASTED, MAPPED, GO-SLIM]	XR_244419.5	MYB proto-oncogene, transcription factor	1201	20	1.21917e-10	59.81	24	P:GO:0000278; P:GO:0002376; P:GO:0006355; P:GO:0006914; P:GO:0007155; P:GO:0012501; P:GO:0023052; P:GO:0030154; P:GO:0030163; P:GO:0048856; P:GO:0065003; F:GO:0003677; F:GO:0005215; F:GO:0060090; F:GO:0098772; F:GO:0140110; C:GO:0005654; C:GO:0005739; C:GO:0005764; C:GO:0005768; C:GO:0005829; C:GO:0005856; C:GO:0005886; C:GO:0005929	P:mitotic cell cycle; P:immune system process; P:regulation of DNA-templated transcription; P:autophagy; P:cell adhesion; P:programmed cell death; P:signaling; P:cell differentiation; P:protein catabolic process; P:anatomical structure development; P:protein-containing complex assembly; F:DNA binding; F:transporter activity; F:molecular adaptor activity; F:molecular function regulator activity; F…
TRUE	[BLASTED, MAPPED, GO-SLIM]	XR_001755477.2	MYB proto-oncogene, transcription factor	1431	20	1.79179e-10	59.84	24	P:GO:0000278; P:GO:0002376; P:GO:0006355; P:GO:0006914; P:GO:0007155; P:GO:0012501; P:GO:0023052; P:GO:0030154; P:GO:0030163; P:GO:0048856; P:GO:0065003; F:GO:0003677; F:GO:0005215; F:GO:0060090; F:GO:0098772; F:GO:0140110; C:GO:0005654; C:GO:0005739; C:GO:0005764; C:GO:0005768; C:GO:0005829; C:GO:0005856; C:GO:0005886; C:GO:0005929	P:mitotic cell cycle; P:immune system process; P:regulation of DNA-templated transcription; P:autophagy; P:cell adhesion; P:programmed cell death; P:signaling; P:cell differentiation; P:protein catabolic process; P:anatomical structure development; P:protein-containing complex assembly; F:DNA binding; F:transporter activity; F:molecular adaptor activity; F:molecular function regulator activity; F…
TRUE	[BLASTED, MAPPED, GO-SLIM]	XR_430435.4	MYB proto-oncogene, transcription factor	994	20	1.17264e-10	59.78	21	P:GO:0000278; P:GO:0002376; P:GO:0006355; P:GO:0006914; P:GO:0007155; P:GO:0012501; P:GO:0023052; P:GO:0030154; P:GO:0030163; P:GO:0048856; P:GO:0065003; F:GO:0003677; F:GO:0060090; F:GO:0098772; F:GO:0140110; C:GO:0005654; C:GO:0005739; C:GO:0005829; C:GO:0005856; C:GO:0005929; C:GO:0031410	P:mitotic cell cycle; P:immune system process; P:regulation of DNA-templated transcription; P:autophagy; P:cell adhesion; P:programmed cell death; P:signaling; P:cell differentiation; P:protein catabolic process; P:anatomical structure development; P:protein-containing complex assembly; F:DNA binding; F:molecular adaptor activity; F:molecular function regulator activity; F:transcription regulator…
TRUE	[BLASTED, MAPPED, GO-SLIM]	XR_938130.3	MYB proto-oncogene, transcription factor	1204	20	1.22732e-10	59.81	24	P:GO:0000278; P:GO:0002376; P:GO:0006355; P:GO:0006914; P:GO:0007155; P:GO:0012501; P:GO:0023052; P:GO:0030154; P:GO:0030163; P:GO:0048856; P:GO:0065003; F:GO:0003677; F:GO:0005215; F:GO:0060090; F:GO:0098772; F:GO:0140110; C:GO:0005654; C:GO:0005739; C:GO:0005764; C:GO:0005768; C:GO:0005829; C:GO:0005856; C:GO:0005886; C:GO:0005929	P:mitotic cell cycle; P:immune system process; P:regulation of DNA-templated transcription; P:autophagy; P:cell adhesion; P:programmed cell death; P:signaling; P:cell differentiation; P:protein catabolic process; P:anatomical structure development; P:protein-containing complex assembly; F:DNA binding; F:transporter activity; F:molecular adaptor activity; F:molecular function regulator activity; F…
TRUE	[BLASTED, MAPPED, GO-SLIM]	XR_938132.3	MYB proto-oncogene, transcription factor	1208	20	1.2804e-11	60.68	24	P:GO:0000278; P:GO:0002376; P:GO:0006355; P:GO:0006914; P:GO:0007155; P:GO:0012501; P:GO:0023052; P:GO:0030154; P:GO:0030163; P:GO:0048856; P:GO:0065003; F:GO:0003677; F:GO:0005215; F:GO:0060090; F:GO:0098772; F:GO:0140110; C:GO:0005654; C:GO:0005739; C:GO:0005764; C:GO:0005768; C:GO:0005829; C:GO:0005856; C:GO:0005886; C:GO:0005929	P:mitotic cell cycle; P:immune system process; P:regulation of DNA-templated transcription; P:autophagy; P:cell adhesion; P:programmed cell death; P:signaling; P:cell differentiation; P:protein catabolic process; P:anatomical structure development; P:protein-containing complex assembly; F:DNA binding; F:transporter activity; F:molecular adaptor activity; F:molecular function regulator activity; F…
TRUE	[BLASTED, MAPPED]	XR_007068045.1	zinc finger protein ENSP00000375192-like	2514	20	1.77216e-31	75.45	1	C:GO:0016020	C:membrane
TRUE	[BLASTED, MAPPED, GO-SLIM]	XR_001755476.2	MYB proto-oncogene, transcription factor	1383	20	1.68312e-10	59.81	24	P:GO:0000278; P:GO:0002376; P:GO:0006355; P:GO:0006914; P:GO:0007155; P:GO:0012501; P:GO:0023052; P:GO:0030154; P:GO:0030163; P:GO:0048856; P:GO:0065003; F:GO:0003677; F:GO:0005215; F:GO:0060090; F:GO:0098772; F:GO:0140110; C:GO:0005654; C:GO:0005739; C:GO:0005764; C:GO:0005768; C:GO:0005829; C:GO:0005856; C:GO:0005886; C:GO:0005929	P:mitotic cell cycle; P:immune system process; P:regulation of DNA-templated transcription; P:autophagy; P:cell adhesion; P:programmed cell death; P:signaling; P:cell differentiation; P:protein catabolic process; P:anatomical structure development; P:protein-containing complex assembly; F:DNA binding; F:transporter activity; F:molecular adaptor activity; F:molecular function regulator activity; F…
TRUE	[BLASTED, MAPPED, GO-SLIM]	XR_001755475.2	MYB proto-oncogene, transcription factor	1434	20	1.79841e-10	59.84	24	P:GO:0000278; P:GO:0002376; P:GO:0006355; P:GO:0006914; P:GO:0007155; P:GO:0012501; P:GO:0023052; P:GO:0030154; P:GO:0030163; P:GO:0048856; P:GO:0065003; F:GO:0003677; F:GO:0005215; F:GO:0060090; F:GO:0098772; F:GO:0140110; C:GO:0005654; C:GO:0005739; C:GO:0005764; C:GO:0005768; C:GO:0005829; C:GO:0005856; C:GO:0005886; C:GO:0005929	P:mitotic cell cycle; P:immune system process; P:regulation of DNA-templated transcription; P:autophagy; P:cell adhesion; P:programmed cell death; P:signaling; P:cell differentiation; P:protein catabolic process; P:anatomical structure development; P:protein-containing complex assembly; F:DNA binding; F:transporter activity; F:molecular adaptor activity; F:molecular function regulator activity; F…
TRUE	[BLASTED, MAPPED, GO-SLIM]	XR_007068048.1	MYB proto-oncogene, transcription factor	1017	20	9.89116e-11	59.78	21	P:GO:0000278; P:GO:0002376; P:GO:0006355; P:GO:0006914; P:GO:0007155; P:GO:0012501; P:GO:0023052; P:GO:0030154; P:GO:0030163; P:GO:0048856; P:GO:0065003; F:GO:0003677; F:GO:0060090; F:GO:0098772; F:GO:0140110; C:GO:0005654; C:GO:0005739; C:GO:0005829; C:GO:0005856; C:GO:0005929; C:GO:0031410	P:mitotic cell cycle; P:immune system process; P:regulation of DNA-templated transcription; P:autophagy; P:cell adhesion; P:programmed cell death; P:signaling; P:cell differentiation; P:protein catabolic process; P:anatomical structure development; P:protein-containing complex assembly; F:DNA binding; F:molecular adaptor activity; F:molecular function regulator activity; F:transcription regulator…
TRUE	[BLASTED, MAPPED, GO-SLIM]	XR_938134.3	MYB proto-oncogene, transcription factor	1227	20	1.29207e-10	59.81	24	P:GO:0000278; P:GO:0002376; P:GO:0006355; P:GO:0006914; P:GO:0007155; P:GO:0012501; P:GO:0023052; P:GO:0030154; P:GO:0030163; P:GO:0048856; P:GO:0065003; F:GO:0003677; F:GO:0005215; F:GO:0060090; F:GO:0098772; F:GO:0140110; C:GO:0005654; C:GO:0005739; C:GO:0005764; C:GO:0005768; C:GO:0005829; C:GO:0005856; C:GO:0005886; C:GO:0005929	P:mitotic cell cycle; P:immune system process; P:regulation of DNA-templated transcription; P:autophagy; P:cell adhesion; P:programmed cell death; P:signaling; P:cell differentiation; P:protein catabolic process; P:anatomical structure development; P:protein-containing complex assembly; F:DNA binding; F:transporter activity; F:molecular adaptor activity; F:molecular function regulator activity; F…
TRUE	[BLASTED, MAPPED, GO-SLIM]	XR_007068056.1	MYB proto-oncogene, transcription factor	2192	20	4.97588e-37	80.4	12	P:GO:0003012; P:GO:0006355; P:GO:0007010; P:GO:0007155; P:GO:0030154; P:GO:0034330; P:GO:0048856; F:GO:0003677; F:GO:0008092; C:GO:0005634; C:GO:0005829; C:GO:0005856	P:muscle system process; P:regulation of DNA-templated transcription; P:cytoskeleton organization; P:cell adhesion; P:cell differentiation; P:cell junction organization; P:anatomical structure development; F:DNA binding; F:cytoskeletal protein binding; C:nucleus; C:cytosol; C:cytoskeleton
TRUE	[BLASTED, MAPPED, GO-SLIM]	XR_007068046.1	MYB proto-oncogene, transcription factor	2402	20	6.9112e-38	80.4	12	P:GO:0003012; P:GO:0006355; P:GO:0007010; P:GO:0007155; P:GO:0030154; P:GO:0034330; P:GO:0048856; F:GO:0003677; F:GO:0008092; C:GO:0005634; C:GO:0005829; C:GO:0005856	P:muscle system process; P:regulation of DNA-templated transcription; P:cytoskeleton organization; P:cell adhesion; P:cell differentiation; P:cell junction organization; P:anatomical structure development; F:DNA binding; F:cytoskeletal protein binding; C:nucleus; C:cytosol; C:cytoskeleton
TRUE	[BLASTED, MAPPED, GO-SLIM]	XR_007068047.1	MYB proto-oncogene, transcription factor	2811	20	9.57935e-37	80.4	12	P:GO:0003012; P:GO:0006355; P:GO:0007010; P:GO:0007155; P:GO:0030154; P:GO:0034330; P:GO:0048856; F:GO:0003677; F:GO:0008092; C:GO:0005634; C:GO:0005829; C:GO:0005856	P:muscle system process; P:regulation of DNA-templated transcription; P:cytoskeleton organization; P:cell adhesion; P:cell differentiation; P:cell junction organization; P:anatomical structure development; F:DNA binding; F:cytoskeletal protein binding; C:nucleus; C:cytosol; C:cytoskeleton
TRUE	[BLASTED, MAPPED, GO-SLIM]	XR_007068053.1	vacuolar protein sorting 45 homolog	879	20	4.5653e-07	75.18	6	P:GO:0006886; P:GO:0016192; F:GO:0140097; F:GO:0140657; C:GO:0005768; C:GO:0005794	P:intracellular protein transport; P:vesicle-mediated transport; F:catalytic activity, acting on DNA; F:ATP-dependent activity; C:endosome; C:Golgi apparatus
TRUE	[BLASTED, MAPPED, GO-SLIM]	XR_007068055.1	ADAM metallopeptidase domain 10	1005	20	1.40688e-05	74.4	2	F:GO:0140097; F:GO:0140657	F:catalytic activity, acting on DNA; F:ATP-dependent activity
TRUE	[BLASTED, MAPPED, GO-SLIM]	XR_007068054.1	vacuolar protein sorting 45 homolog	1109	20	1.08676e-05	75.37	6	P:GO:0006886; P:GO:0016192; F:GO:0140097; F:GO:0140657; C:GO:0005768; C:GO:0005794	P:intracellular protein transport; P:vesicle-mediated transport; F:catalytic activity, acting on DNA; F:ATP-dependent activity; C:endosome; C:Golgi apparatus
TRUE	[BLASTED, MAPPED, GO-SLIM]	XR_007068050.1	vacuolar protein sorting 45 homolog	945	20	6.13212e-06	75.18	6	P:GO:0006886; P:GO:0016192; F:GO:0140097; F:GO:0140657; C:GO:0005768; C:GO:0005794	P:intracellular protein transport; P:vesicle-mediated transport; F:catalytic activity, acting on DNA; F:ATP-dependent activity; C:endosome; C:Golgi apparatus
TRUE	[BLASTED, MAPPED, GO-SLIM]	XR_007068051.1	ADAM metallopeptidase domain 10	1071	20	1.75637e-05	74.4	2	F:GO:0140097; F:GO:0140657	F:catalytic activity, acting on DNA; F:ATP-dependent activity
TRUE	[BLASTED, MAPPED, GO-SLIM]	XR_938136.3	vacuolar protein sorting 45 homolog	738	20	2.67184e-06	75.28	4	P:GO:0006886; P:GO:0016192; C:GO:0005768; C:GO:0005794	P:intracellular protein transport; P:vesicle-mediated transport; C:endosome; C:Golgi apparatus
TRUE	[BLASTED, MAPPED, GO-SLIM]	XR_938131.3	vacuolar protein sorting 45 homolog	948	20	6.20909e-06	75.18	6	P:GO:0006886; P:GO:0016192; F:GO:0140097; F:GO:0140657; C:GO:0005768; C:GO:0005794	P:intracellular protein transport; P:vesicle-mediated transport; F:catalytic activity, acting on DNA; F:ATP-dependent activity; C:endosome; C:Golgi apparatus
TRUE	[BLASTED, MAPPED, GO-SLIM]	XR_007068049.1	vacuolar protein sorting 45 homolog	1127	20	1.14515e-05	75.37	6	P:GO:0006886; P:GO:0016192; F:GO:0140097; F:GO:0140657; C:GO:0005768; C:GO:0005794	P:intracellular protein transport; P:vesicle-mediated transport; F:catalytic activity, acting on DNA; F:ATP-dependent activity; C:endosome; C:Golgi apparatus
TRUE	[BLASTED, MAPPED, GO-SLIM]	XR_007068052.1	vacuolar protein sorting 45 homolog	761	20	1.15129e-06	67.36	2	C:GO:0005768; C:GO:0005794	C:endosome; C:Golgi apparatus
TRUE	[BLASTED, MAPPED, GO-SLIM]	XR_007068057.1	vacuolar protein sorting 45 homolog	971	20	6.76093e-06	75.18	6	P:GO:0006886; P:GO:0016192; F:GO:0140097; F:GO:0140657; C:GO:0005768; C:GO:0005794	P:intracellular protein transport; P:vesicle-mediated transport; F:catalytic activity, acting on DNA; F:ATP-dependent activity; C:endosome; C:Golgi apparatus
TRUE	[BLASTED, MAPPED, GO-SLIM]	XR_007090555.1	MYB proto-oncogene, transcription factor	1316	20	1.48124e-10	59.84	24	P:GO:0000278; P:GO:0002376; P:GO:0006355; P:GO:0006914; P:GO:0007155; P:GO:0012501; P:GO:0023052; P:GO:0030154; P:GO:0030163; P:GO:0048856; P:GO:0065003; F:GO:0003677; F:GO:0005215; F:GO:0060090; F:GO:0098772; F:GO:0140110; C:GO:0005654; C:GO:0005739; C:GO:0005764; C:GO:0005768; C:GO:0005829; C:GO:0005856; C:GO:0005886; C:GO:0005929	P:mitotic cell cycle; P:immune system process; P:regulation of DNA-templated transcription; P:autophagy; P:cell adhesion; P:programmed cell death; P:signaling; P:cell differentiation; P:protein catabolic process; P:anatomical structure development; P:protein-containing complex assembly; F:DNA binding; F:transporter activity; F:molecular adaptor activity; F:molecular function regulator activity; F…
TRUE	[BLASTED, MAPPED, GO-SLIM]	XR_007090567.1	MYB proto-oncogene, transcription factor	1033	20	1.38901e-10	59.78	21	P:GO:0000278; P:GO:0002376; P:GO:0006355; P:GO:0006914; P:GO:0007155; P:GO:0012501; P:GO:0023052; P:GO:0030154; P:GO:0030163; P:GO:0048856; P:GO:0065003; F:GO:0003677; F:GO:0060090; F:GO:0098772; F:GO:0140110; C:GO:0005654; C:GO:0005739; C:GO:0005829; C:GO:0005856; C:GO:0005929; C:GO:0031410	P:mitotic cell cycle; P:immune system process; P:regulation of DNA-templated transcription; P:autophagy; P:cell adhesion; P:programmed cell death; P:signaling; P:cell differentiation; P:protein catabolic process; P:anatomical structure development; P:protein-containing complex assembly; F:DNA binding; F:molecular adaptor activity; F:molecular function regulator activity; F:transcription regulator…
TRUE	[BLASTED, MAPPED, GO-SLIM]	XR_007090569.1	MYB proto-oncogene, transcription factor	1141	20	1.02365e-10	59.84	24	P:GO:0000278; P:GO:0002376; P:GO:0006355; P:GO:0006914; P:GO:0007155; P:GO:0012501; P:GO:0023052; P:GO:0030154; P:GO:0030163; P:GO:0048856; P:GO:0065003; F:GO:0003677; F:GO:0005215; F:GO:0060090; F:GO:0098772; F:GO:0140110; C:GO:0005654; C:GO:0005739; C:GO:0005764; C:GO:0005768; C:GO:0005829; C:GO:0005856; C:GO:0005886; C:GO:0005929	P:mitotic cell cycle; P:immune system process; P:regulation of DNA-templated transcription; P:autophagy; P:cell adhesion; P:programmed cell death; P:signaling; P:cell differentiation; P:protein catabolic process; P:anatomical structure development; P:protein-containing complex assembly; F:DNA binding; F:transporter activity; F:molecular adaptor activity; F:molecular function regulator activity; F…
TRUE	[BLASTED, MAPPED, GO-SLIM]	XR_007090577.1	MYB proto-oncogene, transcription factor	1421	20	1.72159e-10	59.84	24	P:GO:0000278; P:GO:0002376; P:GO:0006355; P:GO:0006914; P:GO:0007155; P:GO:0012501; P:GO:0023052; P:GO:0030154; P:GO:0030163; P:GO:0048856; P:GO:0065003; F:GO:0003677; F:GO:0005215; F:GO:0060090; F:GO:0098772; F:GO:0140110; C:GO:0005654; C:GO:0005739; C:GO:0005764; C:GO:0005768; C:GO:0005829; C:GO:0005856; C:GO:0005886; C:GO:0005929	P:mitotic cell cycle; P:immune system process; P:regulation of DNA-templated transcription; P:autophagy; P:cell adhesion; P:programmed cell death; P:signaling; P:cell differentiation; P:protein catabolic process; P:anatomical structure development; P:protein-containing complex assembly; F:DNA binding; F:transporter activity; F:molecular adaptor activity; F:molecular function regulator activity; F…
TRUE	[BLASTED, MAPPED]	XR_007090556.1	zinc finger protein ENSP00000375192-like	2498	20	1.75484e-31	75.45	1	C:GO:0016020	C:membrane
TRUE	[BLASTED, MAPPED, GO-SLIM]	XR_007090565.1	MYB proto-oncogene, transcription factor	1367	20	1.60121e-10	59.84	24	P:GO:0000278; P:GO:0002376; P:GO:0006355; P:GO:0006914; P:GO:0007155; P:GO:0012501; P:GO:0023052; P:GO:0030154; P:GO:0030163; P:GO:0048856; P:GO:0065003; F:GO:0003677; F:GO:0005215; F:GO:0060090; F:GO:0098772; F:GO:0140110; C:GO:0005654; C:GO:0005739; C:GO:0005764; C:GO:0005768; C:GO:0005829; C:GO:0005856; C:GO:0005886; C:GO:0005929	P:mitotic cell cycle; P:immune system process; P:regulation of DNA-templated transcription; P:autophagy; P:cell adhesion; P:programmed cell death; P:signaling; P:cell differentiation; P:protein catabolic process; P:anatomical structure development; P:protein-containing complex assembly; F:DNA binding; F:transporter activity; F:molecular adaptor activity; F:molecular function regulator activity; F…
TRUE	[BLASTED, MAPPED, GO-SLIM]	XR_007090558.1	MYB proto-oncogene, transcription factor	1418	20	1.71507e-10	59.84	24	P:GO:0000278; P:GO:0002376; P:GO:0006355; P:GO:0006914; P:GO:0007155; P:GO:0012501; P:GO:0023052; P:GO:0030154; P:GO:0030163; P:GO:0048856; P:GO:0065003; F:GO:0003677; F:GO:0005215; F:GO:0060090; F:GO:0098772; F:GO:0140110; C:GO:0005654; C:GO:0005739; C:GO:0005764; C:GO:0005768; C:GO:0005829; C:GO:0005856; C:GO:0005886; C:GO:0005929	P:mitotic cell cycle; P:immune system process; P:regulation of DNA-templated transcription; P:autophagy; P:cell adhesion; P:programmed cell death; P:signaling; P:cell differentiation; P:protein catabolic process; P:anatomical structure development; P:protein-containing complex assembly; F:DNA binding; F:transporter activity; F:molecular adaptor activity; F:molecular function regulator activity; F…
TRUE	[BLASTED, MAPPED, GO-SLIM]	XR_007090576.1	MYB proto-oncogene, transcription factor	2181	20	9.47635e-39	79.53	9	P:GO:0000278; P:GO:0002376; P:GO:0006355; P:GO:0030154; P:GO:0048856; F:GO:0003677; F:GO:0140110; C:GO:0005654; C:GO:0005829	P:mitotic cell cycle; P:immune system process; P:regulation of DNA-templated transcription; P:cell differentiation; P:anatomical structure development; F:DNA binding; F:transcription regulator activity; C:nucleoplasm; C:cytosol
TRUE	[BLASTED, MAPPED, GO-SLIM]	XR_007090560.1	MYB proto-oncogene, transcription factor	2391	20	1.39276e-38	79.53	9	P:GO:0000278; P:GO:0002376; P:GO:0006355; P:GO:0030154; P:GO:0048856; F:GO:0003677; F:GO:0140110; C:GO:0005654; C:GO:0005829	P:mitotic cell cycle; P:immune system process; P:regulation of DNA-templated transcription; P:cell differentiation; P:anatomical structure development; F:DNA binding; F:transcription regulator activity; C:nucleoplasm; C:cytosol
TRUE	[BLASTED, MAPPED, GO-SLIM]	XR_007090562.1	MYB proto-oncogene, transcription factor	2800	20	2.0569e-39	79.8	15	P:GO:0000278; P:GO:0002376; P:GO:0003012; P:GO:0006355; P:GO:0007010; P:GO:0007155; P:GO:0030154; P:GO:0034330; P:GO:0048856; F:GO:0003677; F:GO:0008092; F:GO:0140110; C:GO:0005654; C:GO:0005829; C:GO:0005856	P:mitotic cell cycle; P:immune system process; P:muscle system process; P:regulation of DNA-templated transcription; P:cytoskeleton organization; P:cell adhesion; P:cell differentiation; P:cell junction organization; P:anatomical structure development; F:DNA binding; F:cytoskeletal protein binding; F:transcription regulator activity; C:nucleoplasm; C:cytosol; C:cytoskeleton
TRUE	[BLASTED, MAPPED, GO-SLIM]	XR_007090563.1	MYB proto-oncogene, transcription factor	999	20	1.01284e-10	59.78	21	P:GO:0000278; P:GO:0002376; P:GO:0006355; P:GO:0006914; P:GO:0007155; P:GO:0012501; P:GO:0023052; P:GO:0030154; P:GO:0030163; P:GO:0048856; P:GO:0065003; F:GO:0003677; F:GO:0060090; F:GO:0098772; F:GO:0140110; C:GO:0005654; C:GO:0005739; C:GO:0005829; C:GO:0005856; C:GO:0005929; C:GO:0031410	P:mitotic cell cycle; P:immune system process; P:regulation of DNA-templated transcription; P:autophagy; P:cell adhesion; P:programmed cell death; P:signaling; P:cell differentiation; P:protein catabolic process; P:anatomical structure development; P:protein-containing complex assembly; F:DNA binding; F:molecular adaptor activity; F:molecular function regulator activity; F:transcription regulator…
TRUE	[BLASTED, MAPPED, GO-SLIM]	XR_007090559.1	MYB proto-oncogene, transcription factor	1208	20	1.20785e-10	59.84	24	P:GO:0000278; P:GO:0002376; P:GO:0006355; P:GO:0006914; P:GO:0007155; P:GO:0012501; P:GO:0023052; P:GO:0030154; P:GO:0030163; P:GO:0048856; P:GO:0065003; F:GO:0003677; F:GO:0005215; F:GO:0060090; F:GO:0098772; F:GO:0140110; C:GO:0005654; C:GO:0005739; C:GO:0005764; C:GO:0005768; C:GO:0005829; C:GO:0005856; C:GO:0005886; C:GO:0005929	P:mitotic cell cycle; P:immune system process; P:regulation of DNA-templated transcription; P:autophagy; P:cell adhesion; P:programmed cell death; P:signaling; P:cell differentiation; P:protein catabolic process; P:anatomical structure development; P:protein-containing complex assembly; F:DNA binding; F:transporter activity; F:molecular adaptor activity; F:molecular function regulator activity; F…
TRUE	[BLASTED, MAPPED, GO-SLIM]	XR_007090561.1	MYB proto-oncogene, transcription factor	1181	20	1.13628e-10	59.84	24	P:GO:0000278; P:GO:0002376; P:GO:0006355; P:GO:0006914; P:GO:0007155; P:GO:0012501; P:GO:0023052; P:GO:0030154; P:GO:0030163; P:GO:0048856; P:GO:0065003; F:GO:0003677; F:GO:0005215; F:GO:0060090; F:GO:0098772; F:GO:0140110; C:GO:0005654; C:GO:0005739; C:GO:0005764; C:GO:0005768; C:GO:0005829; C:GO:0005856; C:GO:0005886; C:GO:0005929	P:mitotic cell cycle; P:immune system process; P:regulation of DNA-templated transcription; P:autophagy; P:cell adhesion; P:programmed cell death; P:signaling; P:cell differentiation; P:protein catabolic process; P:anatomical structure development; P:protein-containing complex assembly; F:DNA binding; F:transporter activity; F:molecular adaptor activity; F:molecular function regulator activity; F…
TRUE	[BLASTED, MAPPED, GO-SLIM]	XR_007090557.1	MYB proto-oncogene, transcription factor	1188	20	1.28257e-10	60.7	24	P:GO:0000278; P:GO:0002376; P:GO:0006355; P:GO:0006914; P:GO:0007155; P:GO:0012501; P:GO:0023052; P:GO:0030154; P:GO:0030163; P:GO:0048856; P:GO:0065003; F:GO:0003677; F:GO:0005215; F:GO:0060090; F:GO:0098772; F:GO:0140110; C:GO:0005654; C:GO:0005739; C:GO:0005764; C:GO:0005768; C:GO:0005829; C:GO:0005856; C:GO:0005886; C:GO:0005929	P:mitotic cell cycle; P:immune system process; P:regulation of DNA-templated transcription; P:autophagy; P:cell adhesion; P:programmed cell death; P:signaling; P:cell differentiation; P:protein catabolic process; P:anatomical structure development; P:protein-containing complex assembly; F:DNA binding; F:transporter activity; F:molecular adaptor activity; F:molecular function regulator activity; F…
TRUE	[BLASTED, MAPPED, GO-SLIM]	XR_007090572.1	vacuolar protein sorting 45 homolog	995	20	7.41843e-06	75.18	6	P:GO:0006886; P:GO:0016192; F:GO:0140097; F:GO:0140657; C:GO:0005768; C:GO:0005794	P:intracellular protein transport; P:vesicle-mediated transport; F:catalytic activity, acting on DNA; F:ATP-dependent activity; C:endosome; C:Golgi apparatus
TRUE	[BLASTED, MAPPED, GO-SLIM]	XR_007090578.1	vacuolar protein sorting 45 homolog	988	20	7.25148e-06	75.18	6	P:GO:0006886; P:GO:0016192; F:GO:0140097; F:GO:0140657; C:GO:0005768; C:GO:0005794	P:intracellular protein transport; P:vesicle-mediated transport; F:catalytic activity, acting on DNA; F:ATP-dependent activity; C:endosome; C:Golgi apparatus
TRUE	[BLASTED, MAPPED, GO-SLIM]	XR_007090575.1	ADAM metallopeptidase domain 10	995	20	1.34658e-05	74.4	2	F:GO:0140097; F:GO:0140657	F:catalytic activity, acting on DNA; F:ATP-dependent activity
TRUE	[BLASTED, MAPPED, GO-SLIM]	XR_007090574.1	vacuolar protein sorting 45 homolog	1099	20	1.0579e-06	75.37	6	P:GO:0006886; P:GO:0016192; F:GO:0140097; F:GO:0140657; C:GO:0005768; C:GO:0005794	P:intracellular protein transport; P:vesicle-mediated transport; F:catalytic activity, acting on DNA; F:ATP-dependent activity; C:endosome; C:Golgi apparatus
TRUE	[BLASTED, MAPPED, GO-SLIM]	XR_007090571.1	ADAM metallopeptidase domain 10	1061	20	1.69079e-05	74.4	2	F:GO:0140097; F:GO:0140657	F:catalytic activity, acting on DNA; F:ATP-dependent activity
TRUE	[BLASTED, MAPPED, GO-SLIM]	XR_007090566.1	vacuolar protein sorting 45 homolog	1117	20	1.11585e-05	75.37	6	P:GO:0006886; P:GO:0016192; F:GO:0140097; F:GO:0140657; C:GO:0005768; C:GO:0005794	P:intracellular protein transport; P:vesicle-mediated transport; F:catalytic activity, acting on DNA; F:ATP-dependent activity; C:endosome; C:Golgi apparatus
TRUE	[BLASTED, MAPPED, GO-SLIM]	XR_007090573.1	vacuolar protein sorting 45 homolog	749	20	9.25155e-07	66.7	2	C:GO:0005768; C:GO:0005794	C:endosome; C:Golgi apparatus
TRUE	[BLASTED, MAPPED, GO-SLIM]	XR_007090570.1	vacuolar protein sorting 45 homolog	932	20	5.75452e-06	75.18	6	P:GO:0006886; P:GO:0016192; F:GO:0140097; F:GO:0140657; C:GO:0005768; C:GO:0005794	P:intracellular protein transport; P:vesicle-mediated transport; F:catalytic activity, acting on DNA; F:ATP-dependent activity; C:endosome; C:Golgi apparatus
TRUE	[BLASTED, MAPPED, GO-SLIM]	XR_007090564.1	vacuolar protein sorting 45 homolog	934	20	5.82906e-06	75.18	6	P:GO:0006886; P:GO:0016192; F:GO:0140097; F:GO:0140657; C:GO:0005768; C:GO:0005794	P:intracellular protein transport; P:vesicle-mediated transport; F:catalytic activity, acting on DNA; F:ATP-dependent activity; C:endosome; C:Golgi apparatus
TRUE	[BLASTED, MAPPED, GO-SLIM]	XR_007090568.1	vacuolar protein sorting 45 homolog	723	20	2.48414e-06	75.28	4	P:GO:0006886; P:GO:0016192; C:GO:0005768; C:GO:0005794	P:intracellular protein transport; P:vesicle-mediated transport; C:endosome; C:Golgi apparatus
TRUE	[BLASTED, MAPPED, GO-SLIM]	NR_038118.2	metabolism of cobalamin associated B	4177	20	4.19572e-134	89.55	3	P:GO:0006766; F:GO:0016740; C:GO:0005739	P:vitamin metabolic process; F:transferase activity; C:mitochondrion	EC:2.5.1.17	corrinoid adenosyltransferase
TRUE	[BLASTED, MAPPED, GO-SLIM]	NM_052845.4	metabolism of cobalamin associated B	4090	20	3.61641e-141	96.05	3	P:GO:0006766; F:GO:0016740; C:GO:0005739	P:vitamin metabolic process; F:transferase activity; C:mitochondrion	EC:2.5.1.17	corrinoid adenosyltransferase
TRUE	[BLASTED, MAPPED, GO-SLIM]	XM_011538269.3	metabolism of cobalamin associated B	4385	20	2.80696e-87	92.54	3	P:GO:0006766; F:GO:0016740; C:GO:0005739	P:vitamin metabolic process; F:transferase activity; C:mitochondrion	EC:2.5.1.17	corrinoid adenosyltransferase
TRUE	[BLASTED, MAPPED, GO-SLIM]	XM_011538267.4	metabolism of cobalamin associated B	4256	20	1.73945e-99	84.02	3	P:GO:0006766; F:GO:0016740; C:GO:0005739	P:vitamin metabolic process; F:transferase activity; C:mitochondrion	EC:2.5.1.17	corrinoid adenosyltransferase
TRUE	[BLASTED, MAPPED, GO-SLIM]	XM_047428770.1	metabolism of cobalamin associated B	4156	20	2.52526e-87	92.44	3	P:GO:0006766; F:GO:0016740; C:GO:0005739	P:vitamin metabolic process; F:transferase activity; C:mitochondrion	EC:2.5.1.17	corrinoid adenosyltransferase
TRUE	[BLASTED, MAPPED, GO-SLIM]	XM_054371925.1	metabolism of cobalamin associated B	4374	20	4.39482e-87	92.94	3	P:GO:0006766; F:GO:0016740; C:GO:0005739	P:vitamin metabolic process; F:transferase activity; C:mitochondrion	EC:2.5.1.17	corrinoid adenosyltransferase
TRUE	[BLASTED, MAPPED, GO-SLIM]	XM_054371923.1	metabolism of cobalamin associated B	4245	20	1.69869e-99	84.43	3	P:GO:0006766; F:GO:0016740; C:GO:0005739	P:vitamin metabolic process; F:transferase activity; C:mitochondrion	EC:2.5.1.17	corrinoid adenosyltransferase
TRUE	[BLASTED, MAPPED, GO-SLIM]	XM_054371924.1	metabolism of cobalamin associated B	4145	20	3.43181e-87	92.84	3	P:GO:0006766; F:GO:0016740; C:GO:0005739	P:vitamin metabolic process; F:transferase activity; C:mitochondrion	EC:2.5.1.17	corrinoid adenosyltransferase
TRUE	[BLASTED, MAPPED, GO-SLIM]	NM_001363830.2	schlafen family member 12	13219	20	0.0	88.07	6	P:GO:0012501; P:GO:0023052; F:GO:0016787; F:GO:0140098; C:GO:0005634; C:GO:0005829	P:programmed cell death; P:signaling; F:hydrolase activity; F:catalytic activity, acting on RNA; C:nucleus; C:cytosol	EC:3.1	Acting on ester bonds
TRUE	[BLASTED, MAPPED, GO-SLIM]	NM_001195790.3	schlafen family member 12	13466	20	0.0	88.07	6	P:GO:0012501; P:GO:0023052; F:GO:0016787; F:GO:0140098; C:GO:0005634; C:GO:0005829	P:programmed cell death; P:signaling; F:hydrolase activity; F:catalytic activity, acting on RNA; C:nucleus; C:cytosol	EC:3.1	Acting on ester bonds
TRUE	[BLASTED, MAPPED, GO-SLIM]	NR_110073.1	family with sequence similarity 78 member A	694	20	2.83857e-06	77.37	11	P:GO:0003012; P:GO:0003013; P:GO:0012501; P:GO:0023052; F:GO:0016740; F:GO:0060089; F:GO:0140096; C:GO:0005635; C:GO:0005654; C:GO:0005829; C:GO:0005886	P:muscle system process; P:circulatory system process; P:programmed cell death; P:signaling; F:transferase activity; F:molecular transducer activity; F:catalytic activity, acting on a protein; C:nuclear envelope; C:nucleoplasm; C:cytosol; C:plasma membrane	EC:2.7.11.25; EC:2.7.11.1	mitogen-activated protein kinase kinase kinase; non-specific serine/threonine protein kinase
TRUE	[BLASTED, MAPPED, GO-SLIM]	XM_047439875.1	teashirt homolog 2 isoform X1	8451	20	0.0	74.55	8	P:GO:0006355; P:GO:0023052; P:GO:0048856; F:GO:0003677; F:GO:0140110; C:GO:0005654; C:GO:0005694; C:GO:0005886	P:regulation of DNA-templated transcription; P:signaling; P:anatomical structure development; F:DNA binding; F:transcription regulator activity; C:nucleoplasm; C:chromosome; C:plasma membrane
TRUE	[BLASTED, MAPPED, GO-SLIM]	XM_047439874.1	teashirt homolog 2 isoform X1	8448	20	0.0	74.55	8	P:GO:0006355; P:GO:0023052; P:GO:0048856; F:GO:0003677; F:GO:0140110; C:GO:0005654; C:GO:0005694; C:GO:0005886	P:regulation of DNA-templated transcription; P:signaling; P:anatomical structure development; F:DNA binding; F:transcription regulator activity; C:nucleoplasm; C:chromosome; C:plasma membrane
TRUE	[BLASTED, MAPPED, GO-SLIM]	XM_047439873.1	teashirt homolog 2 isoform X1	8841	20	0.0	74.55	8	P:GO:0006355; P:GO:0023052; P:GO:0048856; F:GO:0003677; F:GO:0140110; C:GO:0005654; C:GO:0005694; C:GO:0005886	P:regulation of DNA-templated transcription; P:signaling; P:anatomical structure development; F:DNA binding; F:transcription regulator activity; C:nucleoplasm; C:chromosome; C:plasma membrane
TRUE	[BLASTED, MAPPED, GO-SLIM]	XM_047439876.1	teashirt homolog 2 isoform X1	4836	20	0.0	74.55	8	P:GO:0006355; P:GO:0023052; P:GO:0048856; F:GO:0003677; F:GO:0140110; C:GO:0005654; C:GO:0005694; C:GO:0005886	P:regulation of DNA-templated transcription; P:signaling; P:anatomical structure development; F:DNA binding; F:transcription regulator activity; C:nucleoplasm; C:chromosome; C:plasma membrane
TRUE	[BLASTED, MAPPED, GO-SLIM]	XM_047439877.1	teashirt homolog 2 isoform X1	4833	20	0.0	74.55	8	P:GO:0006355; P:GO:0023052; P:GO:0048856; F:GO:0003677; F:GO:0140110; C:GO:0005654; C:GO:0005694; C:GO:0005886	P:regulation of DNA-templated transcription; P:signaling; P:anatomical structure development; F:DNA binding; F:transcription regulator activity; C:nucleoplasm; C:chromosome; C:plasma membrane
TRUE	[BLASTED, MAPPED, GO-SLIM]	NM_173485.6	teashirt homolog 2 isoform X1	12236	20	0.0	74.55	8	P:GO:0006355; P:GO:0023052; P:GO:0048856; F:GO:0003677; F:GO:0140110; C:GO:0005654; C:GO:0005694; C:GO:0005886	P:regulation of DNA-templated transcription; P:signaling; P:anatomical structure development; F:DNA binding; F:transcription regulator activity; C:nucleoplasm; C:chromosome; C:plasma membrane
TRUE	[BLASTED, MAPPED, GO-SLIM]	XM_017027641.2	teashirt homolog 2 isoform X1	12109	20	0.0	73.79	6	P:GO:0006355; F:GO:0003677; F:GO:0140110; C:GO:0005654; C:GO:0005694; C:GO:0005886	P:regulation of DNA-templated transcription; F:DNA binding; F:transcription regulator activity; C:nucleoplasm; C:chromosome; C:plasma membrane
TRUE	[BLASTED, MAPPED, GO-SLIM]	XM_047439878.1	teashirt homolog 2 isoform X1	8576	20	0.0	73.79	6	P:GO:0006355; F:GO:0003677; F:GO:0140110; C:GO:0005654; C:GO:0005694; C:GO:0005886	P:regulation of DNA-templated transcription; F:DNA binding; F:transcription regulator activity; C:nucleoplasm; C:chromosome; C:plasma membrane
TRUE	[BLASTED, MAPPED, GO-SLIM]	XM_047439879.1	teashirt homolog 2 isoform X1	4650	20	0.0	73.79	6	P:GO:0006355; F:GO:0003677; F:GO:0140110; C:GO:0005654; C:GO:0005694; C:GO:0005886	P:regulation of DNA-templated transcription; F:DNA binding; F:transcription regulator activity; C:nucleoplasm; C:chromosome; C:plasma membrane
TRUE	[BLASTED, MAPPED, GO-SLIM]	NM_001193421.2	teashirt homolog 2 isoform X1	11654	20	0.0	75.01	8	P:GO:0006355; P:GO:0023052; P:GO:0048856; F:GO:0003677; F:GO:0140110; C:GO:0005654; C:GO:0005694; C:GO:0005886	P:regulation of DNA-templated transcription; P:signaling; P:anatomical structure development; F:DNA binding; F:transcription regulator activity; C:nucleoplasm; C:chromosome; C:plasma membrane
TRUE	[BLASTED, MAPPED, GO-SLIM]	XM_054322946.1	teashirt homolog 2 isoform X1	8454	20	0.0	74.55	8	P:GO:0006355; P:GO:0023052; P:GO:0048856; F:GO:0003677; F:GO:0140110; C:GO:0005654; C:GO:0005694; C:GO:0005886	P:regulation of DNA-templated transcription; P:signaling; P:anatomical structure development; F:DNA binding; F:transcription regulator activity; C:nucleoplasm; C:chromosome; C:plasma membrane
TRUE	[BLASTED, MAPPED, GO-SLIM]	XM_054322945.1	teashirt homolog 2 isoform X1	8451	20	0.0	74.55	8	P:GO:0006355; P:GO:0023052; P:GO:0048856; F:GO:0003677; F:GO:0140110; C:GO:0005654; C:GO:0005694; C:GO:0005886	P:regulation of DNA-templated transcription; P:signaling; P:anatomical structure development; F:DNA binding; F:transcription regulator activity; C:nucleoplasm; C:chromosome; C:plasma membrane
TRUE	[BLASTED, MAPPED, GO-SLIM]	XM_054322944.1	teashirt homolog 2 isoform X1	8843	20	0.0	74.55	8	P:GO:0006355; P:GO:0023052; P:GO:0048856; F:GO:0003677; F:GO:0140110; C:GO:0005654; C:GO:0005694; C:GO:0005886	P:regulation of DNA-templated transcription; P:signaling; P:anatomical structure development; F:DNA binding; F:transcription regulator activity; C:nucleoplasm; C:chromosome; C:plasma membrane
TRUE	[BLASTED, MAPPED, GO-SLIM]	XM_054322947.1	teashirt homolog 2 isoform X1	4838	20	0.0	74.55	8	P:GO:0006355; P:GO:0023052; P:GO:0048856; F:GO:0003677; F:GO:0140110; C:GO:0005654; C:GO:0005694; C:GO:0005886	P:regulation of DNA-templated transcription; P:signaling; P:anatomical structure development; F:DNA binding; F:transcription regulator activity; C:nucleoplasm; C:chromosome; C:plasma membrane
TRUE	[BLASTED, MAPPED, GO-SLIM]	XM_054322948.1	teashirt homolog 2 isoform X1	4835	20	0.0	74.55	8	P:GO:0006355; P:GO:0023052; P:GO:0048856; F:GO:0003677; F:GO:0140110; C:GO:0005654; C:GO:0005694; C:GO:0005886	P:regulation of DNA-templated transcription; P:signaling; P:anatomical structure development; F:DNA binding; F:transcription regulator activity; C:nucleoplasm; C:chromosome; C:plasma membrane
TRUE	[BLASTED, MAPPED, GO-SLIM]	XM_054322949.1	teashirt homolog 2 isoform X1	12112	20	0.0	73.79	6	P:GO:0006355; F:GO:0003677; F:GO:0140110; C:GO:0005654; C:GO:0005694; C:GO:0005886	P:regulation of DNA-templated transcription; F:DNA binding; F:transcription regulator activity; C:nucleoplasm; C:chromosome; C:plasma membrane
TRUE	[BLASTED, MAPPED, GO-SLIM]	XM_054322950.1	teashirt homolog 2 isoform X1	8578	20	0.0	73.79	6	P:GO:0006355; F:GO:0003677; F:GO:0140110; C:GO:0005654; C:GO:0005694; C:GO:0005886	P:regulation of DNA-templated transcription; F:DNA binding; F:transcription regulator activity; C:nucleoplasm; C:chromosome; C:plasma membrane
TRUE	[BLASTED, MAPPED, GO-SLIM]	XM_054322951.1	teashirt homolog 2 isoform X1	4652	20	0.0	73.79	6	P:GO:0006355; F:GO:0003677; F:GO:0140110; C:GO:0005654; C:GO:0005694; C:GO:0005886	P:regulation of DNA-templated transcription; F:DNA binding; F:transcription regulator activity; C:nucleoplasm; C:chromosome; C:plasma membrane
TRUE	[BLASTED, MAPPED, GO-SLIM]	NM_153836.4	cellular repressor of E1A-stimulated genes 1	6292	20	3.16664e-157	79.47	8	P:GO:0006355; F:GO:0060090; F:GO:0140110; C:GO:0005615; C:GO:0005764; C:GO:0005783; C:GO:0005794; C:GO:0031410	P:regulation of DNA-templated transcription; F:molecular adaptor activity; F:transcription regulator activity; C:extracellular space; C:lysosome; C:endoplasmic reticulum; C:Golgi apparatus; C:cytoplasmic vesicle
TRUE	[BLASTED, MAPPED, GO-SLIM]	XM_011510777.3	protein CREG2 isoform X2	1788	20	5.07112e-104	88.07	12	P:GO:0002376; P:GO:0016192; P:GO:0030154; P:GO:0048856; P:GO:0055085; F:GO:0005215; C:GO:0005615; C:GO:0005764; C:GO:0005768; C:GO:0005783; C:GO:0005794; C:GO:0005886	P:immune system process; P:vesicle-mediated transport; P:cell differentiation; P:anatomical structure development; P:transmembrane transport; F:transporter activity; C:extracellular space; C:lysosome; C:endosome; C:endoplasmic reticulum; C:Golgi apparatus; C:plasma membrane
TRUE	[BLASTED, MAPPED, GO-SLIM]	XM_017003565.2	protein CREG2 isoform X1	2178	20	2.07265e-118	88.04	12	P:GO:0002376; P:GO:0016192; P:GO:0030154; P:GO:0048856; P:GO:0055085; F:GO:0005215; C:GO:0005615; C:GO:0005764; C:GO:0005768; C:GO:0005783; C:GO:0005794; C:GO:0005886	P:immune system process; P:vesicle-mediated transport; P:cell differentiation; P:anatomical structure development; P:transmembrane transport; F:transporter activity; C:extracellular space; C:lysosome; C:endosome; C:endoplasmic reticulum; C:Golgi apparatus; C:plasma membrane
TRUE	[BLASTED, MAPPED, GO-SLIM]	XM_054340948.1	protein CREG2 isoform X2	1789	20	5.22E-109	88.0	12	P:GO:0002376; P:GO:0016192; P:GO:0030154; P:GO:0048856; P:GO:0055085; F:GO:0005215; C:GO:0005615; C:GO:0005764; C:GO:0005768; C:GO:0005783; C:GO:0005794; C:GO:0005886	P:immune system process; P:vesicle-mediated transport; P:cell differentiation; P:anatomical structure development; P:transmembrane transport; F:transporter activity; C:extracellular space; C:lysosome; C:endosome; C:endoplasmic reticulum; C:Golgi apparatus; C:plasma membrane
TRUE	[BLASTED, MAPPED, GO-SLIM]	XM_054340947.1	protein CREG2 isoform X1	2179	20	2.13049e-118	87.97	12	P:GO:0002376; P:GO:0016192; P:GO:0030154; P:GO:0048856; P:GO:0055085; F:GO:0005215; C:GO:0005615; C:GO:0005764; C:GO:0005768; C:GO:0005783; C:GO:0005794; C:GO:0005886	P:immune system process; P:vesicle-mediated transport; P:cell differentiation; P:anatomical structure development; P:transmembrane transport; F:transporter activity; C:extracellular space; C:lysosome; C:endosome; C:endoplasmic reticulum; C:Golgi apparatus; C:plasma membrane
TRUE	[BLASTED, MAPPED, GO-SLIM]	NR_160737.1	intraflagellar transport protein 25 homolog isoform X1	2681	20	4.58168e-30	79.15	9	P:GO:0003012; P:GO:0007010; P:GO:0007155; P:GO:0030154; P:GO:0034330; P:GO:0048856; F:GO:0008092; C:GO:0005829; C:GO:0005856	P:muscle system process; P:cytoskeleton organization; P:cell adhesion; P:cell differentiation; P:cell junction organization; P:anatomical structure development; F:cytoskeletal protein binding; C:cytosol; C:cytoskeleton
TRUE	[BLASTED, MAPPED, ANNOTATED]	XM_005261241.4	coiled-coil domain-containing protein 188 isoform X7	1318	10	0.0	85.55	1	C:GO:0016020	C:membrane
TRUE	[BLASTED, MAPPED]	XM_047441359.1	coiled-coil domain-containing protein 188 isoform X3	1492	10	0.0	86.11	1	C:GO:0016020	C:membrane
TRUE	[BLASTED, MAPPED, ANNOTATED]	XM_011530171.3	coiled-coil domain-containing protein 188 isoform X6	1321	10	0.0	92.63	1	C:GO:0016020	C:membrane
TRUE	[BLASTED, MAPPED, ANNOTATED]	XM_005261239.4	coiled-coil domain-containing protein 188 isoform X5	1369	10	0.0	91.28	1	C:GO:0016020	C:membrane
TRUE	[BLASTED, MAPPED, ANNOTATED]	XM_005261238.4	coiled-coil domain-containing protein 188 isoform X4	1426	10	0.0	91.38	1	C:GO:0016020	C:membrane
TRUE	[BLASTED, MAPPED, ANNOTATED]	NM_001365892.2	coiled-coil domain containing 188	1476	10	0.0	88.34	1	C:GO:0016020	C:membrane
TRUE	[BLASTED, MAPPED, ANNOTATED]	XM_047441357.1	coiled-coil domain-containing protein 188 isoform X1	1600	10	0.0	91.12	1	C:GO:0016020	C:membrane
TRUE	[BLASTED, MAPPED, ANNOTATED]	XM_047441358.1	coiled-coil domain-containing protein 188 isoform X2	1650	10	0.0	89.44	1	C:GO:0016020	C:membrane
TRUE	[BLASTED, MAPPED, ANNOTATED]	XM_054325597.1	zinc finger protein 454 isoform 2	3254	20	0.0	86.83	1	C:GO:0016020	C:membrane
TRUE	[BLASTED, MAPPED, ANNOTATED]	XM_054325603.1	coiled-coil domain-containing protein 188 isoform X7	1318	10	0.0	85.55	1	C:GO:0016020	C:membrane
TRUE	[BLASTED, MAPPED]	XM_054325599.1	coiled-coil domain-containing protein 188 isoform X3	1492	10	0.0	86.11	1	C:GO:0016020	C:membrane
TRUE	[BLASTED, MAPPED, ANNOTATED]	XM_054325604.1	coiled-coil domain-containing protein 188 isoform X6	1204	10	0.0	93.34	1	C:GO:0016020	C:membrane
TRUE	[BLASTED, MAPPED, ANNOTATED]	XM_054325602.1	coiled-coil domain-containing protein 188 isoform X6	1321	10	0.0	92.63	1	C:GO:0016020	C:membrane
TRUE	[BLASTED, MAPPED, ANNOTATED]	XM_054325601.1	coiled-coil domain-containing protein 188 isoform X5	1369	10	0.0	91.28	1	C:GO:0016020	C:membrane
TRUE	[BLASTED, MAPPED, ANNOTATED]	XM_054325600.1	coiled-coil domain-containing protein 188 isoform X4	1426	10	0.0	91.38	1	C:GO:0016020	C:membrane
TRUE	[BLASTED, MAPPED, ANNOTATED]	XM_054325598.1	coiled-coil domain-containing protein 188 isoform X2	1650	10	0.0	89.44	1	C:GO:0016020	C:membrane
TRUE	[BLASTED, MAPPED, GO-SLIM]	NM_006931.3	solute carrier family 2 member 14	3827	20	0.0	92.53	15	P:GO:0003013; P:GO:0005975; P:GO:0006766; P:GO:0022414; P:GO:0030154; P:GO:0048856; P:GO:0055085; P:GO:0065003; F:GO:0005215; C:GO:0005634; C:GO:0005794; C:GO:0005829; C:GO:0005856; C:GO:0005886; C:GO:0031410	P:circulatory system process; P:carbohydrate metabolic process; P:vitamin metabolic process; P:reproductive process; P:cell differentiation; P:anatomical structure development; P:transmembrane transport; P:protein-containing complex assembly; F:transporter activity; C:nucleus; C:Golgi apparatus; C:cytosol; C:cytoskeleton; C:plasma membrane; C:cytoplasmic vesicle
TRUE	[BLASTED, MAPPED, GO-SLIM]	NM_001322841.2	active breakpoint cluster region-related protein isoform X5	6010	20	0.0	92.06	14	P:GO:0002376; P:GO:0003013; P:GO:0003014; P:GO:0006325; P:GO:0016192; P:GO:0023052; P:GO:0048856; P:GO:0048870; P:GO:0050877; F:GO:0016740; F:GO:0098772; F:GO:0140096; C:GO:0005829; C:GO:0043226	P:immune system process; P:circulatory system process; P:renal system process; P:chromatin organization; P:vesicle-mediated transport; P:signaling; P:anatomical structure development; P:cell motility; P:nervous system process; F:transferase activity; F:molecular function regulator activity; F:catalytic activity, acting on a protein; C:cytosol; C:organelle	EC:2.7.10; EC:2.7.11.1	Transferring phosphorus-containing groups; non-specific serine/threonine protein kinase
TRUE	[BLASTED, MAPPED, GO-SLIM]	NM_001159746.3	active breakpoint cluster region-related protein isoform X5	5553	20	0.0	92.0	14	P:GO:0002376; P:GO:0003013; P:GO:0003014; P:GO:0006325; P:GO:0016192; P:GO:0023052; P:GO:0048856; P:GO:0048870; P:GO:0050877; F:GO:0016740; F:GO:0098772; F:GO:0140096; C:GO:0005829; C:GO:0043226	P:immune system process; P:circulatory system process; P:renal system process; P:chromatin organization; P:vesicle-mediated transport; P:signaling; P:anatomical structure development; P:cell motility; P:nervous system process; F:transferase activity; F:molecular function regulator activity; F:catalytic activity, acting on a protein; C:cytosol; C:organelle	EC:2.7.10; EC:2.7.11.1	Transferring phosphorus-containing groups; non-specific serine/threonine protein kinase
TRUE	[BLASTED, MAPPED, GO-SLIM]	NM_021962.5	active breakpoint cluster region-related protein isoform X5	5395	20	0.0	92.14	14	P:GO:0002376; P:GO:0003013; P:GO:0003014; P:GO:0006325; P:GO:0016192; P:GO:0023052; P:GO:0048856; P:GO:0048870; P:GO:0050877; F:GO:0016740; F:GO:0098772; F:GO:0140096; C:GO:0005829; C:GO:0043226	P:immune system process; P:circulatory system process; P:renal system process; P:chromatin organization; P:vesicle-mediated transport; P:signaling; P:anatomical structure development; P:cell motility; P:nervous system process; F:transferase activity; F:molecular function regulator activity; F:catalytic activity, acting on a protein; C:cytosol; C:organelle	EC:2.7.10; EC:2.7.11.1	Transferring phosphorus-containing groups; non-specific serine/threonine protein kinase
TRUE	[BLASTED, MAPPED, GO-SLIM]	NM_001322840.2	active breakpoint cluster region-related protein isoform X5	5313	20	0.0	92.05	14	P:GO:0002376; P:GO:0003013; P:GO:0003014; P:GO:0006325; P:GO:0016192; P:GO:0023052; P:GO:0048856; P:GO:0048870; P:GO:0050877; F:GO:0016740; F:GO:0098772; F:GO:0140096; C:GO:0005829; C:GO:0043226	P:immune system process; P:circulatory system process; P:renal system process; P:chromatin organization; P:vesicle-mediated transport; P:signaling; P:anatomical structure development; P:cell motility; P:nervous system process; F:transferase activity; F:molecular function regulator activity; F:catalytic activity, acting on a protein; C:cytosol; C:organelle	EC:2.7.10; EC:2.7.11.1	Transferring phosphorus-containing groups; non-specific serine/threonine protein kinase
TRUE	[BLASTED, MAPPED, GO-SLIM]	NM_001092.5	active breakpoint cluster region-related protein isoform X5	5064	20	0.0	92.36	14	P:GO:0002376; P:GO:0003013; P:GO:0003014; P:GO:0006325; P:GO:0016192; P:GO:0023052; P:GO:0048856; P:GO:0048870; P:GO:0050877; F:GO:0016740; F:GO:0098772; F:GO:0140096; C:GO:0005829; C:GO:0043226	P:immune system process; P:circulatory system process; P:renal system process; P:chromatin organization; P:vesicle-mediated transport; P:signaling; P:anatomical structure development; P:cell motility; P:nervous system process; F:transferase activity; F:molecular function regulator activity; F:catalytic activity, acting on a protein; C:cytosol; C:organelle	EC:2.7.10; EC:2.7.11.1	Transferring phosphorus-containing groups; non-specific serine/threonine protein kinase
TRUE	[BLASTED, MAPPED, GO-SLIM]	NM_001282149.2	active breakpoint cluster region-related protein isoform X5	4621	20	0.0	92.96	14	P:GO:0002376; P:GO:0003013; P:GO:0003014; P:GO:0006325; P:GO:0016192; P:GO:0023052; P:GO:0048856; P:GO:0048870; P:GO:0050877; F:GO:0016740; F:GO:0098772; F:GO:0140096; C:GO:0005829; C:GO:0043226	P:immune system process; P:circulatory system process; P:renal system process; P:chromatin organization; P:vesicle-mediated transport; P:signaling; P:anatomical structure development; P:cell motility; P:nervous system process; F:transferase activity; F:molecular function regulator activity; F:catalytic activity, acting on a protein; C:cytosol; C:organelle	EC:2.7.10; EC:2.7.11.1	Transferring phosphorus-containing groups; non-specific serine/threonine protein kinase
TRUE	[BLASTED, MAPPED, GO-SLIM]	NM_001256847.3	ABR activator of RhoGEF and GTPase	3584	20	0.0	94.16	5	P:GO:0023052; F:GO:0016740; F:GO:0098772; F:GO:0140096; C:GO:0005829	P:signaling; F:transferase activity; F:molecular function regulator activity; F:catalytic activity, acting on a protein; C:cytosol	EC:2.7.11.1	non-specific serine/threonine protein kinase
TRUE	[BLASTED, MAPPED, GO-SLIM]	NM_001322842.2	ABR activator of RhoGEF and GTPase	3338	3	2.4707e-143	94.09	4	P:GO:0023052; F:GO:0016740; F:GO:0098772; F:GO:0140096	P:signaling; F:transferase activity; F:molecular function regulator activity; F:catalytic activity, acting on a protein	EC:2.7.11.1	non-specific serine/threonine protein kinase
TRUE	[BLASTED, MAPPED, GO-SLIM]	XM_006722254.3	TBC1 domain family member 3G isoform X3	2065	20	0.0	99.79	3	F:GO:0098772; C:GO:0005768; C:GO:0005886	F:molecular function regulator activity; C:endosome; C:plasma membrane
TRUE	[BLASTED, MAPPED, GO-SLIM]	NM_001291466.2	TBC1 domain family member 3G isoform X3	2082	20	0.0	99.79	3	F:GO:0098772; C:GO:0005768; C:GO:0005886	F:molecular function regulator activity; C:endosome; C:plasma membrane
TRUE	[BLASTED]	XM_054329217.1	TBC1 domain family member 3I isoform X1	3749	20	0.0	97.78
TRUE	[BLASTED]	XM_054329220.1	TBC1 domain family member 3I isoform X1	2954	20	0.0	99.83
TRUE	[BLASTED]	XM_054329214.1	TBC1 domain family member 3I isoform X1	3814	20	0.0	98.6
TRUE	[BLASTED, MAPPED, GO-SLIM]	XM_054329219.1	TBC1 domain family member 3I isoform X4	3563	20	0.0	97.58	3	F:GO:0098772; C:GO:0005768; C:GO:0005886	F:molecular function regulator activity; C:endosome; C:plasma membrane
TRUE	[BLASTED, MAPPED, GO-SLIM]	XM_054329218.1	TBC1 domain family member 3G isoform X3	3628	20	0.0	99.7	3	F:GO:0098772; C:GO:0005768; C:GO:0005886	F:molecular function regulator activity; C:endosome; C:plasma membrane
TRUE	[BLASTED]	XM_054329216.1	TBC1 domain family member 3I isoform X1	3550	20	0.0	98.6
TRUE	[BLASTED]	XM_054329215.1	TBC1 domain family member 3I isoform X1	2265	20	0.0	98.6
TRUE	[BLASTED]	XM_054314676.1	TBC1 domain family member 3I isoform X1	3797	20	0.0	97.85
TRUE	[BLASTED]	XM_054314677.1	TBC1 domain family member 3I isoform X1	3709	20	0.0	94.23
TRUE	[BLASTED]	XM_054314679.1	TBC1 domain family member 3I isoform X1	3001	20	0.0	99.81
TRUE	[BLASTED, MAPPED, GO-SLIM]	XM_054314678.1	TBC1 domain family member 3G isoform X3	3610	20	0.0	97.66	3	F:GO:0098772; C:GO:0005768; C:GO:0005886	F:molecular function regulator activity; C:endosome; C:plasma membrane
TRUE	[BLASTED]	XM_054314675.1	TBC1 domain family member 3I isoform X1	3590	20	0.0	98.71
TRUE	[BLASTED]	XM_054314674.1	TBC1 domain family member 3I isoform X1	2305	20	0.0	98.71
TRUE	[BLASTED, MAPPED, GO-SLIM]	NR_145520.2	WD repeat and SOCS box-containing protein 2 isoform X3	6461	20	6.01821e-154	92.83	4	P:GO:0023052; F:GO:0016740; F:GO:0140096; C:GO:0005829	P:signaling; F:transferase activity; F:catalytic activity, acting on a protein; C:cytosol	EC:2.7; EC:2.3.2	Transferring phosphorus-containing groups; Acyltransferases
TRUE	[BLASTED, MAPPED, GO-SLIM]	XM_017024434.2	WD repeat and SOCS box-containing protein 2 isoform X2	5227	20	0.0	93.76	4	P:GO:0023052; F:GO:0016740; F:GO:0140096; C:GO:0005829	P:signaling; F:transferase activity; F:catalytic activity, acting on a protein; C:cytosol	EC:2.7; EC:2.3.2	Transferring phosphorus-containing groups; Acyltransferases
TRUE	[BLASTED, MAPPED, GO-SLIM]	NM_015626.10	WD repeat and SOCS box-containing protein 2 isoform X2	5105	20	0.0	92.86	4	P:GO:0023052; F:GO:0016740; F:GO:0140096; C:GO:0005829	P:signaling; F:transferase activity; F:catalytic activity, acting on a protein; C:cytosol	EC:2.7; EC:2.3.2	Transferring phosphorus-containing groups; Acyltransferases
TRUE	[BLASTED, MAPPED, GO-SLIM]	NM_001348350.2	WD repeat and SOCS box-containing protein 2 isoform X2	4991	20	0.0	84.97	4	P:GO:0023052; F:GO:0016740; F:GO:0140096; C:GO:0005829	P:signaling; F:transferase activity; F:catalytic activity, acting on a protein; C:cytosol	EC:2.7; EC:2.3.2	Transferring phosphorus-containing groups; Acyltransferases
TRUE	[BLASTED, MAPPED, GO-SLIM]	XM_005257963.5	WD repeat and SOCS box-containing protein 2 isoform X2	4936	20	0.0	90.21	4	P:GO:0023052; F:GO:0016740; F:GO:0140096; C:GO:0005829	P:signaling; F:transferase activity; F:catalytic activity, acting on a protein; C:cytosol	EC:2.7; EC:2.3.2	Transferring phosphorus-containing groups; Acyltransferases
TRUE	[BLASTED, MAPPED, GO-SLIM]	NM_134265.4	WD repeat and SOCS box-containing protein 2 isoform X2	4667	20	0.0	86.14	4	P:GO:0023052; F:GO:0016740; F:GO:0140096; C:GO:0005829	P:signaling; F:transferase activity; F:catalytic activity, acting on a protein; C:cytosol	EC:2.7; EC:2.3.2	Transferring phosphorus-containing groups; Acyltransferases
TRUE	[BLASTED, MAPPED, GO-SLIM]	XM_054315695.1	WD repeat and SOCS box-containing protein 2 isoform X2	5227	20	0.0	93.69	4	P:GO:0023052; F:GO:0016740; F:GO:0140096; C:GO:0005829	P:signaling; F:transferase activity; F:catalytic activity, acting on a protein; C:cytosol	EC:2.7; EC:2.3.2	Transferring phosphorus-containing groups; Acyltransferases
TRUE	[BLASTED, MAPPED, GO-SLIM]	XM_054315696.1	WD repeat and SOCS box-containing protein 2 isoform X2	4936	20	0.0	90.21	4	P:GO:0023052; F:GO:0016740; F:GO:0140096; C:GO:0005829	P:signaling; F:transferase activity; F:catalytic activity, acting on a protein; C:cytosol	EC:2.7; EC:2.3.2	Transferring phosphorus-containing groups; Acyltransferases
TRUE	[BLASTED, MAPPED, GO-SLIM]	NM_005386.4	neuronatin isoform X2	1259	8	1.79859e-39	87.1	3	P:GO:0023052; P:GO:0048856; P:GO:0051604	P:signaling; P:anatomical structure development; P:protein maturation
TRUE	[BLASTED, MAPPED, GO-SLIM]	NM_001322802.2	neuronatin isoform X2	1254	8	9.77989e-57	99.62	3	P:GO:0023052; P:GO:0048856; P:GO:0051604	P:signaling; P:anatomical structure development; P:protein maturation
TRUE	[BLASTED, MAPPED, GO-SLIM]	NM_181689.3	neuronatin isoform X2	1178	8	8.32478e-25	88.52	3	P:GO:0023052; P:GO:0048856; P:GO:0051604	P:signaling; P:anatomical structure development; P:protein maturation
TRUE	[BLASTED, MAPPED, GO-SLIM]	NM_001080522.2	coiled-coil and C2 domain containing 2A	5257	20	0.0	92.01	7	P:GO:0007010; P:GO:0023052; P:GO:0044782; P:GO:0048856; C:GO:0005829; C:GO:0005856; C:GO:0005929	P:cytoskeleton organization; P:signaling; P:cilium organization; P:anatomical structure development; C:cytosol; C:cytoskeleton; C:cilium
TRUE	[BLASTED, MAPPED, GO-SLIM]	XM_047416010.1	coiled-coil and C2 domain containing 2A	3379	20	0.0	93.43	7	P:GO:0007010; P:GO:0023052; P:GO:0044782; P:GO:0048856; C:GO:0005829; C:GO:0005856; C:GO:0005929	P:cytoskeleton organization; P:signaling; P:cilium organization; P:anatomical structure development; C:cytosol; C:cytoskeleton; C:cilium
TRUE	[BLASTED, MAPPED, GO-SLIM]	XM_011513872.4	coiled-coil and C2 domain containing 2A	3362	20	0.0	94.04	7	P:GO:0007010; P:GO:0023052; P:GO:0044782; P:GO:0048856; C:GO:0005829; C:GO:0005856; C:GO:0005929	P:cytoskeleton organization; P:signaling; P:cilium organization; P:anatomical structure development; C:cytosol; C:cytoskeleton; C:cilium
TRUE	[BLASTED]	NM_020785.2	hypothetical protein [Acinetobacter baumannii]	1682	5	3.17444e-19	77.63
TRUE	[BLASTED, MAPPED, GO-SLIM]	XM_011513874.3	coiled-coil and C2 domain containing 2A	1559	20	7.52175e-65	87.5	12	P:GO:0003012; P:GO:0007010; P:GO:0007155; P:GO:0023052; P:GO:0030154; P:GO:0034330; P:GO:0044782; P:GO:0048856; F:GO:0008092; C:GO:0005829; C:GO:0005856; C:GO:0005929	P:muscle system process; P:cytoskeleton organization; P:cell adhesion; P:signaling; P:cell differentiation; P:cell junction organization; P:cilium organization; P:anatomical structure development; F:cytoskeletal protein binding; C:cytosol; C:cytoskeleton; C:cilium
TRUE	[BLASTED, MAPPED, GO-SLIM]	NM_001378615.1	coiled-coil and C2 domain containing 2A	5184	20	0.0	92.01	7	P:GO:0007010; P:GO:0023052; P:GO:0044782; P:GO:0048856; C:GO:0005829; C:GO:0005856; C:GO:0005929	P:cytoskeleton organization; P:signaling; P:cilium organization; P:anatomical structure development; C:cytosol; C:cytoskeleton; C:cilium
TRUE	[BLASTED, MAPPED, GO-SLIM]	NM_001164720.3	coiled-coil and C2 domain containing 2A	1508	20	3.93579e-65	87.27	12	P:GO:0003012; P:GO:0007010; P:GO:0007155; P:GO:0023052; P:GO:0030154; P:GO:0034330; P:GO:0044782; P:GO:0048856; F:GO:0008092; C:GO:0005829; C:GO:0005856; C:GO:0005929	P:muscle system process; P:cytoskeleton organization; P:cell adhesion; P:signaling; P:cell differentiation; P:cell junction organization; P:cilium organization; P:anatomical structure development; F:cytoskeletal protein binding; C:cytosol; C:cytoskeleton; C:cilium
TRUE	[BLASTED, MAPPED, GO-SLIM]	NM_001378617.1	coiled-coil and C2 domain containing 2A	4984	20	0.0	92.01	7	P:GO:0007010; P:GO:0023052; P:GO:0044782; P:GO:0048856; C:GO:0005829; C:GO:0005856; C:GO:0005929	P:cytoskeleton organization; P:signaling; P:cilium organization; P:anatomical structure development; C:cytosol; C:cytoskeleton; C:cilium
TRUE	[BLASTED, MAPPED, GO-SLIM]	XM_054350591.1	coiled-coil and C2 domain containing 2A	3379	20	0.0	93.43	7	P:GO:0007010; P:GO:0023052; P:GO:0044782; P:GO:0048856; C:GO:0005829; C:GO:0005856; C:GO:0005929	P:cytoskeleton organization; P:signaling; P:cilium organization; P:anatomical structure development; C:cytosol; C:cytoskeleton; C:cilium
TRUE	[BLASTED, MAPPED, GO-SLIM]	XM_054350590.1	coiled-coil and C2 domain containing 2A	3362	20	0.0	94.04	7	P:GO:0007010; P:GO:0023052; P:GO:0044782; P:GO:0048856; C:GO:0005829; C:GO:0005856; C:GO:0005929	P:cytoskeleton organization; P:signaling; P:cilium organization; P:anatomical structure development; C:cytosol; C:cytoskeleton; C:cilium
TRUE	[BLASTED, MAPPED, GO-SLIM]	XM_054350592.1	coiled-coil and C2 domain containing 2A	1559	20	7.52175e-65	87.5	12	P:GO:0003012; P:GO:0007010; P:GO:0007155; P:GO:0023052; P:GO:0030154; P:GO:0034330; P:GO:0044782; P:GO:0048856; F:GO:0008092; C:GO:0005829; C:GO:0005856; C:GO:0005929	P:muscle system process; P:cytoskeleton organization; P:cell adhesion; P:signaling; P:cell differentiation; P:cell junction organization; P:cilium organization; P:anatomical structure development; F:cytoskeletal protein binding; C:cytosol; C:cytoskeleton; C:cilium
TRUE	[BLASTED, MAPPED, GO-SLIM]	XM_047442700.1	mediator complex subunit 12	7306	20	0.0	94.9	10	P:GO:0006355; P:GO:0023052; P:GO:0030154; P:GO:0048856; F:GO:0003677; F:GO:0016740; F:GO:0060090; F:GO:0140096; F:GO:0140110; C:GO:0005654	P:regulation of DNA-templated transcription; P:signaling; P:cell differentiation; P:anatomical structure development; F:DNA binding; F:transferase activity; F:molecular adaptor activity; F:catalytic activity, acting on a protein; F:transcription regulator activity; C:nucleoplasm	EC:2.3.2	Acyltransferases
TRUE	[BLASTED, MAPPED, GO-SLIM]	XM_047442703.1	mediator complex subunit 12	7231	20	0.0	94.45	10	P:GO:0006355; P:GO:0023052; P:GO:0030154; P:GO:0048856; F:GO:0003677; F:GO:0016740; F:GO:0060090; F:GO:0140096; F:GO:0140110; C:GO:0005654	P:regulation of DNA-templated transcription; P:signaling; P:cell differentiation; P:anatomical structure development; F:DNA binding; F:transferase activity; F:molecular adaptor activity; F:catalytic activity, acting on a protein; F:transcription regulator activity; C:nucleoplasm	EC:2.3.2	Acyltransferases
TRUE	[BLASTED, MAPPED, GO-SLIM]	XM_047442701.1	mediator complex subunit 12	7303	20	0.0	94.89	10	P:GO:0006355; P:GO:0023052; P:GO:0030154; P:GO:0048856; F:GO:0003677; F:GO:0016740; F:GO:0060090; F:GO:0140096; F:GO:0140110; C:GO:0005654	P:regulation of DNA-templated transcription; P:signaling; P:cell differentiation; P:anatomical structure development; F:DNA binding; F:transferase activity; F:molecular adaptor activity; F:catalytic activity, acting on a protein; F:transcription regulator activity; C:nucleoplasm	EC:2.3.2	Acyltransferases
TRUE	[BLASTED, MAPPED, GO-SLIM]	XM_047442699.1	Mediator complex subunit 12	7312	20	0.0	93.55	10	P:GO:0006355; P:GO:0023052; P:GO:0030154; P:GO:0048856; F:GO:0003677; F:GO:0016740; F:GO:0060090; F:GO:0140096; F:GO:0140110; C:GO:0005654	P:regulation of DNA-templated transcription; P:signaling; P:cell differentiation; P:anatomical structure development; F:DNA binding; F:transferase activity; F:molecular adaptor activity; F:catalytic activity, acting on a protein; F:transcription regulator activity; C:nucleoplasm	EC:2.3.2	Acyltransferases
TRUE	[BLASTED, MAPPED, GO-SLIM]	XM_047442702.1	Mediator complex subunit 12	7297	20	0.0	94.93	10	P:GO:0006355; P:GO:0023052; P:GO:0030154; P:GO:0048856; F:GO:0003677; F:GO:0016740; F:GO:0060090; F:GO:0140096; F:GO:0140110; C:GO:0005654	P:regulation of DNA-templated transcription; P:signaling; P:cell differentiation; P:anatomical structure development; F:DNA binding; F:transferase activity; F:molecular adaptor activity; F:catalytic activity, acting on a protein; F:transcription regulator activity; C:nucleoplasm	EC:2.3.2	Acyltransferases
TRUE	[BLASTED, MAPPED, GO-SLIM]	NM_005120.3	Mediator complex subunit 12	6925	20	0.0	94.91	10	P:GO:0006355; P:GO:0023052; P:GO:0030154; P:GO:0048856; F:GO:0003677; F:GO:0016740; F:GO:0060090; F:GO:0140096; F:GO:0140110; C:GO:0005654	P:regulation of DNA-templated transcription; P:signaling; P:cell differentiation; P:anatomical structure development; F:DNA binding; F:transferase activity; F:molecular adaptor activity; F:catalytic activity, acting on a protein; F:transcription regulator activity; C:nucleoplasm	EC:2.3.2	Acyltransferases
TRUE	[BLASTED, MAPPED, GO-SLIM]	XM_047442704.1	Mediator complex subunit 12	7222	20	0.0	94.48	10	P:GO:0006355; P:GO:0023052; P:GO:0030154; P:GO:0048856; F:GO:0003677; F:GO:0016740; F:GO:0060090; F:GO:0140096; F:GO:0140110; C:GO:0005654	P:regulation of DNA-templated transcription; P:signaling; P:cell differentiation; P:anatomical structure development; F:DNA binding; F:transferase activity; F:molecular adaptor activity; F:catalytic activity, acting on a protein; F:transcription regulator activity; C:nucleoplasm	EC:2.3.2	Acyltransferases
TRUE	[BLASTED, MAPPED, GO-SLIM]	XM_054328233.1	mediator complex subunit 12	8488	20	0.0	94.9	10	P:GO:0006355; P:GO:0023052; P:GO:0030154; P:GO:0048856; F:GO:0003677; F:GO:0016740; F:GO:0060090; F:GO:0140096; F:GO:0140110; C:GO:0005654	P:regulation of DNA-templated transcription; P:signaling; P:cell differentiation; P:anatomical structure development; F:DNA binding; F:transferase activity; F:molecular adaptor activity; F:catalytic activity, acting on a protein; F:transcription regulator activity; C:nucleoplasm	EC:2.3.2	Acyltransferases
TRUE	[BLASTED, MAPPED, GO-SLIM]	XM_054328236.1	mediator complex subunit 12	8413	20	0.0	94.45	10	P:GO:0006355; P:GO:0023052; P:GO:0030154; P:GO:0048856; F:GO:0003677; F:GO:0016740; F:GO:0060090; F:GO:0140096; F:GO:0140110; C:GO:0005654	P:regulation of DNA-templated transcription; P:signaling; P:cell differentiation; P:anatomical structure development; F:DNA binding; F:transferase activity; F:molecular adaptor activity; F:catalytic activity, acting on a protein; F:transcription regulator activity; C:nucleoplasm	EC:2.3.2	Acyltransferases
TRUE	[BLASTED, MAPPED, GO-SLIM]	XM_054328234.1	mediator complex subunit 12	8485	20	0.0	94.89	10	P:GO:0006355; P:GO:0023052; P:GO:0030154; P:GO:0048856; F:GO:0003677; F:GO:0016740; F:GO:0060090; F:GO:0140096; F:GO:0140110; C:GO:0005654	P:regulation of DNA-templated transcription; P:signaling; P:cell differentiation; P:anatomical structure development; F:DNA binding; F:transferase activity; F:molecular adaptor activity; F:catalytic activity, acting on a protein; F:transcription regulator activity; C:nucleoplasm	EC:2.3.2	Acyltransferases
TRUE	[BLASTED, MAPPED, GO-SLIM]	XM_054328232.1	Mediator complex subunit 12	8494	20	0.0	93.55	10	P:GO:0006355; P:GO:0023052; P:GO:0030154; P:GO:0048856; F:GO:0003677; F:GO:0016740; F:GO:0060090; F:GO:0140096; F:GO:0140110; C:GO:0005654	P:regulation of DNA-templated transcription; P:signaling; P:cell differentiation; P:anatomical structure development; F:DNA binding; F:transferase activity; F:molecular adaptor activity; F:catalytic activity, acting on a protein; F:transcription regulator activity; C:nucleoplasm	EC:2.3.2	Acyltransferases
TRUE	[BLASTED, MAPPED, GO-SLIM]	XM_054328235.1	Mediator complex subunit 12	8479	20	0.0	94.93	10	P:GO:0006355; P:GO:0023052; P:GO:0030154; P:GO:0048856; F:GO:0003677; F:GO:0016740; F:GO:0060090; F:GO:0140096; F:GO:0140110; C:GO:0005654	P:regulation of DNA-templated transcription; P:signaling; P:cell differentiation; P:anatomical structure development; F:DNA binding; F:transferase activity; F:molecular adaptor activity; F:catalytic activity, acting on a protein; F:transcription regulator activity; C:nucleoplasm	EC:2.3.2	Acyltransferases
TRUE	[BLASTED, MAPPED, GO-SLIM]	XM_054328237.1	Mediator complex subunit 12	8404	20	0.0	94.48	10	P:GO:0006355; P:GO:0023052; P:GO:0030154; P:GO:0048856; F:GO:0003677; F:GO:0016740; F:GO:0060090; F:GO:0140096; F:GO:0140110; C:GO:0005654	P:regulation of DNA-templated transcription; P:signaling; P:cell differentiation; P:anatomical structure development; F:DNA binding; F:transferase activity; F:molecular adaptor activity; F:catalytic activity, acting on a protein; F:transcription regulator activity; C:nucleoplasm	EC:2.3.2	Acyltransferases
TRUE	[BLASTED, MAPPED, GO-SLIM]	XR_938764.2	zinc finger GRF-type containing 1	5650	20	0.0	98.26	8	P:GO:0006281; P:GO:0006310; F:GO:0016787; F:GO:0016853; F:GO:0140097; F:GO:0140657; C:GO:0005634; C:GO:0005694	P:DNA repair; P:DNA recombination; F:hydrolase activity; F:isomerase activity; F:catalytic activity, acting on DNA; F:ATP-dependent activity; C:nucleus; C:chromosome	EC:3; EC:5.6.2.3	Hydrolases; DNA 5'-3' helicase
TRUE	[BLASTED, MAPPED, GO-SLIM]	XM_047415917.1	zinc finger GRF-type containing 1	6330	20	0.0	99.14	8	P:GO:0006281; P:GO:0006310; F:GO:0016787; F:GO:0016853; F:GO:0140097; F:GO:0140657; C:GO:0005634; C:GO:0005694	P:DNA repair; P:DNA recombination; F:hydrolase activity; F:isomerase activity; F:catalytic activity, acting on DNA; F:ATP-dependent activity; C:nucleus; C:chromosome	EC:3; EC:5.6.2.3	Hydrolases; DNA 5'-3' helicase
TRUE	[BLASTED, MAPPED, GO-SLIM]	XM_047415914.1	5'-3' DNA helicase ZGRF1 isoform X7	6414	20	0.0	97.67	8	P:GO:0006281; P:GO:0006310; F:GO:0016787; F:GO:0016853; F:GO:0140097; F:GO:0140657; C:GO:0005634; C:GO:0005694	P:DNA repair; P:DNA recombination; F:hydrolase activity; F:isomerase activity; F:catalytic activity, acting on DNA; F:ATP-dependent activity; C:nucleus; C:chromosome	EC:3; EC:5.6.2.3	Hydrolases; DNA 5'-3' helicase
TRUE	[BLASTED, MAPPED, GO-SLIM]	XM_011532092.3	zinc finger GRF-type containing 1	6588	20	0.0	98.18	8	P:GO:0006281; P:GO:0006310; F:GO:0016787; F:GO:0016853; F:GO:0140097; F:GO:0140657; C:GO:0005634; C:GO:0005694	P:DNA repair; P:DNA recombination; F:hydrolase activity; F:isomerase activity; F:catalytic activity, acting on DNA; F:ATP-dependent activity; C:nucleus; C:chromosome	EC:3; EC:5.6.2.3	Hydrolases; DNA 5'-3' helicase
TRUE	[BLASTED, MAPPED, GO-SLIM]	XM_017008370.2	5'-3' DNA helicase ZGRF1 isoform X6	6423	20	0.0	97.6	8	P:GO:0006281; P:GO:0006310; F:GO:0016787; F:GO:0016853; F:GO:0140097; F:GO:0140657; C:GO:0005634; C:GO:0005694	P:DNA repair; P:DNA recombination; F:hydrolase activity; F:isomerase activity; F:catalytic activity, acting on DNA; F:ATP-dependent activity; C:nucleus; C:chromosome	EC:3; EC:5.6.2.3	Hydrolases; DNA 5'-3' helicase
TRUE	[BLASTED, MAPPED, GO-SLIM]	XM_011532091.3	zinc finger GRF-type containing 1	6597	20	0.0	98.25	8	P:GO:0006281; P:GO:0006310; F:GO:0016787; F:GO:0016853; F:GO:0140097; F:GO:0140657; C:GO:0005634; C:GO:0005694	P:DNA repair; P:DNA recombination; F:hydrolase activity; F:isomerase activity; F:catalytic activity, acting on DNA; F:ATP-dependent activity; C:nucleus; C:chromosome	EC:3; EC:5.6.2.3	Hydrolases; DNA 5'-3' helicase
TRUE	[BLASTED, MAPPED, GO-SLIM]	XM_011532094.3	zinc finger GRF-type containing 1	6390	20	0.0	99.35	8	P:GO:0006281; P:GO:0006310; F:GO:0016787; F:GO:0016853; F:GO:0140097; F:GO:0140657; C:GO:0005634; C:GO:0005694	P:DNA repair; P:DNA recombination; F:hydrolase activity; F:isomerase activity; F:catalytic activity, acting on DNA; F:ATP-dependent activity; C:nucleus; C:chromosome	EC:3; EC:5.6.2.3	Hydrolases; DNA 5'-3' helicase
TRUE	[BLASTED, MAPPED, GO-SLIM]	NM_001350397.2	zinc finger GRF-type containing 1	6474	20	0.0	97.55	8	P:GO:0006281; P:GO:0006310; F:GO:0016787; F:GO:0016853; F:GO:0140097; F:GO:0140657; C:GO:0005634; C:GO:0005694	P:DNA repair; P:DNA recombination; F:hydrolase activity; F:isomerase activity; F:catalytic activity, acting on DNA; F:ATP-dependent activity; C:nucleus; C:chromosome	EC:3; EC:5.6.2.3	Hydrolases; DNA 5'-3' helicase
TRUE	[BLASTED, MAPPED, GO-SLIM]	NM_018392.5	zinc finger GRF-type containing 1	6648	20	0.0	98.49	8	P:GO:0006281; P:GO:0006310; F:GO:0016787; F:GO:0016853; F:GO:0140097; F:GO:0140657; C:GO:0005634; C:GO:0005694	P:DNA repair; P:DNA recombination; F:hydrolase activity; F:isomerase activity; F:catalytic activity, acting on DNA; F:ATP-dependent activity; C:nucleus; C:chromosome	EC:3; EC:5.6.2.3	Hydrolases; DNA 5'-3' helicase
TRUE	[BLASTED, MAPPED, GO-SLIM]	XM_047415916.1	5'-3' DNA helicase ZGRF1 isoform X7	6519	20	0.0	97.39	8	P:GO:0006281; P:GO:0006310; F:GO:0016787; F:GO:0016853; F:GO:0140097; F:GO:0140657; C:GO:0005634; C:GO:0005694	P:DNA repair; P:DNA recombination; F:hydrolase activity; F:isomerase activity; F:catalytic activity, acting on DNA; F:ATP-dependent activity; C:nucleus; C:chromosome	EC:3; EC:5.6.2.3	Hydrolases; DNA 5'-3' helicase
TRUE	[BLASTED, MAPPED, GO-SLIM]	XM_047415910.1	zinc finger GRF-type containing 1	6693	20	0.0	97.94	8	P:GO:0006281; P:GO:0006310; F:GO:0016787; F:GO:0016853; F:GO:0140097; F:GO:0140657; C:GO:0005634; C:GO:0005694	P:DNA repair; P:DNA recombination; F:hydrolase activity; F:isomerase activity; F:catalytic activity, acting on DNA; F:ATP-dependent activity; C:nucleus; C:chromosome	EC:3; EC:5.6.2.3	Hydrolases; DNA 5'-3' helicase
TRUE	[BLASTED, MAPPED, GO-SLIM]	XM_047415918.1	zinc finger GRF-type containing 1	6486	20	0.0	99.14	8	P:GO:0006281; P:GO:0006310; F:GO:0016787; F:GO:0016853; F:GO:0140097; F:GO:0140657; C:GO:0005634; C:GO:0005694	P:DNA repair; P:DNA recombination; F:hydrolase activity; F:isomerase activity; F:catalytic activity, acting on DNA; F:ATP-dependent activity; C:nucleus; C:chromosome	EC:3; EC:5.6.2.3	Hydrolases; DNA 5'-3' helicase
TRUE	[BLASTED, MAPPED, GO-SLIM]	XM_047415913.1	5'-3' DNA helicase ZGRF1 isoform X7	6570	20	0.0	97.67	8	P:GO:0006281; P:GO:0006310; F:GO:0016787; F:GO:0016853; F:GO:0140097; F:GO:0140657; C:GO:0005634; C:GO:0005694	P:DNA repair; P:DNA recombination; F:hydrolase activity; F:isomerase activity; F:catalytic activity, acting on DNA; F:ATP-dependent activity; C:nucleus; C:chromosome	EC:3; EC:5.6.2.3	Hydrolases; DNA 5'-3' helicase
TRUE	[BLASTED, MAPPED, GO-SLIM]	XM_017008369.3	zinc finger GRF-type containing 1	6744	20	0.0	98.18	8	P:GO:0006281; P:GO:0006310; F:GO:0016787; F:GO:0016853; F:GO:0140097; F:GO:0140657; C:GO:0005634; C:GO:0005694	P:DNA repair; P:DNA recombination; F:hydrolase activity; F:isomerase activity; F:catalytic activity, acting on DNA; F:ATP-dependent activity; C:nucleus; C:chromosome	EC:3; EC:5.6.2.3	Hydrolases; DNA 5'-3' helicase
TRUE	[BLASTED, MAPPED, GO-SLIM]	XM_047415912.1	5'-3' DNA helicase ZGRF1 isoform X6	6579	20	0.0	97.6	8	P:GO:0006281; P:GO:0006310; F:GO:0016787; F:GO:0016853; F:GO:0140097; F:GO:0140657; C:GO:0005634; C:GO:0005694	P:DNA repair; P:DNA recombination; F:hydrolase activity; F:isomerase activity; F:catalytic activity, acting on DNA; F:ATP-dependent activity; C:nucleus; C:chromosome	EC:3; EC:5.6.2.3	Hydrolases; DNA 5'-3' helicase
TRUE	[BLASTED, MAPPED, GO-SLIM]	XM_047415909.1	zinc finger GRF-type containing 1	6753	20	0.0	98.25	8	P:GO:0006281; P:GO:0006310; F:GO:0016787; F:GO:0016853; F:GO:0140097; F:GO:0140657; C:GO:0005634; C:GO:0005694	P:DNA repair; P:DNA recombination; F:hydrolase activity; F:isomerase activity; F:catalytic activity, acting on DNA; F:ATP-dependent activity; C:nucleus; C:chromosome	EC:3; EC:5.6.2.3	Hydrolases; DNA 5'-3' helicase
TRUE	[BLASTED, MAPPED, GO-SLIM]	XM_047415915.1	zinc finger GRF-type containing 1	6546	20	0.0	99.35	8	P:GO:0006281; P:GO:0006310; F:GO:0016787; F:GO:0016853; F:GO:0140097; F:GO:0140657; C:GO:0005634; C:GO:0005694	P:DNA repair; P:DNA recombination; F:hydrolase activity; F:isomerase activity; F:catalytic activity, acting on DNA; F:ATP-dependent activity; C:nucleus; C:chromosome	EC:3; EC:5.6.2.3	Hydrolases; DNA 5'-3' helicase
TRUE	[BLASTED, MAPPED, GO-SLIM]	XM_047415911.1	zinc finger GRF-type containing 1	6630	20	0.0	97.55	8	P:GO:0006281; P:GO:0006310; F:GO:0016787; F:GO:0016853; F:GO:0140097; F:GO:0140657; C:GO:0005634; C:GO:0005694	P:DNA repair; P:DNA recombination; F:hydrolase activity; F:isomerase activity; F:catalytic activity, acting on DNA; F:ATP-dependent activity; C:nucleus; C:chromosome	EC:3; EC:5.6.2.3	Hydrolases; DNA 5'-3' helicase
TRUE	[BLASTED, MAPPED, GO-SLIM]	XM_005263115.5	zinc finger GRF-type containing 1	6804	20	0.0	98.49	8	P:GO:0006281; P:GO:0006310; F:GO:0016787; F:GO:0016853; F:GO:0140097; F:GO:0140657; C:GO:0005634; C:GO:0005694	P:DNA repair; P:DNA recombination; F:hydrolase activity; F:isomerase activity; F:catalytic activity, acting on DNA; F:ATP-dependent activity; C:nucleus; C:chromosome	EC:3; EC:5.6.2.3	Hydrolases; DNA 5'-3' helicase
TRUE	[BLASTED, MAPPED, GO-SLIM]	XM_047415919.1	zinc finger GRF-type containing 1	6441	20	0.0	98.71	8	P:GO:0006281; P:GO:0006310; F:GO:0016787; F:GO:0016853; F:GO:0140097; F:GO:0140657; C:GO:0005634; C:GO:0005694	P:DNA repair; P:DNA recombination; F:hydrolase activity; F:isomerase activity; F:catalytic activity, acting on DNA; F:ATP-dependent activity; C:nucleus; C:chromosome	EC:3; EC:5.6.2.3	Hydrolases; DNA 5'-3' helicase
TRUE	[BLASTED, MAPPED, GO-SLIM]	XM_011532097.3	zinc finger GRF-type containing 1	3839	20	0.0	99.34	8	P:GO:0006281; P:GO:0006310; F:GO:0016787; F:GO:0016853; F:GO:0140097; F:GO:0140657; C:GO:0005634; C:GO:0005694	P:DNA repair; P:DNA recombination; F:hydrolase activity; F:isomerase activity; F:catalytic activity, acting on DNA; F:ATP-dependent activity; C:nucleus; C:chromosome	EC:3; EC:5.6.2.3	Hydrolases; DNA 5'-3' helicase
TRUE	[BLASTED, MAPPED, GO-SLIM]	XM_011532098.3	zinc finger GRF-type containing 1	3513	20	0.0	99.99	8	P:GO:0006281; P:GO:0006310; F:GO:0016787; F:GO:0016853; F:GO:0140097; F:GO:0140657; C:GO:0005634; C:GO:0005694	P:DNA repair; P:DNA recombination; F:hydrolase activity; F:isomerase activity; F:catalytic activity, acting on DNA; F:ATP-dependent activity; C:nucleus; C:chromosome	EC:3; EC:5.6.2.3	Hydrolases; DNA 5'-3' helicase
TRUE	[BLASTED, MAPPED, GO-SLIM]	XM_011532099.3	zinc finger GRF-type containing 1	3474	20	0.0	99.91	8	P:GO:0006281; P:GO:0006310; F:GO:0016787; F:GO:0016853; F:GO:0140097; F:GO:0140657; C:GO:0005634; C:GO:0005694	P:DNA repair; P:DNA recombination; F:hydrolase activity; F:isomerase activity; F:catalytic activity, acting on DNA; F:ATP-dependent activity; C:nucleus; C:chromosome	EC:3; EC:5.6.2.3	Hydrolases; DNA 5'-3' helicase
TRUE	[BLASTED, MAPPED, GO-SLIM]	XM_047415921.1	zinc finger GRF-type containing 1	5376	20	0.0	96.43	8	P:GO:0006281; P:GO:0006310; F:GO:0016787; F:GO:0016853; F:GO:0140097; F:GO:0140657; C:GO:0005634; C:GO:0005694	P:DNA repair; P:DNA recombination; F:hydrolase activity; F:isomerase activity; F:catalytic activity, acting on DNA; F:ATP-dependent activity; C:nucleus; C:chromosome	EC:3; EC:5.6.2.3	Hydrolases; DNA 5'-3' helicase
TRUE	[BLASTED, MAPPED, GO-SLIM]	XM_047415920.1	zinc finger GRF-type containing 1	5550	20	0.0	98.24	8	P:GO:0006281; P:GO:0006310; F:GO:0016787; F:GO:0016853; F:GO:0140097; F:GO:0140657; C:GO:0005634; C:GO:0005694	P:DNA repair; P:DNA recombination; F:hydrolase activity; F:isomerase activity; F:catalytic activity, acting on DNA; F:ATP-dependent activity; C:nucleus; C:chromosome	EC:3; EC:5.6.2.3	Hydrolases; DNA 5'-3' helicase
TRUE	[BLASTED, MAPPED, GO-SLIM]	XM_011532096.3	zinc finger GRF-type containing 1	5115	20	0.0	98.07	8	P:GO:0006281; P:GO:0006310; F:GO:0016787; F:GO:0016853; F:GO:0140097; F:GO:0140657; C:GO:0005634; C:GO:0005694	P:DNA repair; P:DNA recombination; F:hydrolase activity; F:isomerase activity; F:catalytic activity, acting on DNA; F:ATP-dependent activity; C:nucleus; C:chromosome	EC:3; EC:5.6.2.3	Hydrolases; DNA 5'-3' helicase
TRUE	[BLASTED, MAPPED, GO-SLIM]	XM_047415922.1	zinc finger GRF-type containing 1	4626	20	0.0	95.1	8	P:GO:0006281; P:GO:0006310; F:GO:0016787; F:GO:0016853; F:GO:0140097; F:GO:0140657; C:GO:0005634; C:GO:0005694	P:DNA repair; P:DNA recombination; F:hydrolase activity; F:isomerase activity; F:catalytic activity, acting on DNA; F:ATP-dependent activity; C:nucleus; C:chromosome	EC:3; EC:5.6.2.3	Hydrolases; DNA 5'-3' helicase
TRUE	[BLASTED, MAPPED, GO-SLIM]	XM_047415923.1	zinc finger GRF-type containing 1	3346	20	0.0	97.15	8	P:GO:0006281; P:GO:0006310; F:GO:0016787; F:GO:0016853; F:GO:0140097; F:GO:0140657; C:GO:0005634; C:GO:0005694	P:DNA repair; P:DNA recombination; F:hydrolase activity; F:isomerase activity; F:catalytic activity, acting on DNA; F:ATP-dependent activity; C:nucleus; C:chromosome	EC:3; EC:5.6.2.3	Hydrolases; DNA 5'-3' helicase
TRUE	[BLASTED, MAPPED, GO-SLIM]	XR_008487015.1	zinc finger GRF-type containing 1	5650	20	0.0	98.26	8	P:GO:0006281; P:GO:0006310; F:GO:0016787; F:GO:0016853; F:GO:0140097; F:GO:0140657; C:GO:0005634; C:GO:0005694	P:DNA repair; P:DNA recombination; F:hydrolase activity; F:isomerase activity; F:catalytic activity, acting on DNA; F:ATP-dependent activity; C:nucleus; C:chromosome	EC:3; EC:5.6.2.3	Hydrolases; DNA 5'-3' helicase
TRUE	[BLASTED, MAPPED, GO-SLIM]	XM_054350420.1	zinc finger GRF-type containing 1	6859	20	0.0	97.55	8	P:GO:0006281; P:GO:0006310; F:GO:0016787; F:GO:0016853; F:GO:0140097; F:GO:0140657; C:GO:0005634; C:GO:0005694	P:DNA repair; P:DNA recombination; F:hydrolase activity; F:isomerase activity; F:catalytic activity, acting on DNA; F:ATP-dependent activity; C:nucleus; C:chromosome	EC:3; EC:5.6.2.3	Hydrolases; DNA 5'-3' helicase
TRUE	[BLASTED, MAPPED, GO-SLIM]	XM_054350427.1	5'-3' DNA helicase ZGRF1 isoform X7	6661	20	0.0	97.39	8	P:GO:0006281; P:GO:0006310; F:GO:0016787; F:GO:0016853; F:GO:0140097; F:GO:0140657; C:GO:0005634; C:GO:0005694	P:DNA repair; P:DNA recombination; F:hydrolase activity; F:isomerase activity; F:catalytic activity, acting on DNA; F:ATP-dependent activity; C:nucleus; C:chromosome	EC:3; EC:5.6.2.3	Hydrolases; DNA 5'-3' helicase
TRUE	[BLASTED, MAPPED, GO-SLIM]	XM_054350419.1	zinc finger GRF-type containing 1	6835	20	0.0	97.94	8	P:GO:0006281; P:GO:0006310; F:GO:0016787; F:GO:0016853; F:GO:0140097; F:GO:0140657; C:GO:0005634; C:GO:0005694	P:DNA repair; P:DNA recombination; F:hydrolase activity; F:isomerase activity; F:catalytic activity, acting on DNA; F:ATP-dependent activity; C:nucleus; C:chromosome	EC:3; EC:5.6.2.3	Hydrolases; DNA 5'-3' helicase
TRUE	[BLASTED, MAPPED, GO-SLIM]	XM_054350429.1	zinc finger GRF-type containing 1	6628	20	0.0	99.14	8	P:GO:0006281; P:GO:0006310; F:GO:0016787; F:GO:0016853; F:GO:0140097; F:GO:0140657; C:GO:0005634; C:GO:0005694	P:DNA repair; P:DNA recombination; F:hydrolase activity; F:isomerase activity; F:catalytic activity, acting on DNA; F:ATP-dependent activity; C:nucleus; C:chromosome	EC:3; EC:5.6.2.3	Hydrolases; DNA 5'-3' helicase
TRUE	[BLASTED, MAPPED, GO-SLIM]	XM_054350423.1	5'-3' DNA helicase ZGRF1 isoform X7	6712	20	0.0	97.67	8	P:GO:0006281; P:GO:0006310; F:GO:0016787; F:GO:0016853; F:GO:0140097; F:GO:0140657; C:GO:0005634; C:GO:0005694	P:DNA repair; P:DNA recombination; F:hydrolase activity; F:isomerase activity; F:catalytic activity, acting on DNA; F:ATP-dependent activity; C:nucleus; C:chromosome	EC:3; EC:5.6.2.3	Hydrolases; DNA 5'-3' helicase
TRUE	[BLASTED, MAPPED, GO-SLIM]	XM_054350417.1	zinc finger GRF-type containing 1	6886	20	0.0	98.18	8	P:GO:0006281; P:GO:0006310; F:GO:0016787; F:GO:0016853; F:GO:0140097; F:GO:0140657; C:GO:0005634; C:GO:0005694	P:DNA repair; P:DNA recombination; F:hydrolase activity; F:isomerase activity; F:catalytic activity, acting on DNA; F:ATP-dependent activity; C:nucleus; C:chromosome	EC:3; EC:5.6.2.3	Hydrolases; DNA 5'-3' helicase
TRUE	[BLASTED, MAPPED, GO-SLIM]	XM_054350422.1	5'-3' DNA helicase ZGRF1 isoform X6	6721	20	0.0	97.6	8	P:GO:0006281; P:GO:0006310; F:GO:0016787; F:GO:0016853; F:GO:0140097; F:GO:0140657; C:GO:0005634; C:GO:0005694	P:DNA repair; P:DNA recombination; F:hydrolase activity; F:isomerase activity; F:catalytic activity, acting on DNA; F:ATP-dependent activity; C:nucleus; C:chromosome	EC:3; EC:5.6.2.3	Hydrolases; DNA 5'-3' helicase
TRUE	[BLASTED, MAPPED, GO-SLIM]	XM_054350415.1	zinc finger GRF-type containing 1	6895	20	0.0	98.25	8	P:GO:0006281; P:GO:0006310; F:GO:0016787; F:GO:0016853; F:GO:0140097; F:GO:0140657; C:GO:0005634; C:GO:0005694	P:DNA repair; P:DNA recombination; F:hydrolase activity; F:isomerase activity; F:catalytic activity, acting on DNA; F:ATP-dependent activity; C:nucleus; C:chromosome	EC:3; EC:5.6.2.3	Hydrolases; DNA 5'-3' helicase
TRUE	[BLASTED, MAPPED, GO-SLIM]	XM_054350426.1	zinc finger GRF-type containing 1	6688	20	0.0	99.35	8	P:GO:0006281; P:GO:0006310; F:GO:0016787; F:GO:0016853; F:GO:0140097; F:GO:0140657; C:GO:0005634; C:GO:0005694	P:DNA repair; P:DNA recombination; F:hydrolase activity; F:isomerase activity; F:catalytic activity, acting on DNA; F:ATP-dependent activity; C:nucleus; C:chromosome	EC:3; EC:5.6.2.3	Hydrolases; DNA 5'-3' helicase
TRUE	[BLASTED, MAPPED, GO-SLIM]	XM_054350414.1	zinc finger GRF-type containing 1	6946	20	0.0	98.49	8	P:GO:0006281; P:GO:0006310; F:GO:0016787; F:GO:0016853; F:GO:0140097; F:GO:0140657; C:GO:0005634; C:GO:0005694	P:DNA repair; P:DNA recombination; F:hydrolase activity; F:isomerase activity; F:catalytic activity, acting on DNA; F:ATP-dependent activity; C:nucleus; C:chromosome	EC:3; EC:5.6.2.3	Hydrolases; DNA 5'-3' helicase
TRUE	[BLASTED, MAPPED, GO-SLIM]	XM_054350428.1	zinc finger GRF-type containing 1	6330	20	0.0	99.14	8	P:GO:0006281; P:GO:0006310; F:GO:0016787; F:GO:0016853; F:GO:0140097; F:GO:0140657; C:GO:0005634; C:GO:0005694	P:DNA repair; P:DNA recombination; F:hydrolase activity; F:isomerase activity; F:catalytic activity, acting on DNA; F:ATP-dependent activity; C:nucleus; C:chromosome	EC:3; EC:5.6.2.3	Hydrolases; DNA 5'-3' helicase
TRUE	[BLASTED, MAPPED, GO-SLIM]	XM_054350424.1	5'-3' DNA helicase ZGRF1 isoform X7	6414	20	0.0	97.67	8	P:GO:0006281; P:GO:0006310; F:GO:0016787; F:GO:0016853; F:GO:0140097; F:GO:0140657; C:GO:0005634; C:GO:0005694	P:DNA repair; P:DNA recombination; F:hydrolase activity; F:isomerase activity; F:catalytic activity, acting on DNA; F:ATP-dependent activity; C:nucleus; C:chromosome	EC:3; EC:5.6.2.3	Hydrolases; DNA 5'-3' helicase
TRUE	[BLASTED, MAPPED, GO-SLIM]	XM_054350418.1	zinc finger GRF-type containing 1	6588	20	0.0	98.18	8	P:GO:0006281; P:GO:0006310; F:GO:0016787; F:GO:0016853; F:GO:0140097; F:GO:0140657; C:GO:0005634; C:GO:0005694	P:DNA repair; P:DNA recombination; F:hydrolase activity; F:isomerase activity; F:catalytic activity, acting on DNA; F:ATP-dependent activity; C:nucleus; C:chromosome	EC:3; EC:5.6.2.3	Hydrolases; DNA 5'-3' helicase
TRUE	[BLASTED, MAPPED, GO-SLIM]	XM_054350421.1	5'-3' DNA helicase ZGRF1 isoform X6	6423	20	0.0	97.6	8	P:GO:0006281; P:GO:0006310; F:GO:0016787; F:GO:0016853; F:GO:0140097; F:GO:0140657; C:GO:0005634; C:GO:0005694	P:DNA repair; P:DNA recombination; F:hydrolase activity; F:isomerase activity; F:catalytic activity, acting on DNA; F:ATP-dependent activity; C:nucleus; C:chromosome	EC:3; EC:5.6.2.3	Hydrolases; DNA 5'-3' helicase
TRUE	[BLASTED, MAPPED, GO-SLIM]	XM_054350416.1	zinc finger GRF-type containing 1	6597	20	0.0	98.25	8	P:GO:0006281; P:GO:0006310; F:GO:0016787; F:GO:0016853; F:GO:0140097; F:GO:0140657; C:GO:0005634; C:GO:0005694	P:DNA repair; P:DNA recombination; F:hydrolase activity; F:isomerase activity; F:catalytic activity, acting on DNA; F:ATP-dependent activity; C:nucleus; C:chromosome	EC:3; EC:5.6.2.3	Hydrolases; DNA 5'-3' helicase
TRUE	[BLASTED, MAPPED, GO-SLIM]	XM_054350425.1	zinc finger GRF-type containing 1	6390	20	0.0	99.35	8	P:GO:0006281; P:GO:0006310; F:GO:0016787; F:GO:0016853; F:GO:0140097; F:GO:0140657; C:GO:0005634; C:GO:0005694	P:DNA repair; P:DNA recombination; F:hydrolase activity; F:isomerase activity; F:catalytic activity, acting on DNA; F:ATP-dependent activity; C:nucleus; C:chromosome	EC:3; EC:5.6.2.3	Hydrolases; DNA 5'-3' helicase
TRUE	[BLASTED, MAPPED, GO-SLIM]	XM_054350430.1	zinc finger GRF-type containing 1	6441	20	0.0	98.71	8	P:GO:0006281; P:GO:0006310; F:GO:0016787; F:GO:0016853; F:GO:0140097; F:GO:0140657; C:GO:0005634; C:GO:0005694	P:DNA repair; P:DNA recombination; F:hydrolase activity; F:isomerase activity; F:catalytic activity, acting on DNA; F:ATP-dependent activity; C:nucleus; C:chromosome	EC:3; EC:5.6.2.3	Hydrolases; DNA 5'-3' helicase
TRUE	[BLASTED, MAPPED, GO-SLIM]	XM_054350435.1	zinc finger GRF-type containing 1	3839	20	0.0	99.34	8	P:GO:0006281; P:GO:0006310; F:GO:0016787; F:GO:0016853; F:GO:0140097; F:GO:0140657; C:GO:0005634; C:GO:0005694	P:DNA repair; P:DNA recombination; F:hydrolase activity; F:isomerase activity; F:catalytic activity, acting on DNA; F:ATP-dependent activity; C:nucleus; C:chromosome	EC:3; EC:5.6.2.3	Hydrolases; DNA 5'-3' helicase
TRUE	[BLASTED, MAPPED, GO-SLIM]	XM_054350437.1	zinc finger GRF-type containing 1	3513	20	0.0	99.99	8	P:GO:0006281; P:GO:0006310; F:GO:0016787; F:GO:0016853; F:GO:0140097; F:GO:0140657; C:GO:0005634; C:GO:0005694	P:DNA repair; P:DNA recombination; F:hydrolase activity; F:isomerase activity; F:catalytic activity, acting on DNA; F:ATP-dependent activity; C:nucleus; C:chromosome	EC:3; EC:5.6.2.3	Hydrolases; DNA 5'-3' helicase
TRUE	[BLASTED, MAPPED, GO-SLIM]	XM_054350438.1	zinc finger GRF-type containing 1	3474	20	0.0	99.91	8	P:GO:0006281; P:GO:0006310; F:GO:0016787; F:GO:0016853; F:GO:0140097; F:GO:0140657; C:GO:0005634; C:GO:0005694	P:DNA repair; P:DNA recombination; F:hydrolase activity; F:isomerase activity; F:catalytic activity, acting on DNA; F:ATP-dependent activity; C:nucleus; C:chromosome	EC:3; EC:5.6.2.3	Hydrolases; DNA 5'-3' helicase
TRUE	[BLASTED, MAPPED, GO-SLIM]	XM_054350432.1	zinc finger GRF-type containing 1	5376	20	0.0	96.43	8	P:GO:0006281; P:GO:0006310; F:GO:0016787; F:GO:0016853; F:GO:0140097; F:GO:0140657; C:GO:0005634; C:GO:0005694	P:DNA repair; P:DNA recombination; F:hydrolase activity; F:isomerase activity; F:catalytic activity, acting on DNA; F:ATP-dependent activity; C:nucleus; C:chromosome	EC:3; EC:5.6.2.3	Hydrolases; DNA 5'-3' helicase
TRUE	[BLASTED, MAPPED, GO-SLIM]	XM_054350431.1	zinc finger GRF-type containing 1	5550	20	0.0	98.24	8	P:GO:0006281; P:GO:0006310; F:GO:0016787; F:GO:0016853; F:GO:0140097; F:GO:0140657; C:GO:0005634; C:GO:0005694	P:DNA repair; P:DNA recombination; F:hydrolase activity; F:isomerase activity; F:catalytic activity, acting on DNA; F:ATP-dependent activity; C:nucleus; C:chromosome	EC:3; EC:5.6.2.3	Hydrolases; DNA 5'-3' helicase
TRUE	[BLASTED, MAPPED, GO-SLIM]	XM_054350434.1	zinc finger GRF-type containing 1	5936	20	0.0	95.1	8	P:GO:0006281; P:GO:0006310; F:GO:0016787; F:GO:0016853; F:GO:0140097; F:GO:0140657; C:GO:0005634; C:GO:0005694	P:DNA repair; P:DNA recombination; F:hydrolase activity; F:isomerase activity; F:catalytic activity, acting on DNA; F:ATP-dependent activity; C:nucleus; C:chromosome	EC:3; EC:5.6.2.3	Hydrolases; DNA 5'-3' helicase
TRUE	[BLASTED, MAPPED, GO-SLIM]	XM_054350433.1	zinc finger GRF-type containing 1	5115	20	0.0	98.07	8	P:GO:0006281; P:GO:0006310; F:GO:0016787; F:GO:0016853; F:GO:0140097; F:GO:0140657; C:GO:0005634; C:GO:0005694	P:DNA repair; P:DNA recombination; F:hydrolase activity; F:isomerase activity; F:catalytic activity, acting on DNA; F:ATP-dependent activity; C:nucleus; C:chromosome	EC:3; EC:5.6.2.3	Hydrolases; DNA 5'-3' helicase
TRUE	[BLASTED, MAPPED, GO-SLIM]	XM_054350436.1	zinc finger GRF-type containing 1	3644	20	0.0	97.14	8	P:GO:0006281; P:GO:0006310; F:GO:0016787; F:GO:0016853; F:GO:0140097; F:GO:0140657; C:GO:0005634; C:GO:0005694	P:DNA repair; P:DNA recombination; F:hydrolase activity; F:isomerase activity; F:catalytic activity, acting on DNA; F:ATP-dependent activity; C:nucleus; C:chromosome	EC:3; EC:5.6.2.3	Hydrolases; DNA 5'-3' helicase
TRUE	[BLASTED, MAPPED, GO-SLIM]	NM_001017528.3	proline rich 5	1639	20	0.0	92.13	7	P:GO:0006886; P:GO:0007010; P:GO:0012501; P:GO:0016071; P:GO:0023052; P:GO:0048870; C:GO:0005829	P:intracellular protein transport; P:cytoskeleton organization; P:programmed cell death; P:mRNA metabolic process; P:signaling; P:cell motility; C:cytosol
TRUE	[BLASTED, MAPPED, GO-SLIM]	NM_001017529.3	proline rich 5	1522	20	0.0	97.58	4	P:GO:0007010; P:GO:0012501; P:GO:0023052; C:GO:0005829	P:cytoskeleton organization; P:programmed cell death; P:signaling; C:cytosol
TRUE	[BLASTED, MAPPED, GO-SLIM]	NM_001198721.2	proline rich 5	2279	20	0.0	93.83	7	P:GO:0006886; P:GO:0007010; P:GO:0012501; P:GO:0016071; P:GO:0023052; P:GO:0048870; C:GO:0005829	P:intracellular protein transport; P:cytoskeleton organization; P:programmed cell death; P:mRNA metabolic process; P:signaling; P:cell motility; C:cytosol
TRUE	[BLASTED, MAPPED, GO-SLIM]	NM_015366.4	proline rich 5	1740	20	0.0	93.92	7	P:GO:0006886; P:GO:0007010; P:GO:0012501; P:GO:0016071; P:GO:0023052; P:GO:0048870; C:GO:0005829	P:intracellular protein transport; P:cytoskeleton organization; P:programmed cell death; P:mRNA metabolic process; P:signaling; P:cell motility; C:cytosol
TRUE	[BLASTED, MAPPED, GO-SLIM]	NM_001017530.2	proline rich 5	1623	20	0.0	97.54	7	P:GO:0006886; P:GO:0007010; P:GO:0012501; P:GO:0016071; P:GO:0023052; P:GO:0048870; C:GO:0005829	P:intracellular protein transport; P:cytoskeleton organization; P:programmed cell death; P:mRNA metabolic process; P:signaling; P:cell motility; C:cytosol
TRUE	[BLASTED, MAPPED, GO-SLIM]	NM_181333.4	proline rich 5	1872	20	0.0	95.8	7	P:GO:0006886; P:GO:0007010; P:GO:0012501; P:GO:0016071; P:GO:0023052; P:GO:0048870; C:GO:0005829	P:intracellular protein transport; P:cytoskeleton organization; P:programmed cell death; P:mRNA metabolic process; P:signaling; P:cell motility; C:cytosol
TRUE	[BLASTED, MAPPED, GO-SLIM]	NM_022006.2	FXYD domain-containing ion transport regulator 6 isoform X2	708	20	3.22593e-46	73.86	6	P:GO:0003012; P:GO:0003013; P:GO:0055085; F:GO:0005215; F:GO:0098772; C:GO:0005886	P:muscle system process; P:circulatory system process; P:transmembrane transport; F:transporter activity; F:molecular function regulator activity; C:plasma membrane
TRUE	[BLASTED, MAPPED, GO-SLIM]	XM_054321225.1	FXYD domain-containing ion transport regulator 6 isoform X2	748	20	7.97827e-46	72.99	6	P:GO:0003012; P:GO:0003013; P:GO:0055085; F:GO:0005215; F:GO:0098772; C:GO:0005886	P:muscle system process; P:circulatory system process; P:transmembrane transport; F:transporter activity; F:molecular function regulator activity; C:plasma membrane
TRUE	[BLASTED]	NR_134451.1	hCG2044976	979	1	9.01153e-24	100.0
TRUE	[BLASTED]	NR_134453.1	hCG2044976	944	1	7.08726e-24	100.0
TRUE	[NO-BLAST]	NR_134452.1	---NA---	975
TRUE	[BLASTED]	NR_134454.1	hCG2044976	940	1	6.94319e-24	100.0
TRUE	[BLASTED, MAPPED, GO-SLIM]	XM_017018128.2	BTB/POZ domain-containing protein 18 isoform X1	3844	20	0.0	76.49	5	P:GO:0006325; P:GO:0006355; P:GO:0030154; P:GO:0140013; C:GO:0005634	P:chromatin organization; P:regulation of DNA-templated transcription; P:cell differentiation; P:meiotic nuclear division; C:nucleus
TRUE	[BLASTED, MAPPED, GO-SLIM]	XM_047427405.1	kelch-like protein 2 isoform X1	2962	20	0.0	64.73	13	P:GO:0003014; P:GO:0006325; P:GO:0006355; P:GO:0030154; P:GO:0030163; P:GO:0048856; P:GO:0140013; F:GO:0003677; F:GO:0008092; F:GO:0060090; C:GO:0005654; C:GO:0005829; C:GO:0005856	P:renal system process; P:chromatin organization; P:regulation of DNA-templated transcription; P:cell differentiation; P:protein catabolic process; P:anatomical structure development; P:meiotic nuclear division; F:DNA binding; F:cytoskeletal protein binding; F:molecular adaptor activity; C:nucleoplasm; C:cytosol; C:cytoskeleton
TRUE	[BLASTED, MAPPED, GO-SLIM]	NM_001145101.3	kelch-like protein 2 isoform X1	3086	20	0.0	64.73	13	P:GO:0003014; P:GO:0006325; P:GO:0006355; P:GO:0030154; P:GO:0030163; P:GO:0048856; P:GO:0140013; F:GO:0003677; F:GO:0008092; F:GO:0060090; C:GO:0005654; C:GO:0005829; C:GO:0005856	P:renal system process; P:chromatin organization; P:regulation of DNA-templated transcription; P:cell differentiation; P:protein catabolic process; P:anatomical structure development; P:meiotic nuclear division; F:DNA binding; F:cytoskeletal protein binding; F:molecular adaptor activity; C:nucleoplasm; C:cytosol; C:cytoskeleton
TRUE	[BLASTED, MAPPED, GO-SLIM]	XM_054369643.1	BTB/POZ domain-containing protein 18 isoform X1	3845	20	0.0	76.49	5	P:GO:0006325; P:GO:0006355; P:GO:0030154; P:GO:0140013; C:GO:0005634	P:chromatin organization; P:regulation of DNA-templated transcription; P:cell differentiation; P:meiotic nuclear division; C:nucleus
TRUE	[BLASTED, MAPPED, GO-SLIM]	XM_054369642.1	kelch-like protein 2 isoform X1	2962	20	0.0	64.73	13	P:GO:0003014; P:GO:0006325; P:GO:0006355; P:GO:0030154; P:GO:0030163; P:GO:0048856; P:GO:0140013; F:GO:0003677; F:GO:0008092; F:GO:0060090; C:GO:0005654; C:GO:0005829; C:GO:0005856	P:renal system process; P:chromatin organization; P:regulation of DNA-templated transcription; P:cell differentiation; P:protein catabolic process; P:anatomical structure development; P:meiotic nuclear division; F:DNA binding; F:cytoskeletal protein binding; F:molecular adaptor activity; C:nucleoplasm; C:cytosol; C:cytoskeleton
TRUE	[BLASTED, MAPPED, GO-SLIM]	XM_047445581.1	son of sevenless homolog 1 isoform X2	8350	20	0.0	97.58	12	P:GO:0002376; P:GO:0006355; P:GO:0022414; P:GO:0023052; P:GO:0030154; P:GO:0048856; P:GO:0048870; F:GO:0060090; F:GO:0098772; C:GO:0005829; C:GO:0005886; C:GO:0043226	P:immune system process; P:regulation of DNA-templated transcription; P:reproductive process; P:signaling; P:cell differentiation; P:anatomical structure development; P:cell motility; F:molecular adaptor activity; F:molecular function regulator activity; C:cytosol; C:plasma membrane; C:organelle
TRUE	[BLASTED, MAPPED, GO-SLIM]	NM_001382394.1	son of sevenless homolog 1 isoform X2	8395	20	0.0	97.24	12	P:GO:0002376; P:GO:0006355; P:GO:0022414; P:GO:0023052; P:GO:0030154; P:GO:0048856; P:GO:0048870; F:GO:0060090; F:GO:0098772; C:GO:0005829; C:GO:0005886; C:GO:0043226	P:immune system process; P:regulation of DNA-templated transcription; P:reproductive process; P:signaling; P:cell differentiation; P:anatomical structure development; P:cell motility; F:molecular adaptor activity; F:molecular function regulator activity; C:cytosol; C:plasma membrane; C:organelle
TRUE	[BLASTED, MAPPED, GO-SLIM]	NM_001382395.1	son of sevenless homolog 1 isoform X2	8861	20	0.0	97.56	12	P:GO:0002376; P:GO:0006355; P:GO:0022414; P:GO:0023052; P:GO:0030154; P:GO:0048856; P:GO:0048870; F:GO:0060090; F:GO:0098772; C:GO:0005829; C:GO:0005886; C:GO:0043226	P:immune system process; P:regulation of DNA-templated transcription; P:reproductive process; P:signaling; P:cell differentiation; P:anatomical structure development; P:cell motility; F:molecular adaptor activity; F:molecular function regulator activity; C:cytosol; C:plasma membrane; C:organelle
TRUE	[BLASTED, MAPPED, GO-SLIM]	NM_005633.4	son of sevenless homolog 1 isoform X2	8906	20	0.0	97.34	12	P:GO:0002376; P:GO:0006355; P:GO:0022414; P:GO:0023052; P:GO:0030154; P:GO:0048856; P:GO:0048870; F:GO:0060090; F:GO:0098772; C:GO:0005829; C:GO:0005886; C:GO:0043226	P:immune system process; P:regulation of DNA-templated transcription; P:reproductive process; P:signaling; P:cell differentiation; P:anatomical structure development; P:cell motility; F:molecular adaptor activity; F:molecular function regulator activity; C:cytosol; C:plasma membrane; C:organelle
TRUE	[BLASTED, MAPPED, GO-SLIM]	XM_047445582.1	son of sevenless homolog 1 isoform X2	8496	20	0.0	97.24	12	P:GO:0002376; P:GO:0006355; P:GO:0022414; P:GO:0023052; P:GO:0030154; P:GO:0048856; P:GO:0048870; F:GO:0060090; F:GO:0098772; C:GO:0005829; C:GO:0005886; C:GO:0043226	P:immune system process; P:regulation of DNA-templated transcription; P:reproductive process; P:signaling; P:cell differentiation; P:anatomical structure development; P:cell motility; F:molecular adaptor activity; F:molecular function regulator activity; C:cytosol; C:plasma membrane; C:organelle
TRUE	[BLASTED, MAPPED, GO-SLIM]	XM_011533064.3	son of sevenless homolog 1 isoform X2	11866	20	0.0	97.17	12	P:GO:0002376; P:GO:0006355; P:GO:0022414; P:GO:0023052; P:GO:0030154; P:GO:0048856; P:GO:0048870; F:GO:0060090; F:GO:0098772; C:GO:0005829; C:GO:0005886; C:GO:0043226	P:immune system process; P:regulation of DNA-templated transcription; P:reproductive process; P:signaling; P:cell differentiation; P:anatomical structure development; P:cell motility; F:molecular adaptor activity; F:molecular function regulator activity; C:cytosol; C:plasma membrane; C:organelle
TRUE	[BLASTED, MAPPED, GO-SLIM]	XM_047445585.1	son of sevenless homolog 1 isoform X2	7227	20	0.0	97.2	12	P:GO:0002376; P:GO:0006355; P:GO:0022414; P:GO:0023052; P:GO:0030154; P:GO:0048856; P:GO:0048870; F:GO:0060090; F:GO:0098772; C:GO:0005829; C:GO:0005886; C:GO:0043226	P:immune system process; P:regulation of DNA-templated transcription; P:reproductive process; P:signaling; P:cell differentiation; P:anatomical structure development; P:cell motility; F:molecular adaptor activity; F:molecular function regulator activity; C:cytosol; C:plasma membrane; C:organelle
TRUE	[BLASTED, MAPPED, GO-SLIM]	XM_047445586.1	son of sevenless homolog 1 isoform X2	6421	20	0.0	99.5	12	P:GO:0002376; P:GO:0006355; P:GO:0022414; P:GO:0023052; P:GO:0030154; P:GO:0048856; P:GO:0048870; F:GO:0060090; F:GO:0098772; C:GO:0005829; C:GO:0005886; C:GO:0043226	P:immune system process; P:regulation of DNA-templated transcription; P:reproductive process; P:signaling; P:cell differentiation; P:anatomical structure development; P:cell motility; F:molecular adaptor activity; F:molecular function regulator activity; C:cytosol; C:plasma membrane; C:organelle
TRUE	[BLASTED, MAPPED, GO-SLIM]	XM_047445584.1	son of sevenless homolog 1 isoform X2	7906	20	0.0	96.31	12	P:GO:0002376; P:GO:0006355; P:GO:0022414; P:GO:0023052; P:GO:0030154; P:GO:0048856; P:GO:0048870; F:GO:0060090; F:GO:0098772; C:GO:0005829; C:GO:0005886; C:GO:0043226	P:immune system process; P:regulation of DNA-templated transcription; P:reproductive process; P:signaling; P:cell differentiation; P:anatomical structure development; P:cell motility; F:molecular adaptor activity; F:molecular function regulator activity; C:cytosol; C:plasma membrane; C:organelle
TRUE	[BLASTED, MAPPED, GO-SLIM]	XM_047445583.1	son of sevenless homolog 1 isoform X2	7951	20	0.0	96.73	12	P:GO:0002376; P:GO:0006355; P:GO:0022414; P:GO:0023052; P:GO:0030154; P:GO:0048856; P:GO:0048870; F:GO:0060090; F:GO:0098772; C:GO:0005829; C:GO:0005886; C:GO:0043226	P:immune system process; P:regulation of DNA-templated transcription; P:reproductive process; P:signaling; P:cell differentiation; P:anatomical structure development; P:cell motility; F:molecular adaptor activity; F:molecular function regulator activity; C:cytosol; C:plasma membrane; C:organelle
TRUE	[BLASTED, MAPPED, GO-SLIM]	XM_054343521.1	son of sevenless homolog 1 isoform X2	8354	20	0.0	97.58	12	P:GO:0002376; P:GO:0006355; P:GO:0022414; P:GO:0023052; P:GO:0030154; P:GO:0048856; P:GO:0048870; F:GO:0060090; F:GO:0098772; C:GO:0005829; C:GO:0005886; C:GO:0043226	P:immune system process; P:regulation of DNA-templated transcription; P:reproductive process; P:signaling; P:cell differentiation; P:anatomical structure development; P:cell motility; F:molecular adaptor activity; F:molecular function regulator activity; C:cytosol; C:plasma membrane; C:organelle
TRUE	[BLASTED, MAPPED, GO-SLIM]	XM_054343522.1	son of sevenless homolog 1 isoform X2	11888	20	0.0	97.16	12	P:GO:0002376; P:GO:0006355; P:GO:0022414; P:GO:0023052; P:GO:0030154; P:GO:0048856; P:GO:0048870; F:GO:0060090; F:GO:0098772; C:GO:0005829; C:GO:0005886; C:GO:0043226	P:immune system process; P:regulation of DNA-templated transcription; P:reproductive process; P:signaling; P:cell differentiation; P:anatomical structure development; P:cell motility; F:molecular adaptor activity; F:molecular function regulator activity; C:cytosol; C:plasma membrane; C:organelle
TRUE	[BLASTED, MAPPED, GO-SLIM]	XM_054343525.1	son of sevenless homolog 1 isoform X2	7231	20	0.0	97.2	12	P:GO:0002376; P:GO:0006355; P:GO:0022414; P:GO:0023052; P:GO:0030154; P:GO:0048856; P:GO:0048870; F:GO:0060090; F:GO:0098772; C:GO:0005829; C:GO:0005886; C:GO:0043226	P:immune system process; P:regulation of DNA-templated transcription; P:reproductive process; P:signaling; P:cell differentiation; P:anatomical structure development; P:cell motility; F:molecular adaptor activity; F:molecular function regulator activity; C:cytosol; C:plasma membrane; C:organelle
TRUE	[BLASTED, MAPPED, GO-SLIM]	XM_054343526.1	son of sevenless homolog 1 isoform X2	6425	20	0.0	99.5	12	P:GO:0002376; P:GO:0006355; P:GO:0022414; P:GO:0023052; P:GO:0030154; P:GO:0048856; P:GO:0048870; F:GO:0060090; F:GO:0098772; C:GO:0005829; C:GO:0005886; C:GO:0043226	P:immune system process; P:regulation of DNA-templated transcription; P:reproductive process; P:signaling; P:cell differentiation; P:anatomical structure development; P:cell motility; F:molecular adaptor activity; F:molecular function regulator activity; C:cytosol; C:plasma membrane; C:organelle
TRUE	[BLASTED, MAPPED, GO-SLIM]	XM_054343524.1	son of sevenless homolog 1 isoform X2	7899	20	0.0	96.31	12	P:GO:0002376; P:GO:0006355; P:GO:0022414; P:GO:0023052; P:GO:0030154; P:GO:0048856; P:GO:0048870; F:GO:0060090; F:GO:0098772; C:GO:0005829; C:GO:0005886; C:GO:0043226	P:immune system process; P:regulation of DNA-templated transcription; P:reproductive process; P:signaling; P:cell differentiation; P:anatomical structure development; P:cell motility; F:molecular adaptor activity; F:molecular function regulator activity; C:cytosol; C:plasma membrane; C:organelle
TRUE	[BLASTED, MAPPED, GO-SLIM]	XM_054343523.1	son of sevenless homolog 1 isoform X2	7944	20	0.0	96.73	12	P:GO:0002376; P:GO:0006355; P:GO:0022414; P:GO:0023052; P:GO:0030154; P:GO:0048856; P:GO:0048870; F:GO:0060090; F:GO:0098772; C:GO:0005829; C:GO:0005886; C:GO:0043226	P:immune system process; P:regulation of DNA-templated transcription; P:reproductive process; P:signaling; P:cell differentiation; P:anatomical structure development; P:cell motility; F:molecular adaptor activity; F:molecular function regulator activity; C:cytosol; C:plasma membrane; C:organelle
TRUE	[BLASTED]	NR_103518.2	leukocyte immunoglobulin-like receptor subfamily B member 1 isoform X10	2733	20	0.0	99.29
TRUE	[BLASTED]	XM_047438080.1	leukocyte immunoglobulin-like receptor subfamily B member 1 isoform X1	4289	20	0.0	99.25
TRUE	[BLASTED]	XM_047438081.1	leukocyte immunoglobulin-like receptor subfamily B member 1 isoform X1	4286	20	0.0	99.23
TRUE	[BLASTED]	XM_047438082.1	leukocyte immunoglobulin-like receptor subfamily B member 1 isoform X1	4286	20	0.0	99.21
TRUE	[BLASTED]	XM_047438083.1	leukocyte immunoglobulin-like receptor subfamily B member 1 isoform X1	4283	20	0.0	99.19
TRUE	[BLASTED]	XM_047438084.1	leukocyte immunoglobulin-like receptor subfamily B member 1 isoform X5	4216	20	0.0	99.35
TRUE	[BLASTED]	XM_047438085.1	leukocyte immunoglobulin-like receptor subfamily B member 1 isoform X5	4213	20	0.0	99.42
TRUE	[BLASTED]	XM_047438086.1	leukocyte immunoglobulin-like receptor subfamily B member 1 isoform X7	4213	20	0.0	99.42
TRUE	[BLASTED]	XM_047438087.1	leukocyte immunoglobulin-like receptor subfamily B member 1 isoform X8	4210	20	0.0	99.42
TRUE	[BLASTED]	NM_001388355.1	leukocyte immunoglobulin-like receptor subfamily B member 1 isoform X5	3499	20	0.0	99.42
TRUE	[BLASTED]	XM_017026192.2	leukocyte immunoglobulin-like receptor subfamily B member 1 isoform X1	2906	20	0.0	99.3
TRUE	[BLASTED]	XM_047438088.1	leukocyte immunoglobulin-like receptor subfamily B member 1 isoform X10	2903	20	0.0	99.39
TRUE	[BLASTED]	XM_047438089.1	leukocyte immunoglobulin-like receptor subfamily B member 1 isoform X11	2332	20	0.0	99.6
TRUE	[BLASTED]	NM_001388358.1	leukocyte immunoglobulin-like receptor subfamily B member 1 isoform X5	3650	20	0.0	99.35
TRUE	[BLASTED]	NM_001388357.1	leukocyte immunoglobulin-like receptor subfamily B member 1 isoform X5	3647	20	0.0	99.42
TRUE	[BLASTED]	NM_001388356.1	leukocyte immunoglobulin-like receptor subfamily B member 1 isoform X7	3647	20	0.0	99.42
TRUE	[BLASTED]	NM_006669.7	leukocyte immunoglobulin-like receptor subfamily B member 1 isoform X8	3017	20	0.0	99.42
TRUE	[BLASTED]	NM_001081637.3	leukocyte immunoglobulin-like receptor subfamily B member 1 isoform X5	3301	20	0.0	99.35
TRUE	[BLASTED]	NM_001081638.4	leukocyte immunoglobulin-like receptor subfamily B member 1 isoform X5	2832	20	0.0	99.42
TRUE	[BLASTED]	NM_001081639.4	leukocyte immunoglobulin-like receptor subfamily B member 1 isoform X7	2832	20	0.0	99.42
TRUE	[BLASTED]	NM_001278398.2	leukocyte immunoglobulin-like receptor subfamily B member 1 isoform X6	2761	20	0.0	97.1
TRUE	[BLASTED]	NM_001278399.2	leukocyte immunoglobulin-like receptor subfamily B member 1 isoform X5	1690	20	0.0	99.37
TRUE	[BLASTED]	XM_054329622.1	leukocyte immunoglobulin-like receptor subfamily B member 1 isoform X1	4289	20	0.0	99.32
TRUE	[BLASTED]	XM_054329623.1	leukocyte immunoglobulin-like receptor subfamily B member 1 isoform X1	4286	20	0.0	99.31
TRUE	[BLASTED]	XM_054329624.1	leukocyte immunoglobulin-like receptor subfamily B member 1 isoform X1	4286	20	0.0	99.28
TRUE	[BLASTED]	XM_054329625.1	leukocyte immunoglobulin-like receptor subfamily B member 1 isoform X1	4283	20	0.0	99.26
TRUE	[BLASTED]	XM_054329626.1	leukocyte immunoglobulin-like receptor subfamily B member 1 isoform X5	4216	20	0.0	99.41
TRUE	[BLASTED]	XM_054329627.1	leukocyte immunoglobulin-like receptor subfamily B member 1 isoform X5	4213	20	0.0	99.47
TRUE	[BLASTED]	XM_054329628.1	leukocyte immunoglobulin-like receptor subfamily B member 1 isoform X7	4213	20	0.0	99.45
TRUE	[BLASTED]	XM_054329629.1	leukocyte immunoglobulin-like receptor subfamily B member 1 isoform X8	4210	20	0.0	99.47
TRUE	[BLASTED]	XM_054329630.1	leukocyte immunoglobulin-like receptor subfamily B member 1 isoform X1	2906	20	0.0	99.38
TRUE	[BLASTED]	XM_054329631.1	leukocyte immunoglobulin-like receptor subfamily B member 1 isoform X10	2903	20	0.0	99.46
TRUE	[BLASTED]	XM_054329632.1	leukocyte immunoglobulin-like receptor subfamily B member 1 isoform X11	2332	20	0.0	99.69
TRUE	[BLASTED]	XM_054331448.1	leukocyte immunoglobulin-like receptor subfamily B member 1 isoform X1	4289	20	0.0	99.32
TRUE	[BLASTED]	XM_054331449.1	leukocyte immunoglobulin-like receptor subfamily B member 1 isoform X1	4286	20	0.0	99.31
TRUE	[BLASTED]	XM_054331450.1	leukocyte immunoglobulin-like receptor subfamily B member 1 isoform X1	4286	20	0.0	99.28
TRUE	[BLASTED]	XM_054331451.1	leukocyte immunoglobulin-like receptor subfamily B member 1 isoform X1	4283	20	0.0	99.26
TRUE	[BLASTED]	XM_054331452.1	leukocyte immunoglobulin-like receptor subfamily B member 1 isoform X5	4246	20	0.0	97.67
TRUE	[BLASTED]	XM_054331453.1	leukocyte immunoglobulin-like receptor subfamily B member 1 isoform X6	4243	20	0.0	97.76
TRUE	[BLASTED]	XM_054331454.1	leukocyte immunoglobulin-like receptor subfamily B member 1 isoform X7	4240	20	0.0	97.72
TRUE	[BLASTED]	XM_054331455.1	leukocyte immunoglobulin-like receptor subfamily B member 1 isoform X5	4216	20	0.0	99.41
TRUE	[BLASTED]	XM_054331457.1	leukocyte immunoglobulin-like receptor subfamily B member 1 isoform X5	4213	20	0.0	99.4
TRUE	[BLASTED]	XM_054331458.1	leukocyte immunoglobulin-like receptor subfamily B member 1 isoform X7	4213	20	0.0	99.45
TRUE	[BLASTED]	XM_054331459.1	leukocyte immunoglobulin-like receptor subfamily B member 1 isoform X7	4210	20	0.0	99.47
TRUE	[BLASTED]	XM_054331456.1	leukocyte immunoglobulin-like receptor subfamily B member 1 isoform X5	3502	20	0.0	99.41
TRUE	[BLASTED]	XM_054331460.1	leukocyte immunoglobulin-like receptor subfamily B member 1 isoform X1	2906	20	0.0	99.38
TRUE	[BLASTED]	XM_054331461.1	leukocyte immunoglobulin-like receptor subfamily B member 1 isoform X10	2903	20	0.0	99.46
TRUE	[BLASTED]	XM_054331462.1	leukocyte immunoglobulin-like receptor subfamily B member 1 isoform X1	2332	20	0.0	99.69
TRUE	[BLASTED]	XM_054333582.1	leukocyte immunoglobulin-like receptor subfamily B member 1 isoform X1	4289	20	0.0	99.32
TRUE	[BLASTED]	XM_054333583.1	leukocyte immunoglobulin-like receptor subfamily B member 1 isoform X1	4286	20	0.0	99.31
TRUE	[BLASTED]	XM_054333584.1	leukocyte immunoglobulin-like receptor subfamily B member 1 isoform X1	4286	20	0.0	99.28
TRUE	[BLASTED]	XM_054333585.1	leukocyte immunoglobulin-like receptor subfamily B member 1 isoform X1	4283	20	0.0	99.26
TRUE	[BLASTED]	XM_054333586.1	leukocyte immunoglobulin-like receptor subfamily B member 1 isoform X5	4216	20	0.0	99.41
TRUE	[BLASTED]	XM_054333588.1	leukocyte immunoglobulin-like receptor subfamily B member 1 isoform X5	4213	20	0.0	99.4
TRUE	[BLASTED]	XM_054333589.1	leukocyte immunoglobulin-like receptor subfamily B member 1 isoform X7	4213	20	0.0	99.45
TRUE	[BLASTED]	XM_054333591.1	leukocyte immunoglobulin-like receptor subfamily B member 1 isoform X7	4210	20	0.0	99.47
TRUE	[BLASTED]	XM_054333587.1	leukocyte immunoglobulin-like receptor subfamily B member 1 isoform X1	3575	20	0.0	99.32
TRUE	[BLASTED]	XM_054333590.1	leukocyte immunoglobulin-like receptor subfamily B member 1 isoform X7	3499	20	0.0	99.45
TRUE	[BLASTED]	XM_054333592.1	leukocyte immunoglobulin-like receptor subfamily B member 1 isoform X1	2906	20	0.0	99.38
TRUE	[BLASTED]	XM_054333593.1	leukocyte immunoglobulin-like receptor subfamily B member 1 isoform X10	2903	20	0.0	99.46
TRUE	[BLASTED]	XM_054333594.1	leukocyte immunoglobulin-like receptor subfamily B member 1 isoform X1	2332	20	0.0	99.69
TRUE	[BLASTED]	XM_054319577.1	leukocyte immunoglobulin-like receptor subfamily B member 1 isoform X1	4289	20	0.0	99.25
TRUE	[BLASTED]	XM_054319578.1	leukocyte immunoglobulin-like receptor subfamily B member 1 isoform X1	4286	20	0.0	99.23
TRUE	[BLASTED]	XM_054319579.1	leukocyte immunoglobulin-like receptor subfamily B member 1 isoform X1	4286	20	0.0	99.21
TRUE	[BLASTED]	XM_054319580.1	leukocyte immunoglobulin-like receptor subfamily B member 1 isoform X1	4283	20	0.0	99.19
TRUE	[BLASTED]	XM_054319581.1	leukocyte immunoglobulin-like receptor subfamily B member 1 isoform X5	4246	20	0.0	97.66
TRUE	[BLASTED]	XM_054319582.1	leukocyte immunoglobulin-like receptor subfamily B member 1 isoform X6	4243	20	0.0	97.75
TRUE	[BLASTED]	XM_054319583.1	leukocyte immunoglobulin-like receptor subfamily B member 1 isoform X7	4240	20	0.0	97.7
TRUE	[BLASTED]	XM_054319584.1	leukocyte immunoglobulin-like receptor subfamily B member 1 isoform X5	4216	20	0.0	99.35
TRUE	[BLASTED]	XM_054319587.1	leukocyte immunoglobulin-like receptor subfamily B member 1 isoform X5	4213	20	0.0	99.35
TRUE	[BLASTED]	XM_054319588.1	leukocyte immunoglobulin-like receptor subfamily B member 1 isoform X7	4213	20	0.0	99.42
TRUE	[BLASTED]	XM_054319590.1	leukocyte immunoglobulin-like receptor subfamily B member 1 isoform X8	4210	20	0.0	99.42
TRUE	[BLASTED]	XM_054319586.1	leukocyte immunoglobulin-like receptor subfamily B member 1 isoform X1	3575	20	0.0	99.25
TRUE	[BLASTED]	XM_054319585.1	leukocyte immunoglobulin-like receptor subfamily B member 1 isoform X5	3502	20	0.0	99.35
TRUE	[BLASTED]	XM_054319589.1	leukocyte immunoglobulin-like receptor subfamily B member 1 isoform X7	3499	20	0.0	99.42
TRUE	[BLASTED]	XM_054319591.1	leukocyte immunoglobulin-like receptor subfamily B member 1 isoform X1	2906	20	0.0	99.3
TRUE	[BLASTED]	XM_054319592.1	leukocyte immunoglobulin-like receptor subfamily B member 1 isoform X10	2903	20	0.0	99.39
TRUE	[BLASTED]	XM_054319593.1	leukocyte immunoglobulin-like receptor subfamily B member 1 isoform X1	2332	20	0.0	99.6
TRUE	[BLASTED, MAPPED, GO-SLIM]	XR_002957991.2	angiopoietin 2	1470	20	0.0	65.09	5	P:GO:0023052; P:GO:0042060; P:GO:0048856; C:GO:0005615; C:GO:0031012	P:signaling; P:wound healing; P:anatomical structure development; C:extracellular space; C:extracellular matrix
TRUE	[BLASTED, MAPPED, GO-SLIM]	NM_001376763.1	Angiopoietin 2	3433	20	0.0	71.46	7	P:GO:0023052; P:GO:0030154; P:GO:0042060; P:GO:0048856; C:GO:0005615; C:GO:0031012; C:GO:0043226	P:signaling; P:cell differentiation; P:wound healing; P:anatomical structure development; C:extracellular space; C:extracellular matrix; C:organelle
TRUE	[BLASTED, MAPPED, GO-SLIM]	NM_004673.4	Angiopoietin 2	3543	20	0.0	71.45	7	P:GO:0023052; P:GO:0030154; P:GO:0042060; P:GO:0048856; C:GO:0005615; C:GO:0031012; C:GO:0043226	P:signaling; P:cell differentiation; P:wound healing; P:anatomical structure development; C:extracellular space; C:extracellular matrix; C:organelle
TRUE	[BLASTED, MAPPED, GO-SLIM]	XM_047433711.1	Angiopoietin 2	3312	20	0.0	71.45	7	P:GO:0023052; P:GO:0030154; P:GO:0042060; P:GO:0048856; C:GO:0005615; C:GO:0031012; C:GO:0043226	P:signaling; P:cell differentiation; P:wound healing; P:anatomical structure development; C:extracellular space; C:extracellular matrix; C:organelle
TRUE	[BLASTED, MAPPED, GO-SLIM]	XR_008486203.1	angiopoietin 2	1790	20	0.0	65.09	5	P:GO:0023052; P:GO:0042060; P:GO:0048856; C:GO:0005615; C:GO:0031012	P:signaling; P:wound healing; P:anatomical structure development; C:extracellular space; C:extracellular matrix
TRUE	[BLASTED, MAPPED, GO-SLIM]	XM_054339518.1	Angiopoietin 2	3502	20	0.0	71.45	7	P:GO:0023052; P:GO:0030154; P:GO:0042060; P:GO:0048856; C:GO:0005615; C:GO:0031012; C:GO:0043226	P:signaling; P:cell differentiation; P:wound healing; P:anatomical structure development; C:extracellular space; C:extracellular matrix; C:organelle
TRUE	[BLASTED, MAPPED, GO-SLIM]	XR_001738270.2	PDZ and LIM domain 5	2284	20	1.59165e-34	78.72	9	P:GO:0003012; P:GO:0007010; P:GO:0007155; P:GO:0030154; P:GO:0034330; P:GO:0048856; F:GO:0008092; C:GO:0005829; C:GO:0005856	P:muscle system process; P:cytoskeleton organization; P:cell adhesion; P:cell differentiation; P:cell junction organization; P:anatomical structure development; F:cytoskeletal protein binding; C:cytosol; C:cytoskeleton
TRUE	[BLASTED, MAPPED, GO-SLIM]	NR_163404.1	ribosomal protein S6 kinase-like 1 isoform X2	4634	20	0.0	95.98	4	P:GO:0006325; F:GO:0016740; F:GO:0140096; C:GO:0005840	P:chromatin organization; F:transferase activity; F:catalytic activity, acting on a protein; C:ribosome	EC:2.7.11.1	non-specific serine/threonine protein kinase
TRUE	[BLASTED, MAPPED, GO-SLIM]	NR_163405.1	ribosomal protein S6 kinase-like 1 isoform X2	4639	20	0.0	96.28	4	P:GO:0006325; F:GO:0016740; F:GO:0140096; C:GO:0005840	P:chromatin organization; F:transferase activity; F:catalytic activity, acting on a protein; C:ribosome	EC:2.7.11.1	non-specific serine/threonine protein kinase
TRUE	[BLASTED, MAPPED, GO-SLIM]	NR_163406.1	ribosomal protein S6 kinase-like 1 isoform X2	4417	20	0.0	95.51	4	P:GO:0006325; F:GO:0016740; F:GO:0140096; C:GO:0005840	P:chromatin organization; F:transferase activity; F:catalytic activity, acting on a protein; C:ribosome	EC:2.7.11.1	non-specific serine/threonine protein kinase
TRUE	[BLASTED, MAPPED, GO-SLIM]	NM_001370257.1	ribosomal protein S6 kinase-like 1 isoform X6	1894	20	0.0	92.44	4	P:GO:0006325; F:GO:0016740; F:GO:0140096; C:GO:0005840	P:chromatin organization; F:transferase activity; F:catalytic activity, acting on a protein; C:ribosome	EC:2.7.11.1	non-specific serine/threonine protein kinase
TRUE	[BLASTED, MAPPED, GO-SLIM]	XM_047431797.1	ribosomal protein S6 kinase-like 1 isoform X2	2703	20	0.0	94.69	4	P:GO:0006325; F:GO:0016740; F:GO:0140096; C:GO:0005840	P:chromatin organization; F:transferase activity; F:catalytic activity, acting on a protein; C:ribosome	EC:2.7.11.1	non-specific serine/threonine protein kinase
TRUE	[BLASTED, MAPPED, GO-SLIM]	NM_001370256.1	ribosomal protein S6 kinase-like 1 isoform X2	4118	20	0.0	92.99	4	P:GO:0006325; F:GO:0016740; F:GO:0140096; C:GO:0005840	P:chromatin organization; F:transferase activity; F:catalytic activity, acting on a protein; C:ribosome	EC:2.7.11.1	non-specific serine/threonine protein kinase
TRUE	[BLASTED, MAPPED, GO-SLIM]	NM_001370252.1	ribosomal protein S6 kinase-like 1 isoform X2	2689	20	0.0	96.26	4	P:GO:0006325; F:GO:0016740; F:GO:0140096; C:GO:0005840	P:chromatin organization; F:transferase activity; F:catalytic activity, acting on a protein; C:ribosome	EC:2.7.11.1	non-specific serine/threonine protein kinase
TRUE	[BLASTED, MAPPED, GO-SLIM]	XM_017021682.2	ribosomal protein S6 kinase-like 1 isoform X2	2796	20	0.0	95.29	4	P:GO:0006325; F:GO:0016740; F:GO:0140096; C:GO:0005840	P:chromatin organization; F:transferase activity; F:catalytic activity, acting on a protein; C:ribosome	EC:2.7.11.1	non-specific serine/threonine protein kinase
TRUE	[BLASTED, MAPPED, GO-SLIM]	XM_047431796.1	ribosomal protein S6 kinase-like 1 isoform X2	3261	20	0.0	95.29	4	P:GO:0006325; F:GO:0016740; F:GO:0140096; C:GO:0005840	P:chromatin organization; F:transferase activity; F:catalytic activity, acting on a protein; C:ribosome	EC:2.7.11.1	non-specific serine/threonine protein kinase
TRUE	[BLASTED, MAPPED, GO-SLIM]	XM_024449717.2	ribosomal protein S6 kinase-like 1 isoform X2	3272	20	0.0	95.29	4	P:GO:0006325; F:GO:0016740; F:GO:0140096; C:GO:0005840	P:chromatin organization; F:transferase activity; F:catalytic activity, acting on a protein; C:ribosome	EC:2.7.11.1	non-specific serine/threonine protein kinase
TRUE	[BLASTED, MAPPED, GO-SLIM]	XM_011537206.4	ribosomal protein S6 kinase-like 1 isoform X2	3320	20	0.0	94.86	4	P:GO:0006325; F:GO:0016740; F:GO:0140096; C:GO:0005840	P:chromatin organization; F:transferase activity; F:catalytic activity, acting on a protein; C:ribosome	EC:2.7.11.1	non-specific serine/threonine protein kinase
TRUE	[BLASTED, MAPPED, GO-SLIM]	XM_011537213.4	ribosomal protein S6 kinase-like 1 isoform X2	3163	20	0.0	93.79	4	P:GO:0006325; F:GO:0016740; F:GO:0140096; C:GO:0005840	P:chromatin organization; F:transferase activity; F:catalytic activity, acting on a protein; C:ribosome	EC:2.7.11.1	non-specific serine/threonine protein kinase
TRUE	[BLASTED, MAPPED, GO-SLIM]	NM_001370258.1	ribosomal protein S6 kinase-like 1 isoform X6	2312	20	0.0	87.08	4	P:GO:0006325; F:GO:0016740; F:GO:0140096; C:GO:0005840	P:chromatin organization; F:transferase activity; F:catalytic activity, acting on a protein; C:ribosome	EC:2.7.11.1	non-specific serine/threonine protein kinase
TRUE	[BLASTED, MAPPED, GO-SLIM]	XM_017021691.3	ribosomal protein S6 kinase-like 1 isoform X6	2515	20	0.0	91.85	4	P:GO:0006325; F:GO:0016740; F:GO:0140096; C:GO:0005840	P:chromatin organization; F:transferase activity; F:catalytic activity, acting on a protein; C:ribosome	EC:2.7.11.1	non-specific serine/threonine protein kinase
TRUE	[BLASTED, MAPPED, GO-SLIM]	XM_047431800.1	ribosomal protein S6 kinase-like 1 isoform X6	2605	20	0.0	93.48	4	P:GO:0006325; F:GO:0016740; F:GO:0140096; C:GO:0005840	P:chromatin organization; F:transferase activity; F:catalytic activity, acting on a protein; C:ribosome	EC:2.7.11.1	non-specific serine/threonine protein kinase
TRUE	[BLASTED, MAPPED, GO-SLIM]	XM_011537211.4	ribosomal protein S6 kinase-like 1 isoform X2	3211	20	0.0	94.69	4	P:GO:0006325; F:GO:0016740; F:GO:0140096; C:GO:0005840	P:chromatin organization; F:transferase activity; F:catalytic activity, acting on a protein; C:ribosome	EC:2.7.11.1	non-specific serine/threonine protein kinase
TRUE	[BLASTED, MAPPED, GO-SLIM]	NM_001370253.1	ribosomal protein S6 kinase-like 1 isoform X2	5587	20	0.0	95.59	4	P:GO:0006325; F:GO:0016740; F:GO:0140096; C:GO:0005840	P:chromatin organization; F:transferase activity; F:catalytic activity, acting on a protein; C:ribosome	EC:2.7.11.1	non-specific serine/threonine protein kinase
TRUE	[BLASTED, MAPPED, GO-SLIM]	NM_001370255.1	ribosomal protein S6 kinase like 1	2602	20	0.0	90.68	4	P:GO:0006325; F:GO:0016740; F:GO:0140096; C:GO:0005840	P:chromatin organization; F:transferase activity; F:catalytic activity, acting on a protein; C:ribosome	EC:2.7.11.1	non-specific serine/threonine protein kinase
TRUE	[BLASTED, MAPPED, GO-SLIM]	XM_047431801.1	ribosomal protein S6 kinase-like 1 isoform X2	4716	20	0.0	95.19	4	P:GO:0006325; F:GO:0016740; F:GO:0140096; C:GO:0005840	P:chromatin organization; F:transferase activity; F:catalytic activity, acting on a protein; C:ribosome	EC:2.7.11.1	non-specific serine/threonine protein kinase
TRUE	[BLASTED, MAPPED, GO-SLIM]	XM_024449716.2	ribosomal protein S6 kinase-like 1 isoform X2	3304	20	0.0	95.29	4	P:GO:0006325; F:GO:0016740; F:GO:0140096; C:GO:0005840	P:chromatin organization; F:transferase activity; F:catalytic activity, acting on a protein; C:ribosome	EC:2.7.11.1	non-specific serine/threonine protein kinase
TRUE	[BLASTED, MAPPED, GO-SLIM]	NM_031464.5	ribosomal protein S6 kinase-like 1 isoform X2	5322	20	0.0	95.86	4	P:GO:0006325; F:GO:0016740; F:GO:0140096; C:GO:0005840	P:chromatin organization; F:transferase activity; F:catalytic activity, acting on a protein; C:ribosome	EC:2.7.11.1	non-specific serine/threonine protein kinase
TRUE	[BLASTED]	XM_017021688.3	ribosomal protein S6 kinase-like 1 isoform X1	2746	20	0.0	94.8
TRUE	[BLASTED, MAPPED, GO-SLIM]	XM_017021683.3	ribosomal protein S6 kinase-like 1 isoform X2	3262	20	0.0	91.89	4	P:GO:0006325; F:GO:0016740; F:GO:0140096; C:GO:0005840	P:chromatin organization; F:transferase activity; F:catalytic activity, acting on a protein; C:ribosome	EC:2.7.11.1	non-specific serine/threonine protein kinase
TRUE	[BLASTED, MAPPED, GO-SLIM]	XM_017021684.3	ribosomal protein S6 kinase-like 1 isoform X2	3256	20	0.0	91.04	4	P:GO:0006325; F:GO:0016740; F:GO:0140096; C:GO:0005840	P:chromatin organization; F:transferase activity; F:catalytic activity, acting on a protein; C:ribosome	EC:2.7.11.1	non-specific serine/threonine protein kinase
TRUE	[BLASTED, MAPPED, GO-SLIM]	XM_017021680.3	ribosomal protein S6 kinase-like 1 isoform X2	3352	20	0.0	94.86	4	P:GO:0006325; F:GO:0016740; F:GO:0140096; C:GO:0005840	P:chromatin organization; F:transferase activity; F:catalytic activity, acting on a protein; C:ribosome	EC:2.7.11.1	non-specific serine/threonine protein kinase
TRUE	[BLASTED, MAPPED, GO-SLIM]	XM_011537207.3	ribosomal protein S6 kinase-like 1 isoform X2	3669	20	0.0	94.86	4	P:GO:0006325; F:GO:0016740; F:GO:0140096; C:GO:0005840	P:chromatin organization; F:transferase activity; F:catalytic activity, acting on a protein; C:ribosome	EC:2.7.11.1	non-specific serine/threonine protein kinase
TRUE	[BLASTED, MAPPED, GO-SLIM]	XM_047431799.1	ribosomal protein S6 kinase-like 1 isoform X2	3279	20	0.0	94.74	4	P:GO:0006325; F:GO:0016740; F:GO:0140096; C:GO:0005840	P:chromatin organization; F:transferase activity; F:catalytic activity, acting on a protein; C:ribosome	EC:2.7.11.1	non-specific serine/threonine protein kinase
TRUE	[BLASTED, MAPPED, GO-SLIM]	XM_047431798.1	ribosomal protein S6 kinase-like 1 isoform X2	3282	20	0.0	92.1	4	P:GO:0006325; F:GO:0016740; F:GO:0140096; C:GO:0005840	P:chromatin organization; F:transferase activity; F:catalytic activity, acting on a protein; C:ribosome	EC:2.7.11.1	non-specific serine/threonine protein kinase
TRUE	[BLASTED, MAPPED, GO-SLIM]	XM_017021685.3	ribosomal protein S6 kinase-like 1 isoform X2	3420	20	0.0	94.3	4	P:GO:0006325; F:GO:0016740; F:GO:0140096; C:GO:0005840	P:chromatin organization; F:transferase activity; F:catalytic activity, acting on a protein; C:ribosome	EC:2.7.11.1	non-specific serine/threonine protein kinase
TRUE	[BLASTED, MAPPED, GO-SLIM]	XM_017021686.3	ribosomal protein S6 kinase-like 1 isoform X2	2172	20	0.0	97.16	4	P:GO:0006325; F:GO:0016740; F:GO:0140096; C:GO:0005840	P:chromatin organization; F:transferase activity; F:catalytic activity, acting on a protein; C:ribosome	EC:2.7.11.1	non-specific serine/threonine protein kinase
TRUE	[BLASTED, MAPPED, GO-SLIM]	XM_054376787.1	ribosomal protein S6 kinase-like 1 isoform X2	2703	20	0.0	94.68	4	P:GO:0006325; F:GO:0016740; F:GO:0140096; C:GO:0005840	P:chromatin organization; F:transferase activity; F:catalytic activity, acting on a protein; C:ribosome	EC:2.7.11.1	non-specific serine/threonine protein kinase
TRUE	[BLASTED, MAPPED, GO-SLIM]	XM_054376781.1	ribosomal protein S6 kinase-like 1 isoform X2	2796	20	0.0	95.26	4	P:GO:0006325; F:GO:0016740; F:GO:0140096; C:GO:0005840	P:chromatin organization; F:transferase activity; F:catalytic activity, acting on a protein; C:ribosome	EC:2.7.11.1	non-specific serine/threonine protein kinase
TRUE	[BLASTED, MAPPED, GO-SLIM]	XM_054376782.1	ribosomal protein S6 kinase-like 1 isoform X2	3261	20	0.0	95.26	4	P:GO:0006325; F:GO:0016740; F:GO:0140096; C:GO:0005840	P:chromatin organization; F:transferase activity; F:catalytic activity, acting on a protein; C:ribosome	EC:2.7.11.1	non-specific serine/threonine protein kinase
TRUE	[BLASTED, MAPPED, GO-SLIM]	XM_054376780.1	ribosomal protein S6 kinase-like 1 isoform X2	3272	20	0.0	95.26	4	P:GO:0006325; F:GO:0016740; F:GO:0140096; C:GO:0005840	P:chromatin organization; F:transferase activity; F:catalytic activity, acting on a protein; C:ribosome	EC:2.7.11.1	non-specific serine/threonine protein kinase
TRUE	[BLASTED, MAPPED, GO-SLIM]	XM_054376778.1	ribosomal protein S6 kinase-like 1 isoform X2	3320	20	0.0	94.87	4	P:GO:0006325; F:GO:0016740; F:GO:0140096; C:GO:0005840	P:chromatin organization; F:transferase activity; F:catalytic activity, acting on a protein; C:ribosome	EC:2.7.11.1	non-specific serine/threonine protein kinase
TRUE	[BLASTED, MAPPED, GO-SLIM]	XM_054376788.1	ribosomal protein S6 kinase-like 1 isoform X2	3163	20	0.0	93.7	4	P:GO:0006325; F:GO:0016740; F:GO:0140096; C:GO:0005840	P:chromatin organization; F:transferase activity; F:catalytic activity, acting on a protein; C:ribosome	EC:2.7.11.1	non-specific serine/threonine protein kinase
TRUE	[BLASTED, MAPPED, GO-SLIM]	XM_054376795.1	ribosomal protein S6 kinase-like 1 isoform X6	2515	20	0.0	91.73	4	P:GO:0006325; F:GO:0016740; F:GO:0140096; C:GO:0005840	P:chromatin organization; F:transferase activity; F:catalytic activity, acting on a protein; C:ribosome	EC:2.7.11.1	non-specific serine/threonine protein kinase
TRUE	[BLASTED, MAPPED, GO-SLIM]	XM_054376793.1	ribosomal protein S6 kinase-like 1 isoform X6	2605	20	0.0	93.36	4	P:GO:0006325; F:GO:0016740; F:GO:0140096; C:GO:0005840	P:chromatin organization; F:transferase activity; F:catalytic activity, acting on a protein; C:ribosome	EC:2.7.11.1	non-specific serine/threonine protein kinase
TRUE	[BLASTED, MAPPED, GO-SLIM]	XM_054376786.1	ribosomal protein S6 kinase-like 1 isoform X2	3211	20	0.0	94.68	4	P:GO:0006325; F:GO:0016740; F:GO:0140096; C:GO:0005840	P:chromatin organization; F:transferase activity; F:catalytic activity, acting on a protein; C:ribosome	EC:2.7.11.1	non-specific serine/threonine protein kinase
TRUE	[BLASTED, MAPPED, GO-SLIM]	XM_054376794.1	ribosomal protein S6 kinase-like 1 isoform X2	4716	20	0.0	95.12	4	P:GO:0006325; F:GO:0016740; F:GO:0140096; C:GO:0005840	P:chromatin organization; F:transferase activity; F:catalytic activity, acting on a protein; C:ribosome	EC:2.7.11.1	non-specific serine/threonine protein kinase
TRUE	[BLASTED, MAPPED, GO-SLIM]	XM_054376779.1	ribosomal protein S6 kinase-like 1 isoform X2	3304	20	0.0	95.26	4	P:GO:0006325; F:GO:0016740; F:GO:0140096; C:GO:0005840	P:chromatin organization; F:transferase activity; F:catalytic activity, acting on a protein; C:ribosome	EC:2.7.11.1	non-specific serine/threonine protein kinase
TRUE	[BLASTED]	XM_054376792.1	ribosomal protein S6 kinase-like 1 isoform X1	2746	20	0.0	94.8
TRUE	[BLASTED, MAPPED, GO-SLIM]	XM_054376783.1	ribosomal protein S6 kinase-like 1 isoform X2	3262	20	0.0	91.89	4	P:GO:0006325; F:GO:0016740; F:GO:0140096; C:GO:0005840	P:chromatin organization; F:transferase activity; F:catalytic activity, acting on a protein; C:ribosome	EC:2.7.11.1	non-specific serine/threonine protein kinase
TRUE	[BLASTED, MAPPED, GO-SLIM]	XM_054376784.1	ribosomal protein S6 kinase-like 1 isoform X2	3256	20	0.0	91.04	4	P:GO:0006325; F:GO:0016740; F:GO:0140096; C:GO:0005840	P:chromatin organization; F:transferase activity; F:catalytic activity, acting on a protein; C:ribosome	EC:2.7.11.1	non-specific serine/threonine protein kinase
TRUE	[BLASTED, MAPPED, GO-SLIM]	XM_054376776.1	ribosomal protein S6 kinase-like 1 isoform X2	3352	20	0.0	94.85	4	P:GO:0006325; F:GO:0016740; F:GO:0140096; C:GO:0005840	P:chromatin organization; F:transferase activity; F:catalytic activity, acting on a protein; C:ribosome	EC:2.7.11.1	non-specific serine/threonine protein kinase
TRUE	[BLASTED, MAPPED, GO-SLIM]	XM_054376777.1	ribosomal protein S6 kinase-like 1 isoform X2	3671	20	0.0	94.88	4	P:GO:0006325; F:GO:0016740; F:GO:0140096; C:GO:0005840	P:chromatin organization; F:transferase activity; F:catalytic activity, acting on a protein; C:ribosome	EC:2.7.11.1	non-specific serine/threonine protein kinase
TRUE	[BLASTED, MAPPED, GO-SLIM]	XM_054376790.1	ribosomal protein S6 kinase-like 1 isoform X2	3279	20	0.0	94.46	4	P:GO:0006325; F:GO:0016740; F:GO:0140096; C:GO:0005840	P:chromatin organization; F:transferase activity; F:catalytic activity, acting on a protein; C:ribosome	EC:2.7.11.1	non-specific serine/threonine protein kinase
TRUE	[BLASTED, MAPPED, GO-SLIM]	XM_054376789.1	ribosomal protein S6 kinase-like 1 isoform X2	3282	20	0.0	92.08	4	P:GO:0006325; F:GO:0016740; F:GO:0140096; C:GO:0005840	P:chromatin organization; F:transferase activity; F:catalytic activity, acting on a protein; C:ribosome	EC:2.7.11.1	non-specific serine/threonine protein kinase
TRUE	[BLASTED, MAPPED, GO-SLIM]	XM_054376785.1	ribosomal protein S6 kinase-like 1 isoform X2	3420	20	0.0	94.29	4	P:GO:0006325; F:GO:0016740; F:GO:0140096; C:GO:0005840	P:chromatin organization; F:transferase activity; F:catalytic activity, acting on a protein; C:ribosome	EC:2.7.11.1	non-specific serine/threonine protein kinase
TRUE	[BLASTED, MAPPED, GO-SLIM]	XM_054376791.1	ribosomal protein S6 kinase-like 1 isoform X2	2172	20	0.0	97.15	4	P:GO:0006325; F:GO:0016740; F:GO:0140096; C:GO:0005840	P:chromatin organization; F:transferase activity; F:catalytic activity, acting on a protein; C:ribosome	EC:2.7.11.1	non-specific serine/threonine protein kinase
TRUE	[BLASTED, MAPPED, GO-SLIM]	NM_030761.5	protein Wnt-4	3968	20	0.0	74.43	28	P:GO:0002376; P:GO:0006355; P:GO:0006629; P:GO:0006954; P:GO:0007010; P:GO:0007155; P:GO:0007163; P:GO:0012501; P:GO:0016192; P:GO:0030154; P:GO:0030163; P:GO:0034330; P:GO:0042060; P:GO:0048856; P:GO:0048870; P:GO:0050877; P:GO:0098542; P:GO:0140013; F:GO:0008289; F:GO:0048018; F:GO:0060090; F:GO:0140110; C:GO:0005615; C:GO:0005768; C:GO:0005783; C:GO:0005794; C:GO:0005886; C:GO:0031012	P:immune system process; P:regulation of DNA-templated transcription; P:lipid metabolic process; P:inflammatory response; P:cytoskeleton organization; P:cell adhesion; P:establishment or maintenance of cell polarity; P:programmed cell death; P:vesicle-mediated transport; P:cell differentiation; P:protein catabolic process; P:cell junction organization; P:wound healing; P:anatomical structure deve…
TRUE	[BLASTED, MAPPED, GO-SLIM]	XM_011541597.3	protein Wnt-4	3954	20	0.0	75.0	28	P:GO:0002376; P:GO:0006355; P:GO:0006629; P:GO:0006954; P:GO:0007010; P:GO:0007155; P:GO:0007163; P:GO:0012501; P:GO:0016192; P:GO:0030154; P:GO:0030163; P:GO:0034330; P:GO:0042060; P:GO:0048856; P:GO:0048870; P:GO:0050877; P:GO:0098542; P:GO:0140013; F:GO:0008289; F:GO:0048018; F:GO:0060090; F:GO:0140110; C:GO:0005615; C:GO:0005768; C:GO:0005783; C:GO:0005794; C:GO:0005886; C:GO:0031012	P:immune system process; P:regulation of DNA-templated transcription; P:lipid metabolic process; P:inflammatory response; P:cytoskeleton organization; P:cell adhesion; P:establishment or maintenance of cell polarity; P:programmed cell death; P:vesicle-mediated transport; P:cell differentiation; P:protein catabolic process; P:cell junction organization; P:wound healing; P:anatomical structure deve…
TRUE	[BLASTED, MAPPED, GO-SLIM]	XM_011541599.2	protein Wnt-4	828	20	3.00904e-139	78.14	26	P:GO:0002376; P:GO:0006355; P:GO:0006629; P:GO:0006954; P:GO:0007010; P:GO:0007155; P:GO:0012501; P:GO:0016192; P:GO:0030154; P:GO:0030163; P:GO:0034330; P:GO:0042060; P:GO:0048856; P:GO:0048870; P:GO:0098542; P:GO:0140013; F:GO:0008289; F:GO:0048018; F:GO:0060090; F:GO:0140110; C:GO:0005615; C:GO:0005768; C:GO:0005783; C:GO:0005794; C:GO:0005886; C:GO:0031012	P:immune system process; P:regulation of DNA-templated transcription; P:lipid metabolic process; P:inflammatory response; P:cytoskeleton organization; P:cell adhesion; P:programmed cell death; P:vesicle-mediated transport; P:cell differentiation; P:protein catabolic process; P:cell junction organization; P:wound healing; P:anatomical structure development; P:cell motility; P:defense response to o…
TRUE	[BLASTED, MAPPED, GO-SLIM]	XM_054337105.1	protein Wnt-4	3957	20	0.0	75.0	28	P:GO:0002376; P:GO:0006355; P:GO:0006629; P:GO:0006954; P:GO:0007010; P:GO:0007155; P:GO:0007163; P:GO:0012501; P:GO:0016192; P:GO:0030154; P:GO:0030163; P:GO:0034330; P:GO:0042060; P:GO:0048856; P:GO:0048870; P:GO:0050877; P:GO:0098542; P:GO:0140013; F:GO:0008289; F:GO:0048018; F:GO:0060090; F:GO:0140110; C:GO:0005615; C:GO:0005768; C:GO:0005783; C:GO:0005794; C:GO:0005886; C:GO:0031012	P:immune system process; P:regulation of DNA-templated transcription; P:lipid metabolic process; P:inflammatory response; P:cytoskeleton organization; P:cell adhesion; P:establishment or maintenance of cell polarity; P:programmed cell death; P:vesicle-mediated transport; P:cell differentiation; P:protein catabolic process; P:cell junction organization; P:wound healing; P:anatomical structure deve…
TRUE	[BLASTED, MAPPED, GO-SLIM]	XM_054337106.1	protein Wnt-4	823	20	2.78229e-139	78.14	26	P:GO:0002376; P:GO:0006355; P:GO:0006629; P:GO:0006954; P:GO:0007010; P:GO:0007155; P:GO:0012501; P:GO:0016192; P:GO:0030154; P:GO:0030163; P:GO:0034330; P:GO:0042060; P:GO:0048856; P:GO:0048870; P:GO:0098542; P:GO:0140013; F:GO:0008289; F:GO:0048018; F:GO:0060090; F:GO:0140110; C:GO:0005615; C:GO:0005768; C:GO:0005783; C:GO:0005794; C:GO:0005886; C:GO:0031012	P:immune system process; P:regulation of DNA-templated transcription; P:lipid metabolic process; P:inflammatory response; P:cytoskeleton organization; P:cell adhesion; P:programmed cell death; P:vesicle-mediated transport; P:cell differentiation; P:protein catabolic process; P:cell junction organization; P:wound healing; P:anatomical structure development; P:cell motility; P:defense response to o…
TRUE	[BLASTED, MAPPED, GO-SLIM]	NM_015523.4	RNA exonuclease 2	1080	16	5.87129e-127	99.13	5	F:GO:0016787; F:GO:0140097; F:GO:0140098; C:GO:0005730; C:GO:0005739	F:hydrolase activity; F:catalytic activity, acting on DNA; F:catalytic activity, acting on RNA; C:nucleolus; C:mitochondrion	EC:3.1.11; EC:3.1.13; EC:3.1.15	Acting on ester bonds; Acting on ester bonds; Acting on ester bonds
TRUE	[BLASTED]	NR_028322.1	hCG1739112, isoform CRA_a	4370	20	0.0	92.13
TRUE	[BLASTED, MAPPED, GO-SLIM]	XR_007063086.1	cysteine sulfinic acid decarboxylase	1225	20	0.0	93.21	3	P:GO:0006520; P:GO:0006790; F:GO:0016829	P:amino acid metabolic process; P:sulfur compound metabolic process; F:lyase activity	EC:4.1.1.29; EC:4.1.1.11	sulfinoalanine decarboxylase; aspartate 1-decarboxylase
TRUE	[BLASTED, MAPPED, GO-SLIM]	XR_007063087.1	cysteine sulfinic acid decarboxylase	1112	20	0.0	97.26	3	P:GO:0006520; P:GO:0006790; F:GO:0016829	P:amino acid metabolic process; P:sulfur compound metabolic process; F:lyase activity	EC:4.1.1.29; EC:4.1.1.11	sulfinoalanine decarboxylase; aspartate 1-decarboxylase
TRUE	[BLASTED, MAPPED, GO-SLIM]	XR_007063085.1	cysteine sulfinic acid decarboxylase	1208	20	0.0	97.5	3	P:GO:0006520; P:GO:0006790; F:GO:0016829	P:amino acid metabolic process; P:sulfur compound metabolic process; F:lyase activity	EC:4.1.1.29; EC:4.1.1.11	sulfinoalanine decarboxylase; aspartate 1-decarboxylase
TRUE	[BLASTED, MAPPED, GO-SLIM]	XM_024449012.2	cysteine sulfinic acid decarboxylase	2505	20	0.0	91.56	4	P:GO:0006520; P:GO:0006790; F:GO:0016829; C:GO:0005829	P:amino acid metabolic process; P:sulfur compound metabolic process; F:lyase activity; C:cytosol	EC:4.1.1.29; EC:4.1.1.11	sulfinoalanine decarboxylase; aspartate 1-decarboxylase
TRUE	[BLASTED, MAPPED, GO-SLIM]	XM_024449011.2	cysteine sulfinic acid decarboxylase	2598	20	0.0	88.38	4	P:GO:0006520; P:GO:0006790; F:GO:0016829; C:GO:0005829	P:amino acid metabolic process; P:sulfur compound metabolic process; F:lyase activity; C:cytosol	EC:4.1.1.29; EC:4.1.1.11	sulfinoalanine decarboxylase; aspartate 1-decarboxylase
TRUE	[BLASTED, MAPPED, GO-SLIM]	XM_047428957.1	cysteine sulfinic acid decarboxylase	2694	20	0.0	92.15	3	P:GO:0006520; P:GO:0006790; F:GO:0016829	P:amino acid metabolic process; P:sulfur compound metabolic process; F:lyase activity	EC:4.1.1.29; EC:4.1.1.11	sulfinoalanine decarboxylase; aspartate 1-decarboxylase
TRUE	[BLASTED, MAPPED, GO-SLIM]	NM_001244705.2	cysteine sulfinic acid decarboxylase	2614	20	0.0	91.45	4	P:GO:0006520; P:GO:0006790; F:GO:0016829; C:GO:0005829	P:amino acid metabolic process; P:sulfur compound metabolic process; F:lyase activity; C:cytosol	EC:4.1.1.29; EC:4.1.1.11	sulfinoalanine decarboxylase; aspartate 1-decarboxylase
TRUE	[BLASTED, MAPPED, GO-SLIM]	XM_047428961.1	cysteine sulfinic acid decarboxylase	2518	20	0.0	91.6	4	P:GO:0006520; P:GO:0006790; F:GO:0016829; C:GO:0005829	P:amino acid metabolic process; P:sulfur compound metabolic process; F:lyase activity; C:cytosol	EC:4.1.1.29; EC:4.1.1.11	sulfinoalanine decarboxylase; aspartate 1-decarboxylase
TRUE	[BLASTED, MAPPED, GO-SLIM]	XM_047428959.1	cysteine sulfinic acid decarboxylase	2707	20	0.0	92.58	3	P:GO:0006520; P:GO:0006790; F:GO:0016829	P:amino acid metabolic process; P:sulfur compound metabolic process; F:lyase activity	EC:4.1.1.29; EC:4.1.1.11	sulfinoalanine decarboxylase; aspartate 1-decarboxylase
TRUE	[BLASTED, MAPPED, GO-SLIM]	XM_024449014.2	cysteine sulfinic acid decarboxylase	2459	20	0.0	91.55	4	P:GO:0006520; P:GO:0006790; F:GO:0016829; C:GO:0005829	P:amino acid metabolic process; P:sulfur compound metabolic process; F:lyase activity; C:cytosol	EC:4.1.1.29; EC:4.1.1.11	sulfinoalanine decarboxylase; aspartate 1-decarboxylase
TRUE	[BLASTED, MAPPED, GO-SLIM]	XM_024449013.2	cysteine sulfinic acid decarboxylase	2552	20	0.0	88.44	4	P:GO:0006520; P:GO:0006790; F:GO:0016829; C:GO:0005829	P:amino acid metabolic process; P:sulfur compound metabolic process; F:lyase activity; C:cytosol	EC:4.1.1.29; EC:4.1.1.11	sulfinoalanine decarboxylase; aspartate 1-decarboxylase
TRUE	[BLASTED, MAPPED, GO-SLIM]	XM_047428960.1	cysteine sulfinic acid decarboxylase	2648	20	0.0	93.12	3	P:GO:0006520; P:GO:0006790; F:GO:0016829	P:amino acid metabolic process; P:sulfur compound metabolic process; F:lyase activity	EC:4.1.1.29; EC:4.1.1.11	sulfinoalanine decarboxylase; aspartate 1-decarboxylase
TRUE	[BLASTED, MAPPED, GO-SLIM]	XM_047428958.1	cysteine sulfinic acid decarboxylase	2741	20	0.0	92.58	3	P:GO:0006520; P:GO:0006790; F:GO:0016829	P:amino acid metabolic process; P:sulfur compound metabolic process; F:lyase activity	EC:4.1.1.29; EC:4.1.1.11	sulfinoalanine decarboxylase; aspartate 1-decarboxylase
TRUE	[BLASTED, MAPPED, GO-SLIM]	NM_015989.5	cysteine sulfinic acid decarboxylase	2695	20	0.0	91.6	4	P:GO:0006520; P:GO:0006790; F:GO:0016829; C:GO:0005829	P:amino acid metabolic process; P:sulfur compound metabolic process; F:lyase activity; C:cytosol	EC:4.1.1.29; EC:4.1.1.11	sulfinoalanine decarboxylase; aspartate 1-decarboxylase
TRUE	[BLASTED, MAPPED, GO-SLIM]	XM_047428962.1	cysteine sulfinic acid decarboxylase	2350	20	0.0	89.21	3	P:GO:0006520; P:GO:0006790; F:GO:0016829	P:amino acid metabolic process; P:sulfur compound metabolic process; F:lyase activity	EC:4.1.1.29	sulfinoalanine decarboxylase
TRUE	[BLASTED, MAPPED, GO-SLIM]	XM_011538449.1	cysteine sulfinic acid decarboxylase	1817	20	0.0	96.54	3	P:GO:0006520; P:GO:0006790; F:GO:0016829	P:amino acid metabolic process; P:sulfur compound metabolic process; F:lyase activity	EC:4.1.1.29; EC:4.1.1.11	sulfinoalanine decarboxylase; aspartate 1-decarboxylase
TRUE	[BLASTED, MAPPED, GO-SLIM]	XM_047428966.1	cysteine sulfinic acid decarboxylase	1772	20	0.0	97.92	3	P:GO:0006520; P:GO:0006790; F:GO:0016829	P:amino acid metabolic process; P:sulfur compound metabolic process; F:lyase activity	EC:4.1.1.29; EC:4.1.1.11	sulfinoalanine decarboxylase; aspartate 1-decarboxylase
TRUE	[BLASTED, MAPPED, GO-SLIM]	XM_047428964.1	Cysteine sulfinic acid decarboxylase	2461	20	0.0	97.61	3	P:GO:0006520; P:GO:0006790; F:GO:0016829	P:amino acid metabolic process; P:sulfur compound metabolic process; F:lyase activity	EC:4.1.1.29; EC:4.1.1.11	sulfinoalanine decarboxylase; aspartate 1-decarboxylase
TRUE	[BLASTED, MAPPED, GO-SLIM]	XM_047428965.1	cysteine sulfinic acid decarboxylase	1812	20	0.0	96.83	3	P:GO:0006520; P:GO:0006790; F:GO:0016829	P:amino acid metabolic process; P:sulfur compound metabolic process; F:lyase activity	EC:4.1.1.29; EC:4.1.1.11	sulfinoalanine decarboxylase; aspartate 1-decarboxylase
TRUE	[BLASTED, MAPPED, GO-SLIM]	NM_001244706.2	cysteine sulfinic acid decarboxylase	1740	20	0.0	99.94	3	P:GO:0006520; P:GO:0006790; F:GO:0016829	P:amino acid metabolic process; P:sulfur compound metabolic process; F:lyase activity	EC:4.1.1.29; EC:4.1.1.11	sulfinoalanine decarboxylase; aspartate 1-decarboxylase
TRUE	[BLASTED, MAPPED, GO-SLIM]	XM_047428963.1	cysteine sulfinic acid decarboxylase	1265	20	0.0	88.99	3	P:GO:0006520; P:GO:0006790; F:GO:0016829	P:amino acid metabolic process; P:sulfur compound metabolic process; F:lyase activity	EC:4.1.1.29	sulfinoalanine decarboxylase
TRUE	[BLASTED, MAPPED, GO-SLIM]	XR_008488608.1	cysteine sulfinic acid decarboxylase	1514	20	0.0	93.54	3	P:GO:0006520; P:GO:0006790; F:GO:0016829	P:amino acid metabolic process; P:sulfur compound metabolic process; F:lyase activity	EC:4.1.1.29; EC:4.1.1.11	sulfinoalanine decarboxylase; aspartate 1-decarboxylase
TRUE	[BLASTED, MAPPED, GO-SLIM]	XR_008488607.1	cysteine sulfinic acid decarboxylase	1497	20	0.0	97.76	3	P:GO:0006520; P:GO:0006790; F:GO:0016829	P:amino acid metabolic process; P:sulfur compound metabolic process; F:lyase activity	EC:4.1.1.29; EC:4.1.1.11	sulfinoalanine decarboxylase; aspartate 1-decarboxylase
TRUE	[BLASTED, MAPPED, GO-SLIM]	XR_008488609.1	cysteine sulfinic acid decarboxylase	1398	20	0.0	97.36	3	P:GO:0006520; P:GO:0006790; F:GO:0016829	P:amino acid metabolic process; P:sulfur compound metabolic process; F:lyase activity	EC:4.1.1.29; EC:4.1.1.11	sulfinoalanine decarboxylase; aspartate 1-decarboxylase
TRUE	[BLASTED, MAPPED, GO-SLIM]	XM_054372201.1	cysteine sulfinic acid decarboxylase	2975	20	0.0	92.03	3	P:GO:0006520; P:GO:0006790; F:GO:0016829	P:amino acid metabolic process; P:sulfur compound metabolic process; F:lyase activity	EC:4.1.1.29; EC:4.1.1.11	sulfinoalanine decarboxylase; aspartate 1-decarboxylase
TRUE	[BLASTED, MAPPED, GO-SLIM]	XM_054372202.1	cysteine sulfinic acid decarboxylase	2877	20	0.0	89.9	4	P:GO:0006520; P:GO:0006790; F:GO:0016829; C:GO:0005829	P:amino acid metabolic process; P:sulfur compound metabolic process; F:lyase activity; C:cytosol	EC:4.1.1.29; EC:4.1.1.11	sulfinoalanine decarboxylase; aspartate 1-decarboxylase
TRUE	[BLASTED, MAPPED, GO-SLIM]	XM_054372203.1	cysteine sulfinic acid decarboxylase	2779	20	0.0	92.44	4	P:GO:0006520; P:GO:0006790; F:GO:0016829; C:GO:0005829	P:amino acid metabolic process; P:sulfur compound metabolic process; F:lyase activity; C:cytosol	EC:4.1.1.29; EC:4.1.1.11	sulfinoalanine decarboxylase; aspartate 1-decarboxylase
TRUE	[BLASTED, MAPPED, GO-SLIM]	XM_054372207.1	cysteine sulfinic acid decarboxylase	2555	20	0.0	91.6	4	P:GO:0006520; P:GO:0006790; F:GO:0016829; C:GO:0005829	P:amino acid metabolic process; P:sulfur compound metabolic process; F:lyase activity; C:cytosol	EC:4.1.1.29; EC:4.1.1.11	sulfinoalanine decarboxylase; aspartate 1-decarboxylase
TRUE	[BLASTED, MAPPED, GO-SLIM]	XM_054372205.1	cysteine sulfinic acid decarboxylase	2730	20	0.0	92.58	3	P:GO:0006520; P:GO:0006790; F:GO:0016829	P:amino acid metabolic process; P:sulfur compound metabolic process; F:lyase activity	EC:4.1.1.29; EC:4.1.1.11	sulfinoalanine decarboxylase; aspartate 1-decarboxylase
TRUE	[BLASTED, MAPPED, GO-SLIM]	XM_054372206.1	cysteine sulfinic acid decarboxylase	2530	20	0.0	88.41	4	P:GO:0006520; P:GO:0006790; F:GO:0016829; C:GO:0005829	P:amino acid metabolic process; P:sulfur compound metabolic process; F:lyase activity; C:cytosol	EC:4.1.1.29; EC:4.1.1.11	sulfinoalanine decarboxylase; aspartate 1-decarboxylase
TRUE	[BLASTED, MAPPED, GO-SLIM]	XM_054372208.1	hypothetical protein HGM15179_015453 [Zosterops borbonicus]	2423	20	0.0	74.96	5	P:GO:0006520; P:GO:0006790; F:GO:0016829; C:GO:0005794; C:GO:0005886	P:amino acid metabolic process; P:sulfur compound metabolic process; F:lyase activity; C:Golgi apparatus; C:plasma membrane	EC:4.1.1.29	sulfinoalanine decarboxylase
TRUE	[BLASTED, MAPPED, GO-SLIM]	XM_054372204.1	cysteine sulfinic acid decarboxylase	2804	20	0.0	92.58	3	P:GO:0006520; P:GO:0006790; F:GO:0016829	P:amino acid metabolic process; P:sulfur compound metabolic process; F:lyase activity	EC:4.1.1.29; EC:4.1.1.11	sulfinoalanine decarboxylase; aspartate 1-decarboxylase
TRUE	[BLASTED, MAPPED, GO-SLIM]	XM_054372209.1	cysteine sulfinic acid decarboxylase-like isoform X1 [Sphaeramia orbicularis]	2350	20	7.02933e-129	71.74	2	P:GO:0006790; F:GO:0016829	P:sulfur compound metabolic process; F:lyase activity	EC:4.1.1.29	sulfinoalanine decarboxylase
TRUE	[BLASTED, MAPPED, GO-SLIM]	XM_054372214.1	cysteine sulfinic acid decarboxylase	1817	20	0.0	96.54	3	P:GO:0006520; P:GO:0006790; F:GO:0016829	P:amino acid metabolic process; P:sulfur compound metabolic process; F:lyase activity	EC:4.1.1.29; EC:4.1.1.11	sulfinoalanine decarboxylase; aspartate 1-decarboxylase
TRUE	[BLASTED, MAPPED, GO-SLIM]	XM_054372216.1	cysteine sulfinic acid decarboxylase	1772	20	0.0	97.92	3	P:GO:0006520; P:GO:0006790; F:GO:0016829	P:amino acid metabolic process; P:sulfur compound metabolic process; F:lyase activity	EC:4.1.1.29; EC:4.1.1.11	sulfinoalanine decarboxylase; aspartate 1-decarboxylase
TRUE	[BLASTED, MAPPED, GO-SLIM]	XM_054372212.1	Cysteine sulfinic acid decarboxylase	2461	20	0.0	97.61	3	P:GO:0006520; P:GO:0006790; F:GO:0016829	P:amino acid metabolic process; P:sulfur compound metabolic process; F:lyase activity	EC:4.1.1.29; EC:4.1.1.11	sulfinoalanine decarboxylase; aspartate 1-decarboxylase
TRUE	[BLASTED, MAPPED, GO-SLIM]	XM_054372215.1	cysteine sulfinic acid decarboxylase	1812	20	0.0	96.83	3	P:GO:0006520; P:GO:0006790; F:GO:0016829	P:amino acid metabolic process; P:sulfur compound metabolic process; F:lyase activity	EC:4.1.1.29; EC:4.1.1.11	sulfinoalanine decarboxylase; aspartate 1-decarboxylase
TRUE	[BLASTED, MAPPED, GO-SLIM]	XM_054372210.1	cysteine sulfinic acid decarboxylase	1558	20	0.0	86.81	3	P:GO:0006520; P:GO:0006790; F:GO:0016829	P:amino acid metabolic process; P:sulfur compound metabolic process; F:lyase activity	EC:4.1.1.29	sulfinoalanine decarboxylase
TRUE	[BLASTED, MAPPED, GO-SLIM]	XM_054372211.1	cysteine sulfinic acid decarboxylase	1292	20	0.0	98.93	3	P:GO:0006520; P:GO:0006790; F:GO:0016829	P:amino acid metabolic process; P:sulfur compound metabolic process; F:lyase activity	EC:4.1.1.29; EC:4.1.1.11	sulfinoalanine decarboxylase; aspartate 1-decarboxylase
TRUE	[BLASTED, MAPPED, GO-SLIM]	XM_054372213.1	cysteine sulfinic acid decarboxylase	1578	20	0.0	99.83	3	P:GO:0006520; P:GO:0006790; F:GO:0016829	P:amino acid metabolic process; P:sulfur compound metabolic process; F:lyase activity	EC:4.1.1.29; EC:4.1.1.11	sulfinoalanine decarboxylase; aspartate 1-decarboxylase
TRUE	[BLASTED, MAPPED, GO-SLIM]	XM_047442184.1	probable G-protein coupled receptor 85	5167	20	0.0	81.35	21	P:GO:0000278; P:GO:0002376; P:GO:0003012; P:GO:0006355; P:GO:0007010; P:GO:0007155; P:GO:0012501; P:GO:0023052; P:GO:0030154; P:GO:0034330; P:GO:0048856; P:GO:0048870; F:GO:0003677; F:GO:0008092; F:GO:0060089; F:GO:0140110; C:GO:0005654; C:GO:0005783; C:GO:0005829; C:GO:0005856; C:GO:0005886	P:mitotic cell cycle; P:immune system process; P:muscle system process; P:regulation of DNA-templated transcription; P:cytoskeleton organization; P:cell adhesion; P:programmed cell death; P:signaling; P:cell differentiation; P:cell junction organization; P:anatomical structure development; P:cell motility; F:DNA binding; F:cytoskeletal protein binding; F:molecular transducer activity; F:transcrip…
TRUE	[BLASTED, MAPPED, GO-SLIM]	NM_018969.6	probable G-protein coupled receptor 85	4787	20	0.0	56.25	9	P:GO:0003012; P:GO:0023052; P:GO:0030154; P:GO:0048856; P:GO:0048870; P:GO:0050877; F:GO:0060089; C:GO:0005783; C:GO:0005886	P:muscle system process; P:signaling; P:cell differentiation; P:anatomical structure development; P:cell motility; P:nervous system process; F:molecular transducer activity; C:endoplasmic reticulum; C:plasma membrane
TRUE	[BLASTED, MAPPED, GO-SLIM]	XM_054327255.1	probable G-protein coupled receptor 85	5167	20	0.0	81.35	21	P:GO:0000278; P:GO:0002376; P:GO:0003012; P:GO:0006355; P:GO:0007010; P:GO:0007155; P:GO:0012501; P:GO:0023052; P:GO:0030154; P:GO:0034330; P:GO:0048856; P:GO:0048870; F:GO:0003677; F:GO:0008092; F:GO:0060089; F:GO:0140110; C:GO:0005654; C:GO:0005783; C:GO:0005829; C:GO:0005856; C:GO:0005886	P:mitotic cell cycle; P:immune system process; P:muscle system process; P:regulation of DNA-templated transcription; P:cytoskeleton organization; P:cell adhesion; P:programmed cell death; P:signaling; P:cell differentiation; P:cell junction organization; P:anatomical structure development; P:cell motility; F:DNA binding; F:cytoskeletal protein binding; F:molecular transducer activity; F:transcrip…
TRUE	[BLASTED, MAPPED, ANNOTATED]	XR_001738569.2	envelope glycoprotein	1107	8	2.26094e-52	67.02	4	P:GO:0019058; P:GO:0051701; C:GO:0044423; C:GO:0110165	P:viral life cycle; P:biological process involved in interaction with host; C:virion component; C:cellular anatomical structure
TRUE	[BLASTED, MAPPED, ANNOTATED]	XR_007071266.1	envelope glycoprotein	1104	8	2.10734e-52	65.85	4	P:GO:0019058; P:GO:0051701; C:GO:0044423; C:GO:0110165	P:viral life cycle; P:biological process involved in interaction with host; C:virion component; C:cellular anatomical structure
TRUE	[BLASTED, MAPPED, GO-SLIM]	XR_007059288.1	CD151 molecule (Raph blood group)	1112	17	8.93864e-133	62.03	9	P:GO:0007155; P:GO:0030154; P:GO:0048856; P:GO:0050877; P:GO:0051604; P:GO:0065003; P:GO:0072659; C:GO:0005886; C:GO:0005929	P:cell adhesion; P:cell differentiation; P:anatomical structure development; P:nervous system process; P:protein maturation; P:protein-containing complex assembly; P:protein localization to plasma membrane; C:plasma membrane; C:cilium
TRUE	[BLASTED, MAPPED, GO-SLIM]	NM_000322.5	tetraspanin 15	3001	16	0.0	59.79	9	P:GO:0007155; P:GO:0030154; P:GO:0048856; P:GO:0050877; P:GO:0051604; P:GO:0065003; P:GO:0072659; C:GO:0005886; C:GO:0005929	P:cell adhesion; P:cell differentiation; P:anatomical structure development; P:nervous system process; P:protein maturation; P:protein-containing complex assembly; P:protein localization to plasma membrane; C:plasma membrane; C:cilium
TRUE	[BLASTED, MAPPED, GO-SLIM]	XR_008487374.1	CD151 molecule (Raph blood group)	1112	17	8.93864e-133	62.03	9	P:GO:0007155; P:GO:0030154; P:GO:0048856; P:GO:0050877; P:GO:0051604; P:GO:0065003; P:GO:0072659; C:GO:0005886; C:GO:0005929	P:cell adhesion; P:cell differentiation; P:anatomical structure development; P:nervous system process; P:protein maturation; P:protein-containing complex assembly; P:protein localization to plasma membrane; C:plasma membrane; C:cilium
TRUE	[BLASTED, MAPPED, GO-SLIM]	XM_054356148.1	Chain 2, V-type proton ATPase 16 kDa proteolipid subunit	4601	20	0.0	71.68	22	P:GO:0006914; P:GO:0007040; P:GO:0007155; P:GO:0016192; P:GO:0023052; P:GO:0030154; P:GO:0048856; P:GO:0050877; P:GO:0051604; P:GO:0055085; P:GO:0055086; P:GO:0065003; P:GO:0072659; P:GO:1901135; F:GO:0005215; F:GO:0016874; F:GO:0140657; C:GO:0005764; C:GO:0005768; C:GO:0005794; C:GO:0005886; C:GO:0005929	P:autophagy; P:lysosome organization; P:cell adhesion; P:vesicle-mediated transport; P:signaling; P:cell differentiation; P:anatomical structure development; P:nervous system process; P:protein maturation; P:transmembrane transport; P:nucleobase-containing small molecule metabolic process; P:protein-containing complex assembly; P:protein localization to plasma membrane; P:carbohydrate derivative …	EC:6; EC:7.2.2	Ligases; Catalysing the translocation of inorganic cations
TRUE	[BLASTED, MAPPED, GO-SLIM]	XM_011523703.3	dynein axonemal heavy chain 9	13756	20	0.0	97.62	13	P:GO:0003016; P:GO:0007010; P:GO:0007018; P:GO:0044782; P:GO:0048870; P:GO:0050877; P:GO:0065003; F:GO:0003774; F:GO:0016787; F:GO:0140657; C:GO:0005576; C:GO:0005856; C:GO:0005929	P:respiratory system process; P:cytoskeleton organization; P:microtubule-based movement; P:cilium organization; P:cell motility; P:nervous system process; P:protein-containing complex assembly; F:cytoskeletal motor activity; F:hydrolase activity; F:ATP-dependent activity; C:extracellular region; C:cytoskeleton; C:cilium	EC:3.6.1.15	nucleoside-triphosphate phosphatase
TRUE	[BLASTED, MAPPED, GO-SLIM]	NM_001372.4	dynein axonemal heavy chain 9	13711	20	0.0	97.64	13	P:GO:0003016; P:GO:0007010; P:GO:0007018; P:GO:0044782; P:GO:0048870; P:GO:0050877; P:GO:0065003; F:GO:0003774; F:GO:0016787; F:GO:0140657; C:GO:0005576; C:GO:0005856; C:GO:0005929	P:respiratory system process; P:cytoskeleton organization; P:microtubule-based movement; P:cilium organization; P:cell motility; P:nervous system process; P:protein-containing complex assembly; F:cytoskeletal motor activity; F:hydrolase activity; F:ATP-dependent activity; C:extracellular region; C:cytoskeleton; C:cilium	EC:3.6.1.15	nucleoside-triphosphate phosphatase
TRUE	[BLASTED, MAPPED, GO-SLIM]	XM_017024292.3	dynein axonemal heavy chain 9	13639	20	0.0	97.04	13	P:GO:0003016; P:GO:0007010; P:GO:0007018; P:GO:0044782; P:GO:0048870; P:GO:0050877; P:GO:0065003; F:GO:0003774; F:GO:0016787; F:GO:0140657; C:GO:0005576; C:GO:0005856; C:GO:0005929	P:respiratory system process; P:cytoskeleton organization; P:microtubule-based movement; P:cilium organization; P:cell motility; P:nervous system process; P:protein-containing complex assembly; F:cytoskeletal motor activity; F:hydrolase activity; F:ATP-dependent activity; C:extracellular region; C:cytoskeleton; C:cilium	EC:3.6.1.15	nucleoside-triphosphate phosphatase
TRUE	[BLASTED, MAPPED, GO-SLIM]	XM_017024294.2	dynein axonemal heavy chain 9	10217	20	0.0	99.83	10	P:GO:0003016; P:GO:0007018; P:GO:0048870; P:GO:0050877; F:GO:0003774; F:GO:0016787; F:GO:0140657; C:GO:0005576; C:GO:0005856; C:GO:0005929	P:respiratory system process; P:microtubule-based movement; P:cell motility; P:nervous system process; F:cytoskeletal motor activity; F:hydrolase activity; F:ATP-dependent activity; C:extracellular region; C:cytoskeleton; C:cilium	EC:3.6.1.15	nucleoside-triphosphate phosphatase
TRUE	[BLASTED, MAPPED, GO-SLIM]	XM_017024295.2	dynein axonemal heavy chain 9	7734	20	0.0	99.71	10	P:GO:0003016; P:GO:0007018; P:GO:0048870; P:GO:0050877; F:GO:0003774; F:GO:0016787; F:GO:0140657; C:GO:0005576; C:GO:0005856; C:GO:0005929	P:respiratory system process; P:microtubule-based movement; P:cell motility; P:nervous system process; F:cytoskeletal motor activity; F:hydrolase activity; F:ATP-dependent activity; C:extracellular region; C:cytoskeleton; C:cilium	EC:3.6.1.15	nucleoside-triphosphate phosphatase
TRUE	[BLASTED, MAPPED, GO-SLIM]	XM_017024293.2	dynein axonemal heavy chain 9	11703	20	0.0	98.08	13	P:GO:0003016; P:GO:0007010; P:GO:0007018; P:GO:0044782; P:GO:0048870; P:GO:0050877; P:GO:0065003; F:GO:0003774; F:GO:0016787; F:GO:0140657; C:GO:0005576; C:GO:0005856; C:GO:0005929	P:respiratory system process; P:cytoskeleton organization; P:microtubule-based movement; P:cilium organization; P:cell motility; P:nervous system process; P:protein-containing complex assembly; F:cytoskeletal motor activity; F:hydrolase activity; F:ATP-dependent activity; C:extracellular region; C:cytoskeleton; C:cilium	EC:3.6.1.15	nucleoside-triphosphate phosphatase
TRUE	[BLASTED, MAPPED, GO-SLIM]	NM_004662.2	dynein axonemal heavy chain 9	3147	20	0.0	96.82	13	P:GO:0003016; P:GO:0007010; P:GO:0007018; P:GO:0044782; P:GO:0048870; P:GO:0050877; P:GO:0065003; F:GO:0003774; F:GO:0016787; F:GO:0140657; C:GO:0005576; C:GO:0005856; C:GO:0005929	P:respiratory system process; P:cytoskeleton organization; P:microtubule-based movement; P:cilium organization; P:cell motility; P:nervous system process; P:protein-containing complex assembly; F:cytoskeletal motor activity; F:hydrolase activity; F:ATP-dependent activity; C:extracellular region; C:cytoskeleton; C:cilium	EC:3.6.1.15	nucleoside-triphosphate phosphatase
TRUE	[BLASTED, MAPPED, GO-SLIM]	XM_054315300.1	dynein axonemal heavy chain 9	13756	20	0.0	97.62	13	P:GO:0003016; P:GO:0007010; P:GO:0007018; P:GO:0044782; P:GO:0048870; P:GO:0050877; P:GO:0065003; F:GO:0003774; F:GO:0016787; F:GO:0140657; C:GO:0005576; C:GO:0005856; C:GO:0005929	P:respiratory system process; P:cytoskeleton organization; P:microtubule-based movement; P:cilium organization; P:cell motility; P:nervous system process; P:protein-containing complex assembly; F:cytoskeletal motor activity; F:hydrolase activity; F:ATP-dependent activity; C:extracellular region; C:cytoskeleton; C:cilium	EC:3.6.1.15	nucleoside-triphosphate phosphatase
TRUE	[BLASTED, MAPPED, GO-SLIM]	XM_054315301.1	dynein axonemal heavy chain 9	13639	20	0.0	97.04	13	P:GO:0003016; P:GO:0007010; P:GO:0007018; P:GO:0044782; P:GO:0048870; P:GO:0050877; P:GO:0065003; F:GO:0003774; F:GO:0016787; F:GO:0140657; C:GO:0005576; C:GO:0005856; C:GO:0005929	P:respiratory system process; P:cytoskeleton organization; P:microtubule-based movement; P:cilium organization; P:cell motility; P:nervous system process; P:protein-containing complex assembly; F:cytoskeletal motor activity; F:hydrolase activity; F:ATP-dependent activity; C:extracellular region; C:cytoskeleton; C:cilium	EC:3.6.1.15	nucleoside-triphosphate phosphatase
TRUE	[BLASTED, MAPPED, GO-SLIM]	XM_054315303.1	dynein axonemal heavy chain 9	10217	20	0.0	99.83	10	P:GO:0003016; P:GO:0007018; P:GO:0048870; P:GO:0050877; F:GO:0003774; F:GO:0016787; F:GO:0140657; C:GO:0005576; C:GO:0005856; C:GO:0005929	P:respiratory system process; P:microtubule-based movement; P:cell motility; P:nervous system process; F:cytoskeletal motor activity; F:hydrolase activity; F:ATP-dependent activity; C:extracellular region; C:cytoskeleton; C:cilium	EC:3.6.1.15	nucleoside-triphosphate phosphatase
TRUE	[BLASTED, MAPPED, GO-SLIM]	XM_054315304.1	dynein axonemal heavy chain 9	7734	20	0.0	99.71	10	P:GO:0003016; P:GO:0007018; P:GO:0048870; P:GO:0050877; F:GO:0003774; F:GO:0016787; F:GO:0140657; C:GO:0005576; C:GO:0005856; C:GO:0005929	P:respiratory system process; P:microtubule-based movement; P:cell motility; P:nervous system process; F:cytoskeletal motor activity; F:hydrolase activity; F:ATP-dependent activity; C:extracellular region; C:cytoskeleton; C:cilium	EC:3.6.1.15	nucleoside-triphosphate phosphatase
TRUE	[BLASTED, MAPPED, GO-SLIM]	XM_054315302.1	dynein axonemal heavy chain 9	11703	20	0.0	98.08	13	P:GO:0003016; P:GO:0007010; P:GO:0007018; P:GO:0044782; P:GO:0048870; P:GO:0050877; P:GO:0065003; F:GO:0003774; F:GO:0016787; F:GO:0140657; C:GO:0005576; C:GO:0005856; C:GO:0005929	P:respiratory system process; P:cytoskeleton organization; P:microtubule-based movement; P:cilium organization; P:cell motility; P:nervous system process; P:protein-containing complex assembly; F:cytoskeletal motor activity; F:hydrolase activity; F:ATP-dependent activity; C:extracellular region; C:cytoskeleton; C:cilium	EC:3.6.1.15	nucleoside-triphosphate phosphatase
TRUE	[BLASTED, MAPPED, ANNOTATED]	NM_001143967.2	EF-hand calcium binding domain 8	4197	20	0.0	97.22	1	F:GO:0005509	F:calcium ion binding
TRUE	[BLASTED, MAPPED, ANNOTATED]	XM_024451883.2	EF-hand calcium binding domain 8	2988	20	0.0	97.2	1	F:GO:0005509	F:calcium ion binding
TRUE	[BLASTED, MAPPED, ANNOTATED]	XM_024451882.2	EF-hand calcium binding domain 8	3453	20	0.0	97.21	1	F:GO:0005509	F:calcium ion binding
TRUE	[BLASTED, MAPPED, ANNOTATED]	XM_047440146.1	EF-hand calcium binding domain 8	2311	20	0.0	94.34	1	F:GO:0005509	F:calcium ion binding
TRUE	[BLASTED, MAPPED, ANNOTATED]	XM_024451885.2	EF-hand calcium-binding domain-containing protein 8 isoform X6	2173	20	0.0	94.64	1	F:GO:0005509	F:calcium ion binding
TRUE	[BLASTED, MAPPED, ANNOTATED]	XM_047440147.1	EF-hand calcium-binding domain-containing protein 8 isoform X6	2142	20	0.0	89.11	1	F:GO:0005509	F:calcium ion binding
TRUE	[BLASTED, MAPPED]	XM_024451881.1	EF-hand calcium-binding domain-containing protein 8 isoform X7	3757	20	0.0	91.81	4	F:GO:0005509; F:GO:0005515; C:GO:0005929; C:GO:0042995	F:calcium ion binding; F:protein binding; C:cilium; C:cell projection
TRUE	[BLASTED, MAPPED]	XM_024451886.1	EF-hand calcium-binding domain-containing protein 8 isoform X7	2333	20	0.0	93.34	4	F:GO:0005509; F:GO:0005515; C:GO:0005929; C:GO:0042995	F:calcium ion binding; F:protein binding; C:cilium; C:cell projection
TRUE	[BLASTED, MAPPED]	XM_024451884.2	EF-hand calcium-binding domain-containing protein 8 isoform X7	2413	20	0.0	93.25	4	F:GO:0005509; F:GO:0005515; C:GO:0005929; C:GO:0042995	F:calcium ion binding; F:protein binding; C:cilium; C:cell projection
TRUE	[BLASTED, MAPPED]	XM_024451887.1	EF-hand calcium-binding domain-containing protein 8 isoform X7	2269	20	0.0	93.33	4	F:GO:0005509; F:GO:0005515; C:GO:0005929; C:GO:0042995	F:calcium ion binding; F:protein binding; C:cilium; C:cell projection
TRUE	[BLASTED, MAPPED, ANNOTATED]	XM_054323435.1	EF-hand calcium binding domain 8	2988	20	0.0	97.18	1	F:GO:0005509	F:calcium ion binding
TRUE	[BLASTED, MAPPED, ANNOTATED]	XM_054323434.1	EF-hand calcium binding domain 8	3411	20	0.0	97.19	1	F:GO:0005509	F:calcium ion binding
TRUE	[BLASTED, MAPPED, ANNOTATED]	XM_054323436.1	EF-hand calcium binding domain 8	2311	20	0.0	94.34	1	F:GO:0005509	F:calcium ion binding
TRUE	[BLASTED, MAPPED, ANNOTATED]	XM_054323438.1	EF-hand calcium-binding domain-containing protein 8 isoform X6	2173	20	0.0	94.64	1	F:GO:0005509	F:calcium ion binding
TRUE	[BLASTED, MAPPED, ANNOTATED]	XM_054323439.1	EF-hand calcium-binding domain-containing protein 8 isoform X6	2142	20	0.0	89.11	1	F:GO:0005509	F:calcium ion binding
TRUE	[BLASTED, MAPPED]	XM_054323433.1	EF-hand calcium-binding domain-containing protein 8 isoform X7	3757	20	0.0	91.79	4	F:GO:0005509; F:GO:0005515; C:GO:0005929; C:GO:0042995	F:calcium ion binding; F:protein binding; C:cilium; C:cell projection
TRUE	[BLASTED, MAPPED]	XM_054323440.1	EF-hand calcium-binding domain-containing protein 8 isoform X7	2333	20	0.0	93.47	4	F:GO:0005509; F:GO:0005515; C:GO:0005929; C:GO:0042995	F:calcium ion binding; F:protein binding; C:cilium; C:cell projection
TRUE	[BLASTED, MAPPED]	XM_054323437.1	EF-hand calcium-binding domain-containing protein 8 isoform X7	2413	20	0.0	93.38	4	F:GO:0005509; F:GO:0005515; C:GO:0005929; C:GO:0042995	F:calcium ion binding; F:protein binding; C:cilium; C:cell projection
TRUE	[BLASTED, MAPPED]	XM_054323441.1	EF-hand calcium-binding domain-containing protein 8 isoform X7	2269	20	0.0	93.47	4	F:GO:0005509; F:GO:0005515; C:GO:0005929; C:GO:0042995	F:calcium ion binding; F:protein binding; C:cilium; C:cell projection
TRUE	[BLASTED, MAPPED, GO-SLIM]	NM_006773.4	Chain SW, ATP-dependent RNA helicase DDX18	3753	20	0.0	86.5	7	P:GO:0042254; F:GO:0003723; F:GO:0016787; F:GO:0140098; F:GO:0140657; C:GO:0005694; C:GO:0005730	P:ribosome biogenesis; F:RNA binding; F:hydrolase activity; F:catalytic activity, acting on RNA; F:ATP-dependent activity; C:chromosome; C:nucleolus	EC:3.6.4.13; EC:3.6.1.15	RNA helicase; nucleoside-triphosphate phosphatase
TRUE	[BLASTED, MAPPED, ANNOTATED]	XR_007065022.1	zinc finger protein ENSP00000375192-like	1231	20	4.62166e-60	74.04	1	C:GO:0016020	C:membrane
TRUE	[BLASTED, MAPPED]	XR_007065021.1	hypothetical protein [Acinetobacter baumannii]	1370	10	2.45786e-25	68.73	20	P:GO:0006629; P:GO:0006631; P:GO:0006633; P:GO:0006637; P:GO:0006644; P:GO:0016042; P:GO:0050482; F:GO:0004321; F:GO:0004623; F:GO:0005509; F:GO:0005543; F:GO:0015645; F:GO:0016405; F:GO:0016787; F:GO:0016874; F:GO:0016878; F:GO:0046872; F:GO:0047498; C:GO:0005576; C:GO:0005759	P:lipid metabolic process; P:fatty acid metabolic process; P:fatty acid biosynthetic process; P:acyl-CoA metabolic process; P:phospholipid metabolic process; P:lipid catabolic process; P:arachidonate secretion; F:fatty-acyl-CoA synthase activity; F:phospholipase A2 activity; F:calcium ion binding; F:phospholipid binding; F:fatty acid ligase activity; F:CoA-ligase activity; F:hydrolase activity; F…
TRUE	[BLASTED, MAPPED, GO-SLIM]	XR_002959097.2	hypothetical protein HGM15179_000398 [Zosterops borbonicus]	548	9	0.00926248	68.83	1	F:GO:0016874	F:ligase activity	EC:6.2	Forming carbon-sulfur bonds
TRUE	[BLASTED, MAPPED, GO-SLIM]	XR_007069038.1	hypothetical protein HGM15179_000398 [Zosterops borbonicus]	690	9	0.0241586	68.53	1	F:GO:0016874	F:ligase activity	EC:6.2	Forming carbon-sulfur bonds
TRUE	[BLASTED, MAPPED]	XR_007086972.1	hypothetical protein [Acinetobacter baumannii]	1231	10	1.21463e-25	68.73	20	P:GO:0006629; P:GO:0006631; P:GO:0006633; P:GO:0006637; P:GO:0006644; P:GO:0016042; P:GO:0050482; F:GO:0004321; F:GO:0004623; F:GO:0005509; F:GO:0005543; F:GO:0015645; F:GO:0016405; F:GO:0016787; F:GO:0016874; F:GO:0016878; F:GO:0046872; F:GO:0047498; C:GO:0005576; C:GO:0005759	P:lipid metabolic process; P:fatty acid metabolic process; P:fatty acid biosynthetic process; P:acyl-CoA metabolic process; P:phospholipid metabolic process; P:lipid catabolic process; P:arachidonate secretion; F:fatty-acyl-CoA synthase activity; F:phospholipase A2 activity; F:calcium ion binding; F:phospholipid binding; F:fatty acid ligase activity; F:CoA-ligase activity; F:hydrolase activity; F…
TRUE	[BLASTED, MAPPED]	XR_007086971.1	hypothetical protein [Acinetobacter baumannii]	1373	10	2.49115e-25	68.73	20	P:GO:0006629; P:GO:0006631; P:GO:0006633; P:GO:0006637; P:GO:0006644; P:GO:0016042; P:GO:0050482; F:GO:0004321; F:GO:0004623; F:GO:0005509; F:GO:0005543; F:GO:0015645; F:GO:0016405; F:GO:0016787; F:GO:0016874; F:GO:0016878; F:GO:0046872; F:GO:0047498; C:GO:0005576; C:GO:0005759	P:lipid metabolic process; P:fatty acid metabolic process; P:fatty acid biosynthetic process; P:acyl-CoA metabolic process; P:phospholipid metabolic process; P:lipid catabolic process; P:arachidonate secretion; F:fatty-acyl-CoA synthase activity; F:phospholipase A2 activity; F:calcium ion binding; F:phospholipid binding; F:fatty acid ligase activity; F:CoA-ligase activity; F:hydrolase activity; F…
TRUE	[BLASTED, MAPPED, GO-SLIM]	NR_111980.2	zinc finger and BTB domain-containing protein 8A isoform X2 [Aquila chrysaetos chrysaetos]	6072	20	8.88431e-22	82.37	4	P:GO:0006355; F:GO:0003677; F:GO:0140110; C:GO:0005634	P:regulation of DNA-templated transcription; F:DNA binding; F:transcription regulator activity; C:nucleus
TRUE	[BLASTED, MAPPED, GO-SLIM]	NM_001040441.3	zinc finger and BTB domain-containing protein 8A isoform X2 [Aquila chrysaetos chrysaetos]	7077	20	0.0	69.86	4	P:GO:0006355; F:GO:0003677; F:GO:0140110; C:GO:0005634	P:regulation of DNA-templated transcription; F:DNA binding; F:transcription regulator activity; C:nucleus
TRUE	[BLASTED, MAPPED, GO-SLIM]	NM_001291496.2	zinc finger and BTB domain-containing protein 8A isoform X2 [Aquila chrysaetos chrysaetos]	6896	20	1.91642e-161	71.28	3	P:GO:0006355; F:GO:0003677; F:GO:0140110	P:regulation of DNA-templated transcription; F:DNA binding; F:transcription regulator activity
TRUE	[BLASTED, MAPPED, GO-SLIM]	NR_073375.2	hypothetical protein HGM15179_005171 [Zosterops borbonicus]	3453	20	0.0	84.53	13	P:GO:0000278; P:GO:0006260; P:GO:0006281; P:GO:0006310; P:GO:0022414; P:GO:0048856; F:GO:0003677; F:GO:0016740; F:GO:0016787; F:GO:0140097; F:GO:0140657; C:GO:0005654; C:GO:0005694	P:mitotic cell cycle; P:DNA replication; P:DNA repair; P:DNA recombination; P:reproductive process; P:anatomical structure development; F:DNA binding; F:transferase activity; F:hydrolase activity; F:catalytic activity, acting on DNA; F:ATP-dependent activity; C:nucleoplasm; C:chromosome	EC:3.1; EC:2.7.7; EC:5.6.2.4	Acting on ester bonds; Transferring phosphorus-containing groups; DNA 3'-5' helicase
TRUE	[BLASTED, MAPPED, GO-SLIM]	NM_004526.4	hypothetical protein HGM15179_005171 [Zosterops borbonicus]	3434	20	0.0	82.48	13	P:GO:0000278; P:GO:0006260; P:GO:0006281; P:GO:0006310; P:GO:0022414; P:GO:0048856; F:GO:0003677; F:GO:0016740; F:GO:0016787; F:GO:0140097; F:GO:0140657; C:GO:0005654; C:GO:0005694	P:mitotic cell cycle; P:DNA replication; P:DNA repair; P:DNA recombination; P:reproductive process; P:anatomical structure development; F:DNA binding; F:transferase activity; F:hydrolase activity; F:catalytic activity, acting on DNA; F:ATP-dependent activity; C:nucleoplasm; C:chromosome	EC:3.1; EC:2.7.7; EC:5.6.2.4	Acting on ester bonds; Transferring phosphorus-containing groups; DNA 3'-5' helicase
TRUE	[BLASTED, MAPPED, GO-SLIM]	XM_024453531.2	hypothetical protein HGM15179_005171 [Zosterops borbonicus]	3396	20	0.0	82.61	13	P:GO:0000278; P:GO:0006260; P:GO:0006281; P:GO:0006310; P:GO:0022414; P:GO:0048856; F:GO:0003677; F:GO:0016740; F:GO:0016787; F:GO:0140097; F:GO:0140657; C:GO:0005654; C:GO:0005694	P:mitotic cell cycle; P:DNA replication; P:DNA repair; P:DNA recombination; P:reproductive process; P:anatomical structure development; F:DNA binding; F:transferase activity; F:hydrolase activity; F:catalytic activity, acting on DNA; F:ATP-dependent activity; C:nucleoplasm; C:chromosome	EC:3.1; EC:2.7.7; EC:5.6.2.4	Acting on ester bonds; Transferring phosphorus-containing groups; DNA 3'-5' helicase
TRUE	[BLASTED, MAPPED, GO-SLIM]	XM_054346560.1	hypothetical protein HGM15179_005171 [Zosterops borbonicus]	3396	20	0.0	82.61	13	P:GO:0000278; P:GO:0006260; P:GO:0006281; P:GO:0006310; P:GO:0022414; P:GO:0048856; F:GO:0003677; F:GO:0016740; F:GO:0016787; F:GO:0140097; F:GO:0140657; C:GO:0005654; C:GO:0005694	P:mitotic cell cycle; P:DNA replication; P:DNA repair; P:DNA recombination; P:reproductive process; P:anatomical structure development; F:DNA binding; F:transferase activity; F:hydrolase activity; F:catalytic activity, acting on DNA; F:ATP-dependent activity; C:nucleoplasm; C:chromosome	EC:3.1; EC:2.7.7; EC:5.6.2.4	Acting on ester bonds; Transferring phosphorus-containing groups; DNA 3'-5' helicase
TRUE	[BLASTED, MAPPED, GO-SLIM]	NM_021904.4	gamma-aminobutyric acid type B receptor subunit 1 isoform X1 [Aquila chrysaetos chrysaetos]	4339	20	0.0	78.08	5	P:GO:0023052; F:GO:0016740; F:GO:0060089; C:GO:0005794; C:GO:0005886	P:signaling; F:transferase activity; F:molecular transducer activity; C:Golgi apparatus; C:plasma membrane	EC:2.4	Glycosyltransferases
TRUE	[BLASTED, MAPPED, GO-SLIM]	NM_001319053.2	gamma-aminobutyric acid type B receptor subunit 1 isoform X1 [Aquila chrysaetos chrysaetos]	4461	20	0.0	80.33	7	P:GO:0006486; P:GO:0023052; F:GO:0016740; F:GO:0060089; F:GO:0098772; C:GO:0005794; C:GO:0005886	P:protein glycosylation; P:signaling; F:transferase activity; F:molecular transducer activity; F:molecular function regulator activity; C:Golgi apparatus; C:plasma membrane	EC:2.4.1	Glycosyltransferases
TRUE	[BLASTED, MAPPED, GO-SLIM]	NM_001470.4	gamma-aminobutyric acid type B receptor subunit 1 isoform X1 [Aquila chrysaetos chrysaetos]	4525	20	0.0	78.99	5	P:GO:0023052; F:GO:0016740; F:GO:0060089; C:GO:0005794; C:GO:0005886	P:signaling; F:transferase activity; F:molecular transducer activity; C:Golgi apparatus; C:plasma membrane	EC:2.4	Glycosyltransferases
TRUE	[BLASTED, MAPPED, GO-SLIM]	XM_005248982.3	gamma-aminobutyric acid type B receptor subunit 1 isoform X1 [Aquila chrysaetos chrysaetos]	4292	20	0.0	78.99	5	P:GO:0023052; F:GO:0016740; F:GO:0060089; C:GO:0005794; C:GO:0005886	P:signaling; F:transferase activity; F:molecular transducer activity; C:Golgi apparatus; C:plasma membrane	EC:2.4	Glycosyltransferases
TRUE	[BLASTED, MAPPED, GO-SLIM]	XM_006715047.5	gamma-aminobutyric acid type B receptor subunit 1 isoform X1 [Aquila chrysaetos chrysaetos]	4084	20	0.0	78.08	5	P:GO:0023052; F:GO:0016740; F:GO:0060089; C:GO:0005794; C:GO:0005886	P:signaling; F:transferase activity; F:molecular transducer activity; C:Golgi apparatus; C:plasma membrane	EC:2.4	Glycosyltransferases
TRUE	[BLASTED, MAPPED, GO-SLIM]	XM_011514453.4	gamma-aminobutyric acid type B receptor subunit 1 isoform X1 [Aquila chrysaetos chrysaetos]	4062	20	0.0	77.94	5	P:GO:0023052; F:GO:0016740; F:GO:0060089; C:GO:0005794; C:GO:0005886	P:signaling; F:transferase activity; F:molecular transducer activity; C:Golgi apparatus; C:plasma membrane	EC:2.4	Glycosyltransferases
TRUE	[BLASTED, MAPPED, GO-SLIM]	XM_024446392.2	gamma-aminobutyric acid type B receptor subunit 1 isoform X1 [Aquila chrysaetos chrysaetos]	3740	20	0.0	80.32	7	P:GO:0006486; P:GO:0023052; F:GO:0016740; F:GO:0060089; F:GO:0098772; C:GO:0005794; C:GO:0005886	P:protein glycosylation; P:signaling; F:transferase activity; F:molecular transducer activity; F:molecular function regulator activity; C:Golgi apparatus; C:plasma membrane	EC:2.4.1	Glycosyltransferases
TRUE	[BLASTED, MAPPED, GO-SLIM]	XM_047418591.1	gamma-aminobutyric acid type B receptor subunit 1 isoform X1 [Aquila chrysaetos chrysaetos]	4584	20	0.0	80.34	7	P:GO:0006486; P:GO:0023052; F:GO:0016740; F:GO:0060089; F:GO:0098772; C:GO:0005794; C:GO:0005886	P:protein glycosylation; P:signaling; F:transferase activity; F:molecular transducer activity; F:molecular function regulator activity; C:Golgi apparatus; C:plasma membrane	EC:2.4.1	Glycosyltransferases
TRUE	[BLASTED, MAPPED, GO-SLIM]	NM_021903.3	gamma-aminobutyric acid type B receptor subunit 1 isoform X1 [Aquila chrysaetos chrysaetos]	4062	20	0.0	80.5	7	P:GO:0006486; P:GO:0023052; F:GO:0016740; F:GO:0060089; F:GO:0098772; C:GO:0005794; C:GO:0005886	P:protein glycosylation; P:signaling; F:transferase activity; F:molecular transducer activity; F:molecular function regulator activity; C:Golgi apparatus; C:plasma membrane	EC:2.4.1	Glycosyltransferases
TRUE	[BLASTED, MAPPED, GO-SLIM]	XM_011514455.2	gamma-aminobutyric acid type B receptor subunit 1 isoform X1 [Aquila chrysaetos chrysaetos]	3449	20	0.0	76.97	7	P:GO:0006486; P:GO:0023052; F:GO:0016740; F:GO:0060089; F:GO:0098772; C:GO:0005794; C:GO:0005886	P:protein glycosylation; P:signaling; F:transferase activity; F:molecular transducer activity; F:molecular function regulator activity; C:Golgi apparatus; C:plasma membrane	EC:2.4.1	Glycosyltransferases
TRUE	[BLASTED, MAPPED, GO-SLIM]	XM_047418592.1	gamma-aminobutyric acid type B receptor subunit 1 isoform X1 [Aquila chrysaetos chrysaetos]	1880	20	0.0	79.34	7	P:GO:0006486; P:GO:0023052; F:GO:0016740; F:GO:0060089; F:GO:0098772; C:GO:0005794; C:GO:0005886	P:protein glycosylation; P:signaling; F:transferase activity; F:molecular transducer activity; F:molecular function regulator activity; C:Golgi apparatus; C:plasma membrane	EC:2.4.1	Glycosyltransferases
TRUE	[BLASTED, MAPPED, GO-SLIM]	XM_047418593.1	gamma-aminobutyric acid type B receptor subunit 1 isoform X1 [Aquila chrysaetos chrysaetos]	1923	20	0.0	79.34	7	P:GO:0006486; P:GO:0023052; F:GO:0016740; F:GO:0060089; F:GO:0098772; C:GO:0005794; C:GO:0005886	P:protein glycosylation; P:signaling; F:transferase activity; F:molecular transducer activity; F:molecular function regulator activity; C:Golgi apparatus; C:plasma membrane	EC:2.4.1	Glycosyltransferases
TRUE	[BLASTED, MAPPED, GO-SLIM]	XR_008485589.1	gamma-aminobutyric acid type B receptor subunit 1 isoform X1 [Aquila chrysaetos chrysaetos]	2011	20	0.0	79.34	7	P:GO:0006486; P:GO:0023052; F:GO:0016740; F:GO:0060089; F:GO:0098772; C:GO:0005794; C:GO:0005886	P:protein glycosylation; P:signaling; F:transferase activity; F:molecular transducer activity; F:molecular function regulator activity; C:Golgi apparatus; C:plasma membrane	EC:2.4.1	Glycosyltransferases
TRUE	[BLASTED, MAPPED, GO-SLIM]	XM_054328454.1	gamma-aminobutyric acid type B receptor subunit 1 isoform X1 [Aquila chrysaetos chrysaetos]	4292	20	0.0	78.99	5	P:GO:0023052; F:GO:0016740; F:GO:0060089; C:GO:0005794; C:GO:0005886	P:signaling; F:transferase activity; F:molecular transducer activity; C:Golgi apparatus; C:plasma membrane	EC:2.4	Glycosyltransferases
TRUE	[BLASTED, MAPPED, GO-SLIM]	XM_054328456.1	gamma-aminobutyric acid type B receptor subunit 1 isoform X1 [Aquila chrysaetos chrysaetos]	4063	20	0.0	77.94	5	P:GO:0023052; F:GO:0016740; F:GO:0060089; C:GO:0005794; C:GO:0005886	P:signaling; F:transferase activity; F:molecular transducer activity; C:Golgi apparatus; C:plasma membrane	EC:2.4	Glycosyltransferases
TRUE	[BLASTED, MAPPED, GO-SLIM]	XM_054328455.1	gamma-aminobutyric acid type B receptor subunit 1 isoform X1 [Aquila chrysaetos chrysaetos]	4084	20	0.0	78.08	5	P:GO:0023052; F:GO:0016740; F:GO:0060089; C:GO:0005794; C:GO:0005886	P:signaling; F:transferase activity; F:molecular transducer activity; C:Golgi apparatus; C:plasma membrane	EC:2.4	Glycosyltransferases
TRUE	[BLASTED, MAPPED, GO-SLIM]	XM_054328458.1	gamma-aminobutyric acid type B receptor subunit 1 isoform X1 [Aquila chrysaetos chrysaetos]	3732	20	0.0	80.32	7	P:GO:0006486; P:GO:0023052; F:GO:0016740; F:GO:0060089; F:GO:0098772; C:GO:0005794; C:GO:0005886	P:protein glycosylation; P:signaling; F:transferase activity; F:molecular transducer activity; F:molecular function regulator activity; C:Golgi apparatus; C:plasma membrane	EC:2.4.1	Glycosyltransferases
TRUE	[BLASTED, MAPPED, GO-SLIM]	XM_054328457.1	gamma-aminobutyric acid type B receptor subunit 1 isoform X1 [Aquila chrysaetos chrysaetos]	4584	20	0.0	80.34	7	P:GO:0006486; P:GO:0023052; F:GO:0016740; F:GO:0060089; F:GO:0098772; C:GO:0005794; C:GO:0005886	P:protein glycosylation; P:signaling; F:transferase activity; F:molecular transducer activity; F:molecular function regulator activity; C:Golgi apparatus; C:plasma membrane	EC:2.4.1	Glycosyltransferases
TRUE	[BLASTED, MAPPED, GO-SLIM]	XM_054328459.1	gamma-aminobutyric acid type B receptor subunit 1 isoform X1 [Aquila chrysaetos chrysaetos]	3354	20	0.0	76.97	7	P:GO:0006486; P:GO:0023052; F:GO:0016740; F:GO:0060089; F:GO:0098772; C:GO:0005794; C:GO:0005886	P:protein glycosylation; P:signaling; F:transferase activity; F:molecular transducer activity; F:molecular function regulator activity; C:Golgi apparatus; C:plasma membrane	EC:2.4.1	Glycosyltransferases
TRUE	[BLASTED, MAPPED, GO-SLIM]	XM_054328460.1	gamma-aminobutyric acid type B receptor subunit 1 isoform X1 [Aquila chrysaetos chrysaetos]	1918	20	0.0	79.34	7	P:GO:0006486; P:GO:0023052; F:GO:0016740; F:GO:0060089; F:GO:0098772; C:GO:0005794; C:GO:0005886	P:protein glycosylation; P:signaling; F:transferase activity; F:molecular transducer activity; F:molecular function regulator activity; C:Golgi apparatus; C:plasma membrane	EC:2.4.1	Glycosyltransferases
TRUE	[BLASTED, MAPPED, GO-SLIM]	XM_054329751.1	gamma-aminobutyric acid type B receptor subunit 1 isoform X1 [Aquila chrysaetos chrysaetos]	4292	20	0.0	78.99	5	P:GO:0023052; F:GO:0016740; F:GO:0060089; C:GO:0005794; C:GO:0005886	P:signaling; F:transferase activity; F:molecular transducer activity; C:Golgi apparatus; C:plasma membrane	EC:2.4	Glycosyltransferases
TRUE	[BLASTED, MAPPED, GO-SLIM]	XM_054329752.1	gamma-aminobutyric acid type B receptor subunit 1 isoform X1 [Aquila chrysaetos chrysaetos]	4084	20	0.0	78.08	5	P:GO:0023052; F:GO:0016740; F:GO:0060089; C:GO:0005794; C:GO:0005886	P:signaling; F:transferase activity; F:molecular transducer activity; C:Golgi apparatus; C:plasma membrane	EC:2.4	Glycosyltransferases
TRUE	[BLASTED, MAPPED, GO-SLIM]	XM_054329753.1	gamma-aminobutyric acid type B receptor subunit 1 isoform X1 [Aquila chrysaetos chrysaetos]	4062	20	0.0	77.94	5	P:GO:0023052; F:GO:0016740; F:GO:0060089; C:GO:0005794; C:GO:0005886	P:signaling; F:transferase activity; F:molecular transducer activity; C:Golgi apparatus; C:plasma membrane	EC:2.4	Glycosyltransferases
TRUE	[BLASTED, MAPPED, GO-SLIM]	XM_054329755.1	gamma-aminobutyric acid type B receptor subunit 1 isoform X1 [Aquila chrysaetos chrysaetos]	3740	20	0.0	80.32	7	P:GO:0006486; P:GO:0023052; F:GO:0016740; F:GO:0060089; F:GO:0098772; C:GO:0005794; C:GO:0005886	P:protein glycosylation; P:signaling; F:transferase activity; F:molecular transducer activity; F:molecular function regulator activity; C:Golgi apparatus; C:plasma membrane	EC:2.4.1	Glycosyltransferases
TRUE	[BLASTED, MAPPED, GO-SLIM]	XM_054329754.1	gamma-aminobutyric acid type B receptor subunit 1 isoform X1 [Aquila chrysaetos chrysaetos]	4584	20	0.0	80.34	7	P:GO:0006486; P:GO:0023052; F:GO:0016740; F:GO:0060089; F:GO:0098772; C:GO:0005794; C:GO:0005886	P:protein glycosylation; P:signaling; F:transferase activity; F:molecular transducer activity; F:molecular function regulator activity; C:Golgi apparatus; C:plasma membrane	EC:2.4.1	Glycosyltransferases
TRUE	[BLASTED, MAPPED, GO-SLIM]	XM_054329756.1	gamma-aminobutyric acid type B receptor subunit 1 isoform X1 [Aquila chrysaetos chrysaetos]	3449	20	0.0	76.97	7	P:GO:0006486; P:GO:0023052; F:GO:0016740; F:GO:0060089; F:GO:0098772; C:GO:0005794; C:GO:0005886	P:protein glycosylation; P:signaling; F:transferase activity; F:molecular transducer activity; F:molecular function regulator activity; C:Golgi apparatus; C:plasma membrane	EC:2.4.1	Glycosyltransferases
TRUE	[BLASTED, MAPPED, GO-SLIM]	XM_054329757.1	gamma-aminobutyric acid type B receptor subunit 1 isoform X1 [Aquila chrysaetos chrysaetos]	1880	20	0.0	79.34	7	P:GO:0006486; P:GO:0023052; F:GO:0016740; F:GO:0060089; F:GO:0098772; C:GO:0005794; C:GO:0005886	P:protein glycosylation; P:signaling; F:transferase activity; F:molecular transducer activity; F:molecular function regulator activity; C:Golgi apparatus; C:plasma membrane	EC:2.4.1	Glycosyltransferases
TRUE	[BLASTED, MAPPED, GO-SLIM]	XM_054329758.1	gamma-aminobutyric acid type B receptor subunit 1 isoform X1 [Aquila chrysaetos chrysaetos]	1923	20	0.0	79.34	7	P:GO:0006486; P:GO:0023052; F:GO:0016740; F:GO:0060089; F:GO:0098772; C:GO:0005794; C:GO:0005886	P:protein glycosylation; P:signaling; F:transferase activity; F:molecular transducer activity; F:molecular function regulator activity; C:Golgi apparatus; C:plasma membrane	EC:2.4.1	Glycosyltransferases
TRUE	[BLASTED, MAPPED, GO-SLIM]	XM_054330243.1	gamma-aminobutyric acid type B receptor subunit 1 isoform X1 [Aquila chrysaetos chrysaetos]	4292	20	0.0	78.99	5	P:GO:0023052; F:GO:0016740; F:GO:0060089; C:GO:0005794; C:GO:0005886	P:signaling; F:transferase activity; F:molecular transducer activity; C:Golgi apparatus; C:plasma membrane	EC:2.4	Glycosyltransferases
TRUE	[BLASTED, MAPPED, GO-SLIM]	XM_054330244.1	gamma-aminobutyric acid type B receptor subunit 1 isoform X1 [Aquila chrysaetos chrysaetos]	4084	20	0.0	78.08	5	P:GO:0023052; F:GO:0016740; F:GO:0060089; C:GO:0005794; C:GO:0005886	P:signaling; F:transferase activity; F:molecular transducer activity; C:Golgi apparatus; C:plasma membrane	EC:2.4	Glycosyltransferases
TRUE	[BLASTED, MAPPED, GO-SLIM]	XM_054330245.1	gamma-aminobutyric acid type B receptor subunit 1 isoform X1 [Aquila chrysaetos chrysaetos]	4062	20	0.0	77.94	5	P:GO:0023052; F:GO:0016740; F:GO:0060089; C:GO:0005794; C:GO:0005886	P:signaling; F:transferase activity; F:molecular transducer activity; C:Golgi apparatus; C:plasma membrane	EC:2.4	Glycosyltransferases
TRUE	[BLASTED, MAPPED, GO-SLIM]	XM_054330247.1	gamma-aminobutyric acid type B receptor subunit 1 isoform X1 [Aquila chrysaetos chrysaetos]	3740	20	0.0	80.32	7	P:GO:0006486; P:GO:0023052; F:GO:0016740; F:GO:0060089; F:GO:0098772; C:GO:0005794; C:GO:0005886	P:protein glycosylation; P:signaling; F:transferase activity; F:molecular transducer activity; F:molecular function regulator activity; C:Golgi apparatus; C:plasma membrane	EC:2.4.1	Glycosyltransferases
TRUE	[BLASTED, MAPPED, GO-SLIM]	XM_054330246.1	gamma-aminobutyric acid type B receptor subunit 1 isoform X1 [Aquila chrysaetos chrysaetos]	4584	20	0.0	80.34	7	P:GO:0006486; P:GO:0023052; F:GO:0016740; F:GO:0060089; F:GO:0098772; C:GO:0005794; C:GO:0005886	P:protein glycosylation; P:signaling; F:transferase activity; F:molecular transducer activity; F:molecular function regulator activity; C:Golgi apparatus; C:plasma membrane	EC:2.4.1	Glycosyltransferases
TRUE	[BLASTED, MAPPED, GO-SLIM]	XM_054330248.1	gamma-aminobutyric acid type B receptor subunit 1 isoform X1 [Aquila chrysaetos chrysaetos]	3449	20	0.0	76.97	7	P:GO:0006486; P:GO:0023052; F:GO:0016740; F:GO:0060089; F:GO:0098772; C:GO:0005794; C:GO:0005886	P:protein glycosylation; P:signaling; F:transferase activity; F:molecular transducer activity; F:molecular function regulator activity; C:Golgi apparatus; C:plasma membrane	EC:2.4.1	Glycosyltransferases
TRUE	[BLASTED, MAPPED, GO-SLIM]	XM_054330249.1	gamma-aminobutyric acid type B receptor subunit 1 isoform X1 [Aquila chrysaetos chrysaetos]	1880	20	0.0	79.34	7	P:GO:0006486; P:GO:0023052; F:GO:0016740; F:GO:0060089; F:GO:0098772; C:GO:0005794; C:GO:0005886	P:protein glycosylation; P:signaling; F:transferase activity; F:molecular transducer activity; F:molecular function regulator activity; C:Golgi apparatus; C:plasma membrane	EC:2.4.1	Glycosyltransferases
TRUE	[BLASTED, MAPPED, GO-SLIM]	XM_054330250.1	gamma-aminobutyric acid type B receptor subunit 1 isoform X1 [Aquila chrysaetos chrysaetos]	1923	20	0.0	79.34	7	P:GO:0006486; P:GO:0023052; F:GO:0016740; F:GO:0060089; F:GO:0098772; C:GO:0005794; C:GO:0005886	P:protein glycosylation; P:signaling; F:transferase activity; F:molecular transducer activity; F:molecular function regulator activity; C:Golgi apparatus; C:plasma membrane	EC:2.4.1	Glycosyltransferases
TRUE	[BLASTED, MAPPED, GO-SLIM]	XR_008485698.1	gamma-aminobutyric acid type B receptor subunit 1 isoform X1 [Aquila chrysaetos chrysaetos]	1946	20	0.0	79.32	7	P:GO:0006486; P:GO:0023052; F:GO:0016740; F:GO:0060089; F:GO:0098772; C:GO:0005794; C:GO:0005886	P:protein glycosylation; P:signaling; F:transferase activity; F:molecular transducer activity; F:molecular function regulator activity; C:Golgi apparatus; C:plasma membrane	EC:2.4.1	Glycosyltransferases
TRUE	[BLASTED, MAPPED, GO-SLIM]	XM_054330538.1	gamma-aminobutyric acid type B receptor subunit 1 isoform X1 [Aquila chrysaetos chrysaetos]	4440	20	0.0	78.99	5	P:GO:0023052; F:GO:0016740; F:GO:0060089; C:GO:0005794; C:GO:0005886	P:signaling; F:transferase activity; F:molecular transducer activity; C:Golgi apparatus; C:plasma membrane	EC:2.4	Glycosyltransferases
TRUE	[BLASTED, MAPPED, GO-SLIM]	XM_054330535.1	gamma-aminobutyric acid type B receptor subunit 1 isoform X1 [Aquila chrysaetos chrysaetos]	4635	20	0.0	78.93	5	P:GO:0023052; F:GO:0016740; F:GO:0060089; C:GO:0005794; C:GO:0005886	P:signaling; F:transferase activity; F:molecular transducer activity; C:Golgi apparatus; C:plasma membrane	EC:2.4	Glycosyltransferases
TRUE	[BLASTED, MAPPED, GO-SLIM]	XM_054330534.1	gamma-aminobutyric acid type B receptor subunit 1 isoform X1 [Aquila chrysaetos chrysaetos]	4208	20	0.0	78.98	5	P:GO:0023052; F:GO:0016740; F:GO:0060089; C:GO:0005794; C:GO:0005886	P:signaling; F:transferase activity; F:molecular transducer activity; C:Golgi apparatus; C:plasma membrane	EC:2.4	Glycosyltransferases
TRUE	[BLASTED, MAPPED, GO-SLIM]	XM_054330537.1	gamma-aminobutyric acid type B receptor subunit 1 isoform X1 [Aquila chrysaetos chrysaetos]	4000	20	0.0	77.95	5	P:GO:0023052; F:GO:0016740; F:GO:0060089; C:GO:0005794; C:GO:0005886	P:signaling; F:transferase activity; F:molecular transducer activity; C:Golgi apparatus; C:plasma membrane	EC:2.4	Glycosyltransferases
TRUE	[BLASTED, MAPPED, GO-SLIM]	XM_054330536.1	gamma-aminobutyric acid type B receptor subunit 1 isoform X1 [Aquila chrysaetos chrysaetos]	4021	20	0.0	78.08	5	P:GO:0023052; F:GO:0016740; F:GO:0060089; C:GO:0005794; C:GO:0005886	P:signaling; F:transferase activity; F:molecular transducer activity; C:Golgi apparatus; C:plasma membrane	EC:2.4	Glycosyltransferases
TRUE	[BLASTED, MAPPED, GO-SLIM]	XM_054330540.1	gamma-aminobutyric acid type B receptor subunit 1 isoform X1 [Aquila chrysaetos chrysaetos]	4036	20	0.0	80.32	7	P:GO:0006486; P:GO:0023052; F:GO:0016740; F:GO:0060089; F:GO:0098772; C:GO:0005794; C:GO:0005886	P:protein glycosylation; P:signaling; F:transferase activity; F:molecular transducer activity; F:molecular function regulator activity; C:Golgi apparatus; C:plasma membrane	EC:2.4.1	Glycosyltransferases
TRUE	[BLASTED, MAPPED, GO-SLIM]	XM_054330539.1	gamma-aminobutyric acid type B receptor subunit 1 isoform X1 [Aquila chrysaetos chrysaetos]	4584	20	0.0	80.34	7	P:GO:0006486; P:GO:0023052; F:GO:0016740; F:GO:0060089; F:GO:0098772; C:GO:0005794; C:GO:0005886	P:protein glycosylation; P:signaling; F:transferase activity; F:molecular transducer activity; F:molecular function regulator activity; C:Golgi apparatus; C:plasma membrane	EC:2.4.1	Glycosyltransferases
TRUE	[BLASTED, MAPPED, GO-SLIM]	XM_054330541.1	gamma-aminobutyric acid type B receptor subunit 1 isoform X1 [Aquila chrysaetos chrysaetos]	2061	20	0.0	76.95	7	P:GO:0006486; P:GO:0023052; F:GO:0016740; F:GO:0060089; F:GO:0098772; C:GO:0005794; C:GO:0005886	P:protein glycosylation; P:signaling; F:transferase activity; F:molecular transducer activity; F:molecular function regulator activity; C:Golgi apparatus; C:plasma membrane	EC:2.4.1	Glycosyltransferases
TRUE	[BLASTED, MAPPED, GO-SLIM]	XM_054330542.1	gamma-aminobutyric acid type B receptor subunit 1 isoform X1 [Aquila chrysaetos chrysaetos]	1854	20	0.0	79.32	7	P:GO:0006486; P:GO:0023052; F:GO:0016740; F:GO:0060089; F:GO:0098772; C:GO:0005794; C:GO:0005886	P:protein glycosylation; P:signaling; F:transferase activity; F:molecular transducer activity; F:molecular function regulator activity; C:Golgi apparatus; C:plasma membrane	EC:2.4.1	Glycosyltransferases
TRUE	[BLASTED, MAPPED, GO-SLIM]	XM_054330786.1	gamma-aminobutyric acid type B receptor subunit 1 isoform X1 [Aquila chrysaetos chrysaetos]	4292	20	0.0	78.99	5	P:GO:0023052; F:GO:0016740; F:GO:0060089; C:GO:0005794; C:GO:0005886	P:signaling; F:transferase activity; F:molecular transducer activity; C:Golgi apparatus; C:plasma membrane	EC:2.4	Glycosyltransferases
TRUE	[BLASTED, MAPPED, GO-SLIM]	XM_054330787.1	gamma-aminobutyric acid type B receptor subunit 1 isoform X1 [Aquila chrysaetos chrysaetos]	4084	20	0.0	78.08	5	P:GO:0023052; F:GO:0016740; F:GO:0060089; C:GO:0005794; C:GO:0005886	P:signaling; F:transferase activity; F:molecular transducer activity; C:Golgi apparatus; C:plasma membrane	EC:2.4	Glycosyltransferases
TRUE	[BLASTED, MAPPED, GO-SLIM]	XM_054330788.1	gamma-aminobutyric acid type B receptor subunit 1 isoform X1 [Aquila chrysaetos chrysaetos]	4062	20	0.0	77.94	5	P:GO:0023052; F:GO:0016740; F:GO:0060089; C:GO:0005794; C:GO:0005886	P:signaling; F:transferase activity; F:molecular transducer activity; C:Golgi apparatus; C:plasma membrane	EC:2.4	Glycosyltransferases
TRUE	[BLASTED, MAPPED, GO-SLIM]	XM_054330790.1	gamma-aminobutyric acid type B receptor subunit 1 isoform X1 [Aquila chrysaetos chrysaetos]	3740	20	0.0	80.32	7	P:GO:0006486; P:GO:0023052; F:GO:0016740; F:GO:0060089; F:GO:0098772; C:GO:0005794; C:GO:0005886	P:protein glycosylation; P:signaling; F:transferase activity; F:molecular transducer activity; F:molecular function regulator activity; C:Golgi apparatus; C:plasma membrane	EC:2.4.1	Glycosyltransferases
TRUE	[BLASTED, MAPPED, GO-SLIM]	XM_054330789.1	gamma-aminobutyric acid type B receptor subunit 1 isoform X1 [Aquila chrysaetos chrysaetos]	4584	20	0.0	80.34	7	P:GO:0006486; P:GO:0023052; F:GO:0016740; F:GO:0060089; F:GO:0098772; C:GO:0005794; C:GO:0005886	P:protein glycosylation; P:signaling; F:transferase activity; F:molecular transducer activity; F:molecular function regulator activity; C:Golgi apparatus; C:plasma membrane	EC:2.4.1	Glycosyltransferases
TRUE	[BLASTED, MAPPED, GO-SLIM]	XM_054330791.1	gamma-aminobutyric acid type B receptor subunit 1 isoform X1 [Aquila chrysaetos chrysaetos]	3449	20	0.0	76.97	7	P:GO:0006486; P:GO:0023052; F:GO:0016740; F:GO:0060089; F:GO:0098772; C:GO:0005794; C:GO:0005886	P:protein glycosylation; P:signaling; F:transferase activity; F:molecular transducer activity; F:molecular function regulator activity; C:Golgi apparatus; C:plasma membrane	EC:2.4.1	Glycosyltransferases
TRUE	[BLASTED, MAPPED, GO-SLIM]	XM_054330792.1	gamma-aminobutyric acid type B receptor subunit 1 isoform X1 [Aquila chrysaetos chrysaetos]	1880	20	0.0	79.34	7	P:GO:0006486; P:GO:0023052; F:GO:0016740; F:GO:0060089; F:GO:0098772; C:GO:0005794; C:GO:0005886	P:protein glycosylation; P:signaling; F:transferase activity; F:molecular transducer activity; F:molecular function regulator activity; C:Golgi apparatus; C:plasma membrane	EC:2.4.1	Glycosyltransferases
TRUE	[BLASTED, MAPPED, GO-SLIM]	XM_054330793.1	gamma-aminobutyric acid type B receptor subunit 1 isoform X1 [Aquila chrysaetos chrysaetos]	1923	20	0.0	79.34	7	P:GO:0006486; P:GO:0023052; F:GO:0016740; F:GO:0060089; F:GO:0098772; C:GO:0005794; C:GO:0005886	P:protein glycosylation; P:signaling; F:transferase activity; F:molecular transducer activity; F:molecular function regulator activity; C:Golgi apparatus; C:plasma membrane	EC:2.4.1	Glycosyltransferases
TRUE	[BLASTED, MAPPED, GO-SLIM]	XM_054331023.1	gamma-aminobutyric acid type B receptor subunit 1 isoform X1 [Aquila chrysaetos chrysaetos]	4292	20	0.0	78.99	5	P:GO:0023052; F:GO:0016740; F:GO:0060089; C:GO:0005794; C:GO:0005886	P:signaling; F:transferase activity; F:molecular transducer activity; C:Golgi apparatus; C:plasma membrane	EC:2.4	Glycosyltransferases
TRUE	[BLASTED, MAPPED, GO-SLIM]	XM_054331024.1	gamma-aminobutyric acid type B receptor subunit 1 isoform X1 [Aquila chrysaetos chrysaetos]	4084	20	0.0	78.08	5	P:GO:0023052; F:GO:0016740; F:GO:0060089; C:GO:0005794; C:GO:0005886	P:signaling; F:transferase activity; F:molecular transducer activity; C:Golgi apparatus; C:plasma membrane	EC:2.4	Glycosyltransferases
TRUE	[BLASTED, MAPPED, GO-SLIM]	XM_054331025.1	gamma-aminobutyric acid type B receptor subunit 1 isoform X1 [Aquila chrysaetos chrysaetos]	4062	20	0.0	77.94	5	P:GO:0023052; F:GO:0016740; F:GO:0060089; C:GO:0005794; C:GO:0005886	P:signaling; F:transferase activity; F:molecular transducer activity; C:Golgi apparatus; C:plasma membrane	EC:2.4	Glycosyltransferases
TRUE	[BLASTED, MAPPED, GO-SLIM]	XM_054331027.1	gamma-aminobutyric acid type B receptor subunit 1 isoform X1 [Aquila chrysaetos chrysaetos]	3740	20	0.0	80.32	7	P:GO:0006486; P:GO:0023052; F:GO:0016740; F:GO:0060089; F:GO:0098772; C:GO:0005794; C:GO:0005886	P:protein glycosylation; P:signaling; F:transferase activity; F:molecular transducer activity; F:molecular function regulator activity; C:Golgi apparatus; C:plasma membrane	EC:2.4.1	Glycosyltransferases
TRUE	[BLASTED, MAPPED, GO-SLIM]	XM_054331026.1	gamma-aminobutyric acid type B receptor subunit 1 isoform X1 [Aquila chrysaetos chrysaetos]	4584	20	0.0	80.34	7	P:GO:0006486; P:GO:0023052; F:GO:0016740; F:GO:0060089; F:GO:0098772; C:GO:0005794; C:GO:0005886	P:protein glycosylation; P:signaling; F:transferase activity; F:molecular transducer activity; F:molecular function regulator activity; C:Golgi apparatus; C:plasma membrane	EC:2.4.1	Glycosyltransferases
TRUE	[BLASTED, MAPPED, GO-SLIM]	XM_054331028.1	gamma-aminobutyric acid type B receptor subunit 1 isoform X1 [Aquila chrysaetos chrysaetos]	3449	20	0.0	76.97	7	P:GO:0006486; P:GO:0023052; F:GO:0016740; F:GO:0060089; F:GO:0098772; C:GO:0005794; C:GO:0005886	P:protein glycosylation; P:signaling; F:transferase activity; F:molecular transducer activity; F:molecular function regulator activity; C:Golgi apparatus; C:plasma membrane	EC:2.4.1	Glycosyltransferases
TRUE	[BLASTED, MAPPED, GO-SLIM]	XM_054331029.1	gamma-aminobutyric acid type B receptor subunit 1 isoform X1 [Aquila chrysaetos chrysaetos]	1880	20	0.0	79.34	7	P:GO:0006486; P:GO:0023052; F:GO:0016740; F:GO:0060089; F:GO:0098772; C:GO:0005794; C:GO:0005886	P:protein glycosylation; P:signaling; F:transferase activity; F:molecular transducer activity; F:molecular function regulator activity; C:Golgi apparatus; C:plasma membrane	EC:2.4.1	Glycosyltransferases
TRUE	[BLASTED, MAPPED, GO-SLIM]	XM_054331030.1	gamma-aminobutyric acid type B receptor subunit 1 isoform X1 [Aquila chrysaetos chrysaetos]	1923	20	0.0	79.34	7	P:GO:0006486; P:GO:0023052; F:GO:0016740; F:GO:0060089; F:GO:0098772; C:GO:0005794; C:GO:0005886	P:protein glycosylation; P:signaling; F:transferase activity; F:molecular transducer activity; F:molecular function regulator activity; C:Golgi apparatus; C:plasma membrane	EC:2.4.1	Glycosyltransferases
TRUE	[BLASTED, MAPPED, GO-SLIM]	XM_054355056.1	gamma-aminobutyric acid type B receptor subunit 1 isoform X1 [Aquila chrysaetos chrysaetos]	4292	20	0.0	78.99	5	P:GO:0023052; F:GO:0016740; F:GO:0060089; C:GO:0005794; C:GO:0005886	P:signaling; F:transferase activity; F:molecular transducer activity; C:Golgi apparatus; C:plasma membrane	EC:2.4	Glycosyltransferases
TRUE	[BLASTED, MAPPED, GO-SLIM]	XM_054355058.1	gamma-aminobutyric acid type B receptor subunit 1 isoform X1 [Aquila chrysaetos chrysaetos]	4062	20	0.0	77.94	5	P:GO:0023052; F:GO:0016740; F:GO:0060089; C:GO:0005794; C:GO:0005886	P:signaling; F:transferase activity; F:molecular transducer activity; C:Golgi apparatus; C:plasma membrane	EC:2.4	Glycosyltransferases
TRUE	[BLASTED, MAPPED, GO-SLIM]	XM_054355057.1	gamma-aminobutyric acid type B receptor subunit 1 isoform X1 [Aquila chrysaetos chrysaetos]	4083	20	0.0	78.08	5	P:GO:0023052; F:GO:0016740; F:GO:0060089; C:GO:0005794; C:GO:0005886	P:signaling; F:transferase activity; F:molecular transducer activity; C:Golgi apparatus; C:plasma membrane	EC:2.4	Glycosyltransferases
TRUE	[BLASTED, MAPPED, GO-SLIM]	XM_054355060.1	gamma-aminobutyric acid type B receptor subunit 1 isoform X1 [Aquila chrysaetos chrysaetos]	3740	20	0.0	80.32	7	P:GO:0006486; P:GO:0023052; F:GO:0016740; F:GO:0060089; F:GO:0098772; C:GO:0005794; C:GO:0005886	P:protein glycosylation; P:signaling; F:transferase activity; F:molecular transducer activity; F:molecular function regulator activity; C:Golgi apparatus; C:plasma membrane	EC:2.4.1	Glycosyltransferases
TRUE	[BLASTED, MAPPED, GO-SLIM]	XM_054355059.1	gamma-aminobutyric acid type B receptor subunit 1 isoform X1 [Aquila chrysaetos chrysaetos]	4757	20	0.0	80.34	7	P:GO:0006486; P:GO:0023052; F:GO:0016740; F:GO:0060089; F:GO:0098772; C:GO:0005794; C:GO:0005886	P:protein glycosylation; P:signaling; F:transferase activity; F:molecular transducer activity; F:molecular function regulator activity; C:Golgi apparatus; C:plasma membrane	EC:2.4.1	Glycosyltransferases
TRUE	[BLASTED, MAPPED, GO-SLIM]	XM_054355061.1	gamma-aminobutyric acid type B receptor subunit 1 isoform X1 [Aquila chrysaetos chrysaetos]	3449	20	0.0	76.97	7	P:GO:0006486; P:GO:0023052; F:GO:0016740; F:GO:0060089; F:GO:0098772; C:GO:0005794; C:GO:0005886	P:protein glycosylation; P:signaling; F:transferase activity; F:molecular transducer activity; F:molecular function regulator activity; C:Golgi apparatus; C:plasma membrane	EC:2.4.1	Glycosyltransferases
TRUE	[BLASTED, MAPPED, GO-SLIM]	XM_054355062.1	gamma-aminobutyric acid type B receptor subunit 1 isoform X1 [Aquila chrysaetos chrysaetos]	1880	20	0.0	79.34	7	P:GO:0006486; P:GO:0023052; F:GO:0016740; F:GO:0060089; F:GO:0098772; C:GO:0005794; C:GO:0005886	P:protein glycosylation; P:signaling; F:transferase activity; F:molecular transducer activity; F:molecular function regulator activity; C:Golgi apparatus; C:plasma membrane	EC:2.4.1	Glycosyltransferases
TRUE	[BLASTED, MAPPED, GO-SLIM]	XM_054355063.1	gamma-aminobutyric acid type B receptor subunit 1 isoform X1 [Aquila chrysaetos chrysaetos]	1918	20	0.0	79.34	7	P:GO:0006486; P:GO:0023052; F:GO:0016740; F:GO:0060089; F:GO:0098772; C:GO:0005794; C:GO:0005886	P:protein glycosylation; P:signaling; F:transferase activity; F:molecular transducer activity; F:molecular function regulator activity; C:Golgi apparatus; C:plasma membrane	EC:2.4.1	Glycosyltransferases
TRUE	[BLASTED, MAPPED, GO-SLIM]	NM_001202482.2	corticotropin-releasing factor receptor 2 isoform X1 [Aquila chrysaetos chrysaetos]	2927	20	0.0	84.3	3	P:GO:0023052; F:GO:0060089; C:GO:0005886	P:signaling; F:molecular transducer activity; C:plasma membrane
TRUE	[BLASTED, MAPPED, GO-SLIM]	NM_001883.5	corticotropin-releasing factor receptor 2 isoform X1 [Aquila chrysaetos chrysaetos]	2930	20	0.0	84.12	3	P:GO:0023052; F:GO:0060089; C:GO:0005886	P:signaling; F:molecular transducer activity; C:plasma membrane
TRUE	[BLASTED, MAPPED, GO-SLIM]	NM_001202483.2	corticotropin-releasing factor receptor 2 isoform X1 [Aquila chrysaetos chrysaetos]	3041	20	0.0	76.75	3	P:GO:0023052; F:GO:0060089; C:GO:0005886	P:signaling; F:molecular transducer activity; C:plasma membrane
TRUE	[BLASTED, MAPPED, GO-SLIM]	NM_001202475.1	corticotropin-releasing factor receptor 2 isoform X1 [Aquila chrysaetos chrysaetos]	2904	20	0.0	84.4	3	P:GO:0023052; F:GO:0060089; C:GO:0005886	P:signaling; F:molecular transducer activity; C:plasma membrane
TRUE	[BLASTED, MAPPED, GO-SLIM]	NM_001202481.1	corticotropin-releasing factor receptor 2 isoform X1 [Aquila chrysaetos chrysaetos]	3131	20	0.0	85.18	3	P:GO:0023052; F:GO:0060089; C:GO:0005886	P:signaling; F:molecular transducer activity; C:plasma membrane
TRUE	[BLASTED, MAPPED, GO-SLIM]	XM_047419893.1	corticotropin-releasing factor receptor 2 isoform X1 [Aquila chrysaetos chrysaetos]	1817	20	0.0	79.24	3	P:GO:0023052; F:GO:0060089; C:GO:0005886	P:signaling; F:molecular transducer activity; C:plasma membrane
TRUE	[BLASTED, MAPPED, GO-SLIM]	XM_047419892.1	corticotropin-releasing factor receptor 2 isoform X1 [Aquila chrysaetos chrysaetos]	1890	20	0.0	79.94	3	P:GO:0023052; F:GO:0060089; C:GO:0005886	P:signaling; F:molecular transducer activity; C:plasma membrane
TRUE	[BLASTED, MAPPED, GO-SLIM]	XM_054357267.1	corticotropin-releasing factor receptor 2 isoform X1 [Aquila chrysaetos chrysaetos]	1817	20	0.0	79.24	3	P:GO:0023052; F:GO:0060089; C:GO:0005886	P:signaling; F:molecular transducer activity; C:plasma membrane
TRUE	[BLASTED, MAPPED, GO-SLIM]	XM_054357266.1	corticotropin-releasing factor receptor 2 isoform X1 [Aquila chrysaetos chrysaetos]	1890	20	0.0	79.94	3	P:GO:0023052; F:GO:0060089; C:GO:0005886	P:signaling; F:molecular transducer activity; C:plasma membrane
TRUE	[BLASTED, MAPPED]	XR_007068230.1	hypothetical protein HGM15179_009268 [Zosterops borbonicus]	7010	20	7.21114e-108	57.93	8	P:GO:0006259; P:GO:0006278; P:GO:0015074; F:GO:0003676; F:GO:0003964; F:GO:0004519; F:GO:0004523; C:GO:0016020	P:DNA metabolic process; P:RNA-templated DNA biosynthetic process; P:DNA integration; F:nucleic acid binding; F:RNA-directed DNA polymerase activity; F:endonuclease activity; F:RNA-DNA hybrid ribonuclease activity; C:membrane
TRUE	[BLASTED, MAPPED]	XR_007069593.1	hypothetical protein HGM15179_009268 [Zosterops borbonicus]	6985	20	7.185e-110	57.93	8	P:GO:0006259; P:GO:0006278; P:GO:0015074; F:GO:0003676; F:GO:0003964; F:GO:0004519; F:GO:0004523; C:GO:0016020	P:DNA metabolic process; P:RNA-templated DNA biosynthetic process; P:DNA integration; F:nucleic acid binding; F:RNA-directed DNA polymerase activity; F:endonuclease activity; F:RNA-DNA hybrid ribonuclease activity; C:membrane
TRUE	[BLASTED, MAPPED]	XR_007091147.1	hypothetical protein HGM15179_009268 [Zosterops borbonicus]	6985	20	4.33442e-108	57.85	8	P:GO:0006259; P:GO:0006278; P:GO:0015074; F:GO:0003676; F:GO:0003964; F:GO:0004519; F:GO:0004523; C:GO:0016020	P:DNA metabolic process; P:RNA-templated DNA biosynthetic process; P:DNA integration; F:nucleic acid binding; F:RNA-directed DNA polymerase activity; F:endonuclease activity; F:RNA-DNA hybrid ribonuclease activity; C:membrane
TRUE	[BLASTED, MAPPED, GO-SLIM]	NM_001286130.2	hypothetical protein HGM15179_001284 [Zosterops borbonicus]	5639	20	0.0	84.84	8	P:GO:0007018; P:GO:0055085; F:GO:0003774; F:GO:0005215; F:GO:0008092; F:GO:0140657; C:GO:0005886; C:GO:0005929	P:microtubule-based movement; P:transmembrane transport; F:cytoskeletal motor activity; F:transporter activity; F:cytoskeletal protein binding; F:ATP-dependent activity; C:plasma membrane; C:cilium
TRUE	[BLASTED, MAPPED, GO-SLIM]	NM_001297.5	hypothetical protein HGM15179_001284 [Zosterops borbonicus]	5657	20	0.0	84.84	8	P:GO:0007018; P:GO:0055085; F:GO:0003774; F:GO:0005215; F:GO:0008092; F:GO:0140657; C:GO:0005886; C:GO:0005929	P:microtubule-based movement; P:transmembrane transport; F:cytoskeletal motor activity; F:transporter activity; F:cytoskeletal protein binding; F:ATP-dependent activity; C:plasma membrane; C:cilium
TRUE	[BLASTED]	NM_001135639.2	hypothetical protein [Acinetobacter baumannii]	1645	1	0.0129904	81.08
TRUE	[BLASTED, MAPPED, GO-SLIM]	NM_014797.3	hypothetical protein HGM15179_004139 [Zosterops borbonicus]	5501	20	0.0	63.8	7	P:GO:0006355; F:GO:0003677; F:GO:0016740; F:GO:0016787; F:GO:0140110; F:GO:0140657; C:GO:0005634	P:regulation of DNA-templated transcription; F:DNA binding; F:transferase activity; F:hydrolase activity; F:transcription regulator activity; F:ATP-dependent activity; C:nucleus	EC:2.7; EC:3.6.1.15	Transferring phosphorus-containing groups; nucleoside-triphosphate phosphatase
TRUE	[BLASTED, MAPPED, GO-SLIM]	NM_001164313.2	hypothetical protein HGM15179_004139 [Zosterops borbonicus]	1228	20	2.60376e-101	61.39	5	P:GO:0006355; F:GO:0003677; F:GO:0016740; F:GO:0140110; C:GO:0005634	P:regulation of DNA-templated transcription; F:DNA binding; F:transferase activity; F:transcription regulator activity; C:nucleus	EC:2.7	Transferring phosphorus-containing groups
TRUE	[NO-BLAST]	XR_934988.3	---NA---	906
TRUE	[NO-BLAST]	XR_007087731.1	---NA---	906
TRUE	[BLASTED, MAPPED]	NM_004864.4	growth/differentiation factor 15 [Manacus vitellinus]	1200	20	1.11769e-19	54.25	6	P:GO:0007165; P:GO:0030509; F:GO:0005125; F:GO:0008083; C:GO:0005576; C:GO:0005615	P:signal transduction; P:BMP signaling pathway; F:cytokine activity; F:growth factor activity; C:extracellular region; C:extracellular space
TRUE	[BLASTED, MAPPED]	XM_054322715.1	growth/differentiation factor 15 [Manacus vitellinus]	2114	20	5.55451e-19	54.47	6	P:GO:0007165; P:GO:0030509; F:GO:0005125; F:GO:0008083; C:GO:0005576; C:GO:0005615	P:signal transduction; P:BMP signaling pathway; F:cytokine activity; F:growth factor activity; C:extracellular region; C:extracellular space
TRUE	[BLASTED]	XR_922360.3	DUF1725 domain-containing protein, partial [Streptococcus oralis]	7626	20	3.17704e-20	58.57
TRUE	[BLASTED]	XR_007070924.1	DUF1725 domain-containing protein, partial [Streptococcus oralis]	7626	20	3.17704e-20	58.57
TRUE	[BLASTED, MAPPED, ANNOTATED]	NR_073573.2	pleckstrin homology domain-containing family H member 3 isoform X2 [Aquila chrysaetos chrysaetos]	3001	20	3.1386e-160	64.06	4	P:GO:0009987; P:GO:0050789; F:GO:0005488; C:GO:0005622	P:cellular process; P:regulation of biological process; F:binding; C:intracellular anatomical structure
TRUE	[BLASTED, MAPPED, ANNOTATED]	NR_073574.2	pleckstrin homology domain-containing family H member 3 isoform X2 [Aquila chrysaetos chrysaetos]	2330	20	7.36234e-110	55.4	1	C:GO:0110165	C:cellular anatomical structure
TRUE	[BLASTED, MAPPED, ANNOTATED]	NM_001411112.1	pleckstrin homology domain-containing family H member 3 isoform X2 [Aquila chrysaetos chrysaetos]	3017	20	7.87736e-156	63.6	1	C:GO:0005622	C:intracellular anatomical structure
TRUE	[BLASTED, MAPPED, ANNOTATED]	XM_047436787.1	pleckstrin homology domain-containing family H member 3 isoform X2 [Aquila chrysaetos chrysaetos]	4127	20	2.49992e-155	64.06	4	P:GO:0009987; P:GO:0050789; F:GO:0005488; C:GO:0005622	P:cellular process; P:regulation of biological process; F:binding; C:intracellular anatomical structure
TRUE	[BLASTED, MAPPED, ANNOTATED]	NM_024927.5	pleckstrin homology domain-containing family H member 3 isoform X2 [Aquila chrysaetos chrysaetos]	3026	20	1.78175e-159	64.19	4	P:GO:0009987; P:GO:0050789; F:GO:0005488; C:GO:0005622	P:cellular process; P:regulation of biological process; F:binding; C:intracellular anatomical structure
TRUE	[BLASTED, MAPPED, ANNOTATED]	XM_017025115.3	pleckstrin homology domain-containing family H member 3 isoform X2 [Aquila chrysaetos chrysaetos]	3161	20	1.34872e-148	64.34	4	P:GO:0009987; P:GO:0050789; F:GO:0005488; C:GO:0005622	P:cellular process; P:regulation of biological process; F:binding; C:intracellular anatomical structure
TRUE	[BLASTED, MAPPED, ANNOTATED]	XM_017025116.2	pleckstrin homology domain-containing family H member 3 isoform X2 [Aquila chrysaetos chrysaetos]	2892	20	9.6298e-149	64.46	4	P:GO:0009987; P:GO:0050789; F:GO:0005488; C:GO:0005622	P:cellular process; P:regulation of biological process; F:binding; C:intracellular anatomical structure
TRUE	[BLASTED, MAPPED, ANNOTATED]	XM_017025117.2	pleckstrin homology domain-containing family H member 3 isoform X2 [Aquila chrysaetos chrysaetos]	2847	20	1.3809e-118	56.11	1	C:GO:0110165	C:cellular anatomical structure
TRUE	[BLASTED, MAPPED, ANNOTATED]	XM_047436786.1	pleckstrin homology domain-containing family H member 3 isoform X2 [Aquila chrysaetos chrysaetos]	4119	20	3.50343e-142	63.79	4	P:GO:0009987; P:GO:0050789; F:GO:0005488; C:GO:0005622	P:cellular process; P:regulation of biological process; F:binding; C:intracellular anatomical structure
TRUE	[BLASTED, MAPPED, ANNOTATED]	XM_017025114.2	pleckstrin homology domain-containing family H member 3 isoform X2 [Aquila chrysaetos chrysaetos]	3018	20	1.27748e-145	63.79	4	P:GO:0009987; P:GO:0050789; F:GO:0005488; C:GO:0005622	P:cellular process; P:regulation of biological process; F:binding; C:intracellular anatomical structure
TRUE	[BLASTED, MAPPED, ANNOTATED]	XM_047436785.1	pleckstrin homology domain-containing family H member 3 isoform X2 [Aquila chrysaetos chrysaetos]	4128	20	5.8606e-147	64.34	4	P:GO:0009987; P:GO:0050789; F:GO:0005488; C:GO:0005622	P:cellular process; P:regulation of biological process; F:binding; C:intracellular anatomical structure
TRUE	[BLASTED, MAPPED, ANNOTATED]	XM_017025113.2	pleckstrin homology domain-containing family H member 3 isoform X2 [Aquila chrysaetos chrysaetos]	3027	20	2.02607e-149	64.37	4	P:GO:0009987; P:GO:0050789; F:GO:0005488; C:GO:0005622	P:cellular process; P:regulation of biological process; F:binding; C:intracellular anatomical structure
TRUE	[BLASTED, MAPPED, ANNOTATED]	XM_054317302.1	pleckstrin homology domain-containing family H member 3 isoform X2 [Aquila chrysaetos chrysaetos]	4129	20	6.16463e-157	64.18	4	P:GO:0009987; P:GO:0050789; F:GO:0005488; C:GO:0005622	P:cellular process; P:regulation of biological process; F:binding; C:intracellular anatomical structure
TRUE	[BLASTED, MAPPED, ANNOTATED]	XM_054317297.1	pleckstrin homology domain-containing family H member 3 isoform X2 [Aquila chrysaetos chrysaetos]	3160	20	8.60435e-150	64.48	4	P:GO:0009987; P:GO:0050789; F:GO:0005488; C:GO:0005622	P:cellular process; P:regulation of biological process; F:binding; C:intracellular anatomical structure
TRUE	[BLASTED, MAPPED, ANNOTATED]	XM_054317298.1	pleckstrin homology domain-containing family H member 3 isoform X2 [Aquila chrysaetos chrysaetos]	2891	20	4.01472e-149	64.57	4	P:GO:0009987; P:GO:0050789; F:GO:0005488; C:GO:0005622	P:cellular process; P:regulation of biological process; F:binding; C:intracellular anatomical structure
TRUE	[BLASTED, MAPPED, ANNOTATED]	XM_054317299.1	pleckstrin homology domain-containing family H member 3 isoform X2 [Aquila chrysaetos chrysaetos]	2846	20	2.30205e-115	56.48	1	C:GO:0110165	C:cellular anatomical structure
TRUE	[BLASTED, MAPPED, ANNOTATED]	XM_054317301.1	pleckstrin homology domain-containing family H member 3 isoform X2 [Aquila chrysaetos chrysaetos]	4121	20	1.4625e-144	63.92	4	P:GO:0009987; P:GO:0050789; F:GO:0005488; C:GO:0005622	P:cellular process; P:regulation of biological process; F:binding; C:intracellular anatomical structure
TRUE	[BLASTED, MAPPED, ANNOTATED]	XM_054317296.1	pleckstrin homology domain-containing family H member 3 isoform X2 [Aquila chrysaetos chrysaetos]	3017	20	6.64346e-147	63.91	4	P:GO:0009987; P:GO:0050789; F:GO:0005488; C:GO:0005622	P:cellular process; P:regulation of biological process; F:binding; C:intracellular anatomical structure
TRUE	[BLASTED, MAPPED, ANNOTATED]	XM_054317300.1	pleckstrin homology domain-containing family H member 3 isoform X2 [Aquila chrysaetos chrysaetos]	4130	20	1.81432e-147	64.46	4	P:GO:0009987; P:GO:0050789; F:GO:0005488; C:GO:0005622	P:cellular process; P:regulation of biological process; F:binding; C:intracellular anatomical structure
TRUE	[BLASTED, MAPPED, ANNOTATED]	XM_054317295.1	pleckstrin homology domain-containing family H member 3 isoform X2 [Aquila chrysaetos chrysaetos]	3026	20	9.33407e-151	64.45	4	P:GO:0009987; P:GO:0050789; F:GO:0005488; C:GO:0005622	P:cellular process; P:regulation of biological process; F:binding; C:intracellular anatomical structure
TRUE	[NO-BLAST]	XR_001752822.2	---NA---	6121
TRUE	[NO-BLAST]	XR_007065691.1	---NA---	3552
TRUE	[NO-BLAST]	XR_007087349.1	---NA---	6121
TRUE	[NO-BLAST]	XR_007087350.1	---NA---	3552
TRUE	[BLASTED, MAPPED, GO-SLIM]	NR_110548.2	Serotonin N-acetyltransferase [Bagarius yarrelli]	1027	18	1.924e-67	73.09	1	F:GO:0016740	F:transferase activity	EC:2.3.1.87	aralkylamine N-acetyltransferase
TRUE	[BLASTED, MAPPED, GO-SLIM]	NM_001166579.2	hypothetical protein HGM15179_007814 [Zosterops borbonicus]	1913	19	1.72092e-81	70.47	1	F:GO:0016740	F:transferase activity	EC:2.3.1.87	aralkylamine N-acetyltransferase
TRUE	[BLASTED, MAPPED, GO-SLIM]	NM_001088.3	hypothetical protein HGM15179_007814 [Zosterops borbonicus]	971	19	2.69399e-86	70.35	1	F:GO:0016740	F:transferase activity	EC:2.3.1.87	aralkylamine N-acetyltransferase
TRUE	[BLASTED, MAPPED, GO-SLIM]	XM_054315239.1	hypothetical protein HGM15179_007814 [Zosterops borbonicus]	3055	19	3.767e-81	70.37	1	F:GO:0016740	F:transferase activity	EC:2.3.1.87	aralkylamine N-acetyltransferase
TRUE	[BLASTED, MAPPED, GO-SLIM]	XM_054315238.1	hypothetical protein HGM15179_007814 [Zosterops borbonicus]	3123	19	4.9882e-80	70.37	1	F:GO:0016740	F:transferase activity	EC:2.3.1.87	aralkylamine N-acetyltransferase
TRUE	[BLASTED, MAPPED, GO-SLIM]	XM_054315237.1	hypothetical protein HGM15179_007814 [Zosterops borbonicus]	3372	19	1.2109e-79	70.37	1	F:GO:0016740	F:transferase activity	EC:2.3.1.87	aralkylamine N-acetyltransferase
TRUE	[BLASTED, MAPPED, GO-SLIM]	XM_054315242.1	hypothetical protein HGM15179_007814 [Zosterops borbonicus]	3301	19	9.55893e-79	70.37	1	F:GO:0016740	F:transferase activity	EC:2.3.1.87	aralkylamine N-acetyltransferase
TRUE	[BLASTED, MAPPED, GO-SLIM]	XM_054315240.1	hypothetical protein HGM15179_007814 [Zosterops borbonicus]	3252	19	8.09216e-79	70.37	1	F:GO:0016740	F:transferase activity	EC:2.3.1.87	aralkylamine N-acetyltransferase
TRUE	[BLASTED, MAPPED, GO-SLIM]	XM_054315241.1	hypothetical protein HGM15179_007814 [Zosterops borbonicus]	3197	19	6.57754e-79	70.37	1	F:GO:0016740	F:transferase activity	EC:2.3.1.87	aralkylamine N-acetyltransferase
TRUE	[BLASTED, MAPPED, GO-SLIM]	XM_047425248.1	hypothetical protein HGM15179_007113 [Zosterops borbonicus]	11336	20	0.0	71.17	7	P:GO:0006325; P:GO:0006355; F:GO:0003677; F:GO:0016740; F:GO:0140096; C:GO:0005654; C:GO:0005694	P:chromatin organization; P:regulation of DNA-templated transcription; F:DNA binding; F:transferase activity; F:catalytic activity, acting on a protein; C:nucleoplasm; C:chromosome	EC:2.1.1	Transferring one-carbon groups
TRUE	[BLASTED, MAPPED, GO-SLIM]	XM_017001785.2	hypothetical protein HGM15179_007113 [Zosterops borbonicus]	11516	20	0.0	70.16	7	P:GO:0006325; P:GO:0006355; F:GO:0003677; F:GO:0016740; F:GO:0140096; C:GO:0005654; C:GO:0005694	P:chromatin organization; P:regulation of DNA-templated transcription; F:DNA binding; F:transferase activity; F:catalytic activity, acting on a protein; C:nucleoplasm; C:chromosome	EC:2.1.1	Transferring one-carbon groups
TRUE	[BLASTED, MAPPED, GO-SLIM]	XM_006711450.4	hypothetical protein HGM15179_007113 [Zosterops borbonicus]	11517	20	0.0	70.16	7	P:GO:0006325; P:GO:0006355; F:GO:0003677; F:GO:0016740; F:GO:0140096; C:GO:0005654; C:GO:0005694	P:chromatin organization; P:regulation of DNA-templated transcription; F:DNA binding; F:transferase activity; F:catalytic activity, acting on a protein; C:nucleoplasm; C:chromosome	EC:2.1.1	Transferring one-carbon groups
TRUE	[BLASTED, MAPPED, GO-SLIM]	XM_047425247.1	hypothetical protein HGM15179_007113 [Zosterops borbonicus]	11412	20	0.0	71.17	7	P:GO:0006325; P:GO:0006355; F:GO:0003677; F:GO:0016740; F:GO:0140096; C:GO:0005654; C:GO:0005694	P:chromatin organization; P:regulation of DNA-templated transcription; F:DNA binding; F:transferase activity; F:catalytic activity, acting on a protein; C:nucleoplasm; C:chromosome	EC:2.1.1	Transferring one-carbon groups
TRUE	[BLASTED, MAPPED, GO-SLIM]	XM_006711451.4	hypothetical protein HGM15179_007113 [Zosterops borbonicus]	11592	20	0.0	70.16	7	P:GO:0006325; P:GO:0006355; F:GO:0003677; F:GO:0016740; F:GO:0140096; C:GO:0005654; C:GO:0005694	P:chromatin organization; P:regulation of DNA-templated transcription; F:DNA binding; F:transferase activity; F:catalytic activity, acting on a protein; C:nucleoplasm; C:chromosome	EC:2.1.1	Transferring one-carbon groups
TRUE	[BLASTED, MAPPED, GO-SLIM]	XM_047425230.1	hypothetical protein HGM15179_007113 [Zosterops borbonicus]	11634	20	0.0	70.16	7	P:GO:0006325; P:GO:0006355; F:GO:0003677; F:GO:0016740; F:GO:0140096; C:GO:0005654; C:GO:0005694	P:chromatin organization; P:regulation of DNA-templated transcription; F:DNA binding; F:transferase activity; F:catalytic activity, acting on a protein; C:nucleoplasm; C:chromosome	EC:2.1.1	Transferring one-carbon groups
TRUE	[BLASTED, MAPPED, GO-SLIM]	NM_018489.3	hypothetical protein HGM15179_007113 [Zosterops borbonicus]	12037	20	0.0	70.16	7	P:GO:0006325; P:GO:0006355; F:GO:0003677; F:GO:0016740; F:GO:0140096; C:GO:0005654; C:GO:0005694	P:chromatin organization; P:regulation of DNA-templated transcription; F:DNA binding; F:transferase activity; F:catalytic activity, acting on a protein; C:nucleoplasm; C:chromosome	EC:2.1.1	Transferring one-carbon groups
TRUE	[BLASTED, MAPPED, GO-SLIM]	NM_001366177.2	hypothetical protein HGM15179_007113 [Zosterops borbonicus]	12052	20	0.0	69.98	7	P:GO:0006325; P:GO:0006355; F:GO:0003677; F:GO:0016740; F:GO:0140096; C:GO:0005654; C:GO:0005694	P:chromatin organization; P:regulation of DNA-templated transcription; F:DNA binding; F:transferase activity; F:catalytic activity, acting on a protein; C:nucleoplasm; C:chromosome	EC:2.1.1	Transferring one-carbon groups
TRUE	[BLASTED, MAPPED, GO-SLIM]	XM_047425235.1	hypothetical protein HGM15179_007113 [Zosterops borbonicus]	15273	20	0.0	70.16	7	P:GO:0006325; P:GO:0006355; F:GO:0003677; F:GO:0016740; F:GO:0140096; C:GO:0005654; C:GO:0005694	P:chromatin organization; P:regulation of DNA-templated transcription; F:DNA binding; F:transferase activity; F:catalytic activity, acting on a protein; C:nucleoplasm; C:chromosome	EC:2.1.1	Transferring one-carbon groups
TRUE	[BLASTED, MAPPED, GO-SLIM]	XM_047425241.1	hypothetical protein HGM15179_007113 [Zosterops borbonicus]	12524	20	0.0	70.16	7	P:GO:0006325; P:GO:0006355; F:GO:0003677; F:GO:0016740; F:GO:0140096; C:GO:0005654; C:GO:0005694	P:chromatin organization; P:regulation of DNA-templated transcription; F:DNA binding; F:transferase activity; F:catalytic activity, acting on a protein; C:nucleoplasm; C:chromosome	EC:2.1.1	Transferring one-carbon groups
TRUE	[BLASTED, MAPPED, GO-SLIM]	XM_011509770.4	hypothetical protein HGM15179_007113 [Zosterops borbonicus]	6292	20	0.0	71.16	7	P:GO:0006325; P:GO:0006355; F:GO:0003677; F:GO:0016740; F:GO:0140096; C:GO:0005654; C:GO:0005694	P:chromatin organization; P:regulation of DNA-templated transcription; F:DNA binding; F:transferase activity; F:catalytic activity, acting on a protein; C:nucleoplasm; C:chromosome	EC:2.1.1	Transferring one-carbon groups
TRUE	[BLASTED, MAPPED, GO-SLIM]	XM_017001788.2	hypothetical protein HGM15179_007113 [Zosterops borbonicus]	6265	20	0.0	71.16	7	P:GO:0006325; P:GO:0006355; F:GO:0003677; F:GO:0016740; F:GO:0140096; C:GO:0005654; C:GO:0005694	P:chromatin organization; P:regulation of DNA-templated transcription; F:DNA binding; F:transferase activity; F:catalytic activity, acting on a protein; C:nucleoplasm; C:chromosome	EC:2.1.1	Transferring one-carbon groups
TRUE	[BLASTED, MAPPED, GO-SLIM]	XM_017001786.3	hypothetical protein HGM15179_007113 [Zosterops borbonicus]	8314	20	0.0	69.59	7	P:GO:0006325; P:GO:0006355; F:GO:0003677; F:GO:0016740; F:GO:0140096; C:GO:0005654; C:GO:0005694	P:chromatin organization; P:regulation of DNA-templated transcription; F:DNA binding; F:transferase activity; F:catalytic activity, acting on a protein; C:nucleoplasm; C:chromosome	EC:2.1.1	Transferring one-carbon groups
TRUE	[BLASTED, MAPPED, GO-SLIM]	XM_017001787.3	hypothetical protein HGM15179_007113 [Zosterops borbonicus]	10462	20	0.0	66.19	7	P:GO:0006325; P:GO:0006355; F:GO:0003677; F:GO:0016740; F:GO:0140096; C:GO:0005654; C:GO:0005694	P:chromatin organization; P:regulation of DNA-templated transcription; F:DNA binding; F:transferase activity; F:catalytic activity, acting on a protein; C:nucleoplasm; C:chromosome	EC:2.1.1	Transferring one-carbon groups
TRUE	[BLASTED, MAPPED, GO-SLIM]	XM_005245337.6	hypothetical protein HGM15179_007113 [Zosterops borbonicus]	6225	20	0.0	65.92	7	P:GO:0006325; P:GO:0006355; F:GO:0003677; F:GO:0016740; F:GO:0140096; C:GO:0005654; C:GO:0005694	P:chromatin organization; P:regulation of DNA-templated transcription; F:DNA binding; F:transferase activity; F:catalytic activity, acting on a protein; C:nucleoplasm; C:chromosome	EC:2.1.1	Transferring one-carbon groups
TRUE	[BLASTED, MAPPED, GO-SLIM]	XM_011509769.4	hypothetical protein HGM15179_007113 [Zosterops borbonicus]	5575	20	0.0	64.76	7	P:GO:0006325; P:GO:0006355; F:GO:0003677; F:GO:0016740; F:GO:0140096; C:GO:0005654; C:GO:0005694	P:chromatin organization; P:regulation of DNA-templated transcription; F:DNA binding; F:transferase activity; F:catalytic activity, acting on a protein; C:nucleoplasm; C:chromosome	EC:2.1.1	Transferring one-carbon groups
TRUE	[BLASTED, MAPPED, GO-SLIM]	XM_054337673.1	hypothetical protein HGM15179_007113 [Zosterops borbonicus]	11340	20	0.0	71.17	7	P:GO:0006325; P:GO:0006355; F:GO:0003677; F:GO:0016740; F:GO:0140096; C:GO:0005654; C:GO:0005694	P:chromatin organization; P:regulation of DNA-templated transcription; F:DNA binding; F:transferase activity; F:catalytic activity, acting on a protein; C:nucleoplasm; C:chromosome	EC:2.1.1	Transferring one-carbon groups
TRUE	[BLASTED, MAPPED, GO-SLIM]	XM_054337668.1	hypothetical protein HGM15179_007113 [Zosterops borbonicus]	11520	20	0.0	70.16	7	P:GO:0006325; P:GO:0006355; F:GO:0003677; F:GO:0016740; F:GO:0140096; C:GO:0005654; C:GO:0005694	P:chromatin organization; P:regulation of DNA-templated transcription; F:DNA binding; F:transferase activity; F:catalytic activity, acting on a protein; C:nucleoplasm; C:chromosome	EC:2.1.1	Transferring one-carbon groups
TRUE	[BLASTED, MAPPED, GO-SLIM]	XM_054337666.1	hypothetical protein HGM15179_007113 [Zosterops borbonicus]	11561	20	0.0	70.16	7	P:GO:0006325; P:GO:0006355; F:GO:0003677; F:GO:0016740; F:GO:0140096; C:GO:0005654; C:GO:0005694	P:chromatin organization; P:regulation of DNA-templated transcription; F:DNA binding; F:transferase activity; F:catalytic activity, acting on a protein; C:nucleoplasm; C:chromosome	EC:2.1.1	Transferring one-carbon groups
TRUE	[BLASTED, MAPPED, GO-SLIM]	XM_054337667.1	hypothetical protein HGM15179_007113 [Zosterops borbonicus]	11521	20	0.0	70.16	7	P:GO:0006325; P:GO:0006355; F:GO:0003677; F:GO:0016740; F:GO:0140096; C:GO:0005654; C:GO:0005694	P:chromatin organization; P:regulation of DNA-templated transcription; F:DNA binding; F:transferase activity; F:catalytic activity, acting on a protein; C:nucleoplasm; C:chromosome	EC:2.1.1	Transferring one-carbon groups
TRUE	[BLASTED, MAPPED, GO-SLIM]	XM_054337672.1	hypothetical protein HGM15179_007113 [Zosterops borbonicus]	11416	20	0.0	71.17	7	P:GO:0006325; P:GO:0006355; F:GO:0003677; F:GO:0016740; F:GO:0140096; C:GO:0005654; C:GO:0005694	P:chromatin organization; P:regulation of DNA-templated transcription; F:DNA binding; F:transferase activity; F:catalytic activity, acting on a protein; C:nucleoplasm; C:chromosome	EC:2.1.1	Transferring one-carbon groups
TRUE	[BLASTED, MAPPED, GO-SLIM]	XM_054337671.1	hypothetical protein HGM15179_007113 [Zosterops borbonicus]	11596	20	0.0	70.16	7	P:GO:0006325; P:GO:0006355; F:GO:0003677; F:GO:0016740; F:GO:0140096; C:GO:0005654; C:GO:0005694	P:chromatin organization; P:regulation of DNA-templated transcription; F:DNA binding; F:transferase activity; F:catalytic activity, acting on a protein; C:nucleoplasm; C:chromosome	EC:2.1.1	Transferring one-carbon groups
TRUE	[BLASTED, MAPPED, GO-SLIM]	XM_054337669.1	hypothetical protein HGM15179_007113 [Zosterops borbonicus]	15277	20	0.0	70.16	7	P:GO:0006325; P:GO:0006355; F:GO:0003677; F:GO:0016740; F:GO:0140096; C:GO:0005654; C:GO:0005694	P:chromatin organization; P:regulation of DNA-templated transcription; F:DNA binding; F:transferase activity; F:catalytic activity, acting on a protein; C:nucleoplasm; C:chromosome	EC:2.1.1	Transferring one-carbon groups
TRUE	[BLASTED, MAPPED, GO-SLIM]	XM_054337670.1	hypothetical protein HGM15179_007113 [Zosterops borbonicus]	12528	20	0.0	70.16	7	P:GO:0006325; P:GO:0006355; F:GO:0003677; F:GO:0016740; F:GO:0140096; C:GO:0005654; C:GO:0005694	P:chromatin organization; P:regulation of DNA-templated transcription; F:DNA binding; F:transferase activity; F:catalytic activity, acting on a protein; C:nucleoplasm; C:chromosome	EC:2.1.1	Transferring one-carbon groups
TRUE	[BLASTED, MAPPED, GO-SLIM]	XM_054337678.1	hypothetical protein HGM15179_007113 [Zosterops borbonicus]	6296	20	0.0	71.16	7	P:GO:0006325; P:GO:0006355; F:GO:0003677; F:GO:0016740; F:GO:0140096; C:GO:0005654; C:GO:0005694	P:chromatin organization; P:regulation of DNA-templated transcription; F:DNA binding; F:transferase activity; F:catalytic activity, acting on a protein; C:nucleoplasm; C:chromosome	EC:2.1.1	Transferring one-carbon groups
TRUE	[BLASTED, MAPPED, GO-SLIM]	XM_054337679.1	hypothetical protein HGM15179_007113 [Zosterops borbonicus]	6269	20	0.0	71.16	7	P:GO:0006325; P:GO:0006355; F:GO:0003677; F:GO:0016740; F:GO:0140096; C:GO:0005654; C:GO:0005694	P:chromatin organization; P:regulation of DNA-templated transcription; F:DNA binding; F:transferase activity; F:catalytic activity, acting on a protein; C:nucleoplasm; C:chromosome	EC:2.1.1	Transferring one-carbon groups
TRUE	[BLASTED, MAPPED, GO-SLIM]	XM_054337674.1	hypothetical protein HGM15179_007113 [Zosterops borbonicus]	8314	20	0.0	69.59	7	P:GO:0006325; P:GO:0006355; F:GO:0003677; F:GO:0016740; F:GO:0140096; C:GO:0005654; C:GO:0005694	P:chromatin organization; P:regulation of DNA-templated transcription; F:DNA binding; F:transferase activity; F:catalytic activity, acting on a protein; C:nucleoplasm; C:chromosome	EC:2.1.1	Transferring one-carbon groups
TRUE	[BLASTED, MAPPED, GO-SLIM]	XM_054337675.1	hypothetical protein HGM15179_007113 [Zosterops borbonicus]	10462	20	0.0	66.19	7	P:GO:0006325; P:GO:0006355; F:GO:0003677; F:GO:0016740; F:GO:0140096; C:GO:0005654; C:GO:0005694	P:chromatin organization; P:regulation of DNA-templated transcription; F:DNA binding; F:transferase activity; F:catalytic activity, acting on a protein; C:nucleoplasm; C:chromosome	EC:2.1.1	Transferring one-carbon groups
TRUE	[BLASTED, MAPPED, GO-SLIM]	XM_054337676.1	hypothetical protein HGM15179_007113 [Zosterops borbonicus]	6225	20	0.0	65.92	7	P:GO:0006325; P:GO:0006355; F:GO:0003677; F:GO:0016740; F:GO:0140096; C:GO:0005654; C:GO:0005694	P:chromatin organization; P:regulation of DNA-templated transcription; F:DNA binding; F:transferase activity; F:catalytic activity, acting on a protein; C:nucleoplasm; C:chromosome	EC:2.1.1	Transferring one-carbon groups
TRUE	[BLASTED, MAPPED, GO-SLIM]	XM_054337677.1	hypothetical protein HGM15179_007113 [Zosterops borbonicus]	5572	20	0.0	64.76	7	P:GO:0006325; P:GO:0006355; F:GO:0003677; F:GO:0016740; F:GO:0140096; C:GO:0005654; C:GO:0005694	P:chromatin organization; P:regulation of DNA-templated transcription; F:DNA binding; F:transferase activity; F:catalytic activity, acting on a protein; C:nucleoplasm; C:chromosome	EC:2.1.1	Transferring one-carbon groups
TRUE	[BLASTED, MAPPED, GO-SLIM]	XM_011543258.3	coiled-coil domain-containing protein 125 [Aquila chrysaetos chrysaetos]	2009	9	8.11781e-151	60.72	3	P:GO:0006886; P:GO:0016192; C:GO:0005768	P:intracellular protein transport; P:vesicle-mediated transport; C:endosome
TRUE	[BLASTED, MAPPED, GO-SLIM]	XM_047416908.1	coiled-coil domain-containing protein 125 [Aquila chrysaetos chrysaetos]	2670	10	8.53892e-120	63.84	3	P:GO:0006886; P:GO:0016192; C:GO:0005768	P:intracellular protein transport; P:vesicle-mediated transport; C:endosome
TRUE	[BLASTED, MAPPED, ANNOTATED]	XM_047416901.1	coiled-coil domain-containing protein 125 [Aquila chrysaetos chrysaetos]	2714	10	1.75456e-147	58.66	3	P:GO:0046907; F:GO:0046872; C:GO:0005737	P:intracellular transport; F:metal ion binding; C:cytoplasm
TRUE	[BLASTED, MAPPED, GO-SLIM]	XM_047416899.1	coiled-coil domain-containing protein 125 [Aquila chrysaetos chrysaetos]	2729	10	6.90822e-149	59.91	3	P:GO:0006886; P:GO:0016192; C:GO:0005768	P:intracellular protein transport; P:vesicle-mediated transport; C:endosome
TRUE	[BLASTED, MAPPED, ANNOTATED]	XM_047416900.1	coiled-coil domain-containing protein 125 [Aquila chrysaetos chrysaetos]	2830	10	6.25274e-147	58.66	3	P:GO:0046907; F:GO:0046872; C:GO:0005737	P:intracellular transport; F:metal ion binding; C:cytoplasm
TRUE	[BLASTED, MAPPED, GO-SLIM]	XM_047416898.1	coiled-coil domain-containing protein 125 [Aquila chrysaetos chrysaetos]	2845	10	2.44001e-148	60.13	3	P:GO:0006886; P:GO:0016192; C:GO:0005768	P:intracellular protein transport; P:vesicle-mediated transport; C:endosome
TRUE	[BLASTED, MAPPED, ANNOTATED]	XM_017009207.2	coiled-coil domain-containing protein 125 [Aquila chrysaetos chrysaetos]	2833	10	7.7193e-147	58.5	3	P:GO:0046907; F:GO:0046872; C:GO:0005737	P:intracellular transport; F:metal ion binding; C:cytoplasm
TRUE	[BLASTED, MAPPED, GO-SLIM]	XM_011543259.3	coiled-coil domain-containing protein 125 [Aquila chrysaetos chrysaetos]	2848	10	3.01395e-147	59.97	3	P:GO:0006886; P:GO:0016192; C:GO:0005768	P:intracellular protein transport; P:vesicle-mediated transport; C:endosome
TRUE	[BLASTED, MAPPED, ANNOTATED]	XM_047416907.1	coiled-coil domain-containing protein 125 [Aquila chrysaetos chrysaetos]	3921	12	2.14343e-119	63.61	3	P:GO:0046907; F:GO:0046872; C:GO:0005737	P:intracellular transport; F:metal ion binding; C:cytoplasm
TRUE	[BLASTED, MAPPED, GO-SLIM]	XM_047416904.1	coiled-coil domain-containing protein 125 [Aquila chrysaetos chrysaetos]	3936	12	9.83004e-121	64.81	3	P:GO:0006886; P:GO:0016192; C:GO:0005768	P:intracellular protein transport; P:vesicle-mediated transport; C:endosome
TRUE	[BLASTED, MAPPED, GO-SLIM]	NM_001297697.2	coiled-coil domain-containing protein 125 [Aquila chrysaetos chrysaetos]	4045	12	1.665e-130	64.6	3	P:GO:0006886; P:GO:0016192; C:GO:0005768	P:intracellular protein transport; P:vesicle-mediated transport; C:endosome
TRUE	[BLASTED, MAPPED, ANNOTATED]	XM_047416906.1	coiled-coil domain-containing protein 125 [Aquila chrysaetos chrysaetos]	4090	12	1.8143e-117	63.81	3	P:GO:0046907; F:GO:0046872; C:GO:0005737	P:intracellular transport; F:metal ion binding; C:cytoplasm
TRUE	[BLASTED, MAPPED, GO-SLIM]	XM_047416902.1	coiled-coil domain-containing protein 125 [Aquila chrysaetos chrysaetos]	4105	12	8.78251e-118	65.03	3	P:GO:0006886; P:GO:0016192; C:GO:0005768	P:intracellular protein transport; P:vesicle-mediated transport; C:endosome
TRUE	[BLASTED, MAPPED]	XM_047416897.1	coiled-coil domain-containing protein 125 [Aquila chrysaetos chrysaetos]	4056	10	1.50251e-129	60.74	11	P:GO:0006622; P:GO:0016197; P:GO:0035024; P:GO:2000145; P:GO:2000146; F:GO:0008270; F:GO:0046872; C:GO:0005576; C:GO:0005604; C:GO:0005737; C:GO:0031901	P:protein targeting to lysosome; P:endosomal transport; P:negative regulation of Rho protein signal transduction; P:regulation of cell motility; P:negative regulation of cell motility; F:zinc ion binding; F:metal ion binding; C:extracellular region; C:basement membrane; C:cytoplasm; C:early endosome membrane
TRUE	[BLASTED, MAPPED, GO-SLIM]	NM_001297696.2	coiled-coil domain-containing protein 125 [Aquila chrysaetos chrysaetos]	3989	12	1.96545e-96	62.92	3	P:GO:0006886; P:GO:0016192; C:GO:0005768	P:intracellular protein transport; P:vesicle-mediated transport; C:endosome
TRUE	[BLASTED, MAPPED, ANNOTATED]	XM_047416895.1	coiled-coil domain-containing protein 125 [Aquila chrysaetos chrysaetos]	4149	12	6.24816e-144	61.01	3	P:GO:0046907; F:GO:0046872; C:GO:0005737	P:intracellular transport; F:metal ion binding; C:cytoplasm
TRUE	[BLASTED, MAPPED, GO-SLIM]	XM_017009206.3	coiled-coil domain-containing protein 125 [Aquila chrysaetos chrysaetos]	4164	12	2.55092e-145	62.03	3	P:GO:0006886; P:GO:0016192; C:GO:0005768	P:intracellular protein transport; P:vesicle-mediated transport; C:endosome
TRUE	[BLASTED, MAPPED]	XM_047416896.1	coiled-coil domain-containing protein 125 [Aquila chrysaetos chrysaetos]	4059	10	7.74279e-129	60.6	11	P:GO:0006622; P:GO:0016197; P:GO:0035024; P:GO:2000145; P:GO:2000146; F:GO:0008270; F:GO:0046872; C:GO:0005576; C:GO:0005604; C:GO:0005737; C:GO:0031901	P:protein targeting to lysosome; P:endosomal transport; P:negative regulation of Rho protein signal transduction; P:regulation of cell motility; P:negative regulation of cell motility; F:zinc ion binding; F:metal ion binding; C:extracellular region; C:basement membrane; C:cytoplasm; C:early endosome membrane
TRUE	[BLASTED, MAPPED, ANNOTATED]	XM_047416893.1	coiled-coil domain-containing protein 125 [Aquila chrysaetos chrysaetos]	4152	12	5.74118e-143	60.88	3	P:GO:0046907; F:GO:0046872; C:GO:0005737	P:intracellular transport; F:metal ion binding; C:cytoplasm
TRUE	[BLASTED, MAPPED, GO-SLIM]	XM_005248458.6	coiled-coil domain-containing protein 125 [Aquila chrysaetos chrysaetos]	4167	12	2.3466e-145	61.9	3	P:GO:0006886; P:GO:0016192; C:GO:0005768	P:intracellular protein transport; P:vesicle-mediated transport; C:endosome
TRUE	[BLASTED, MAPPED, GO-SLIM]	XM_024454396.2	coiled-coil domain-containing protein 125 [Aquila chrysaetos chrysaetos]	4257	12	6.01535e-145	62.03	3	P:GO:0006886; P:GO:0016192; C:GO:0005768	P:intracellular protein transport; P:vesicle-mediated transport; C:endosome
TRUE	[BLASTED, MAPPED, GO-SLIM]	XM_011543256.4	coiled-coil domain-containing protein 125 [Aquila chrysaetos chrysaetos]	4260	12	5.62191e-144	61.9	3	P:GO:0006886; P:GO:0016192; C:GO:0005768	P:intracellular protein transport; P:vesicle-mediated transport; C:endosome
TRUE	[BLASTED, MAPPED, GO-SLIM]	XM_006714570.5	coiled-coil domain-containing protein 125 [Aquila chrysaetos chrysaetos]	4052	12	1.2054e-121	64.81	3	P:GO:0006886; P:GO:0016192; C:GO:0005768	P:intracellular protein transport; P:vesicle-mediated transport; C:endosome
TRUE	[BLASTED, MAPPED, ANNOTATED]	XM_047416905.1	coiled-coil domain-containing protein 125 [Aquila chrysaetos chrysaetos]	4206	12	3.05525e-116	63.81	3	P:GO:0046907; F:GO:0046872; C:GO:0005737	P:intracellular transport; F:metal ion binding; C:cytoplasm
TRUE	[BLASTED, MAPPED, GO-SLIM]	XM_047416903.1	coiled-coil domain-containing protein 125 [Aquila chrysaetos chrysaetos]	4221	12	1.48785e-117	65.03	3	P:GO:0006886; P:GO:0016192; C:GO:0005768	P:intracellular protein transport; P:vesicle-mediated transport; C:endosome
TRUE	[BLASTED, MAPPED, ANNOTATED]	XM_047416894.1	coiled-coil domain-containing protein 125 [Aquila chrysaetos chrysaetos]	4265	12	1.60548e-143	61.01	3	P:GO:0046907; F:GO:0046872; C:GO:0005737	P:intracellular transport; F:metal ion binding; C:cytoplasm
TRUE	[BLASTED, MAPPED, GO-SLIM]	XM_005248459.6	coiled-coil domain-containing protein 125 [Aquila chrysaetos chrysaetos]	4280	12	6.58474e-145	62.21	3	P:GO:0006886; P:GO:0016192; C:GO:0005768	P:intracellular protein transport; P:vesicle-mediated transport; C:endosome
TRUE	[BLASTED, MAPPED, GO-SLIM]	NM_176816.5	coiled-coil domain-containing protein 125 [Aquila chrysaetos chrysaetos]	4283	12	6.2109e-145	62.08	3	P:GO:0006886; P:GO:0016192; C:GO:0005768	P:intracellular protein transport; P:vesicle-mediated transport; C:endosome
TRUE	[BLASTED, MAPPED, GO-SLIM]	XM_011543255.4	coiled-coil domain-containing protein 125 [Aquila chrysaetos chrysaetos]	5040	12	2.15977e-142	61.9	3	P:GO:0006886; P:GO:0016192; C:GO:0005768	P:intracellular protein transport; P:vesicle-mediated transport; C:endosome
TRUE	[BLASTED, MAPPED, GO-SLIM]	XM_005248461.5	coiled-coil domain-containing protein 125 [Aquila chrysaetos chrysaetos]	3924	12	4.76776e-118	65.03	3	P:GO:0006886; P:GO:0016192; C:GO:0005768	P:intracellular protein transport; P:vesicle-mediated transport; C:endosome
TRUE	[BLASTED, MAPPED, GO-SLIM]	XM_005248463.5	coiled-coil domain-containing protein 125 [Aquila chrysaetos chrysaetos]	3787	12	1.22797e-118	65.07	3	P:GO:0006886; P:GO:0016192; C:GO:0005768	P:intracellular protein transport; P:vesicle-mediated transport; C:endosome
TRUE	[BLASTED, MAPPED, ANNOTATED]	XM_017009211.3	coiled-coil domain-containing protein 125 [Aquila chrysaetos chrysaetos]	3476	11	9.59093e-64	62.9	3	P:GO:0046907; F:GO:0046872; C:GO:0005737	P:intracellular transport; F:metal ion binding; C:cytoplasm
TRUE	[BLASTED, MAPPED, GO-SLIM]	XM_011543260.3	coiled-coil domain-containing protein 125 [Aquila chrysaetos chrysaetos]	1553	9	1.21932e-99	61.35	3	P:GO:0006886; P:GO:0016192; C:GO:0005768	P:intracellular protein transport; P:vesicle-mediated transport; C:endosome
TRUE	[BLASTED, MAPPED, ANNOTATED]	XM_054329516.1	coiled-coil domain-containing protein 125 [Aquila chrysaetos chrysaetos]	3922	13	2.14343e-119	63.75	3	P:GO:0046907; F:GO:0046872; C:GO:0005737	P:intracellular transport; F:metal ion binding; C:cytoplasm
TRUE	[BLASTED, MAPPED, GO-SLIM]	XM_054329512.1	coiled-coil domain-containing protein 125 [Aquila chrysaetos chrysaetos]	3937	13	9.83004e-121	64.86	3	P:GO:0006886; P:GO:0016192; C:GO:0005768	P:intracellular protein transport; P:vesicle-mediated transport; C:endosome
TRUE	[BLASTED, MAPPED, ANNOTATED]	XM_054329515.1	coiled-coil domain-containing protein 125 [Aquila chrysaetos chrysaetos]	4091	13	1.8143e-117	63.94	3	P:GO:0046907; F:GO:0046872; C:GO:0005737	P:intracellular transport; F:metal ion binding; C:cytoplasm
TRUE	[BLASTED, MAPPED, GO-SLIM]	XM_054329511.1	coiled-coil domain-containing protein 125 [Aquila chrysaetos chrysaetos]	4106	13	8.78251e-118	65.07	3	P:GO:0006886; P:GO:0016192; C:GO:0005768	P:intracellular protein transport; P:vesicle-mediated transport; C:endosome
TRUE	[BLASTED, MAPPED]	XM_054329503.1	coiled-coil domain-containing protein 125 [Aquila chrysaetos chrysaetos]	4057	11	1.50251e-129	61.18	11	P:GO:0006622; P:GO:0016197; P:GO:0035024; P:GO:2000145; P:GO:2000146; F:GO:0008270; F:GO:0046872; C:GO:0005576; C:GO:0005604; C:GO:0005737; C:GO:0031901	P:protein targeting to lysosome; P:endosomal transport; P:negative regulation of Rho protein signal transduction; P:regulation of cell motility; P:negative regulation of cell motility; F:zinc ion binding; F:metal ion binding; C:extracellular region; C:basement membrane; C:cytoplasm; C:early endosome membrane
TRUE	[BLASTED, MAPPED, ANNOTATED]	XM_054329501.1	coiled-coil domain-containing protein 125 [Aquila chrysaetos chrysaetos]	4150	13	6.24816e-144	61.35	3	P:GO:0046907; F:GO:0046872; C:GO:0005737	P:intracellular transport; F:metal ion binding; C:cytoplasm
TRUE	[BLASTED, MAPPED, GO-SLIM]	XM_054329498.1	coiled-coil domain-containing protein 125 [Aquila chrysaetos chrysaetos]	4165	13	2.55092e-145	62.3	3	P:GO:0006886; P:GO:0016192; C:GO:0005768	P:intracellular protein transport; P:vesicle-mediated transport; C:endosome
TRUE	[BLASTED, MAPPED, ANNOTATED]	XM_054329500.1	coiled-coil domain-containing protein 125 [Aquila chrysaetos chrysaetos]	4153	13	5.74118e-143	61.24	3	P:GO:0046907; F:GO:0046872; C:GO:0005737	P:intracellular transport; F:metal ion binding; C:cytoplasm
TRUE	[BLASTED, MAPPED, GO-SLIM]	XM_054329494.1	coiled-coil domain-containing protein 125 [Aquila chrysaetos chrysaetos]	4168	13	2.3466e-145	62.18	3	P:GO:0006886; P:GO:0016192; C:GO:0005768	P:intracellular protein transport; P:vesicle-mediated transport; C:endosome
TRUE	[BLASTED, MAPPED, GO-SLIM]	XM_054329513.1	coiled-coil domain-containing protein 125 [Aquila chrysaetos chrysaetos]	4053	13	1.2054e-121	64.86	3	P:GO:0006886; P:GO:0016192; C:GO:0005768	P:intracellular protein transport; P:vesicle-mediated transport; C:endosome
TRUE	[BLASTED, MAPPED, ANNOTATED]	XM_054329514.1	coiled-coil domain-containing protein 125 [Aquila chrysaetos chrysaetos]	4207	13	3.05525e-116	63.94	3	P:GO:0046907; F:GO:0046872; C:GO:0005737	P:intracellular transport; F:metal ion binding; C:cytoplasm
TRUE	[BLASTED, MAPPED, GO-SLIM]	XM_054329510.1	coiled-coil domain-containing protein 125 [Aquila chrysaetos chrysaetos]	4222	13	1.48785e-117	65.07	3	P:GO:0006886; P:GO:0016192; C:GO:0005768	P:intracellular protein transport; P:vesicle-mediated transport; C:endosome
TRUE	[BLASTED, MAPPED, GO-SLIM]	XM_054329497.1	coiled-coil domain-containing protein 125 [Aquila chrysaetos chrysaetos]	4281	13	6.58474e-145	62.46	3	P:GO:0006886; P:GO:0016192; C:GO:0005768	P:intracellular protein transport; P:vesicle-mediated transport; C:endosome
TRUE	[BLASTED, MAPPED]	XM_054329502.1	coiled-coil domain-containing protein 125 [Aquila chrysaetos chrysaetos]	4176	11	2.11533e-128	61.04	11	P:GO:0006622; P:GO:0016197; P:GO:0035024; P:GO:2000145; P:GO:2000146; F:GO:0008270; F:GO:0046872; C:GO:0005576; C:GO:0005604; C:GO:0005737; C:GO:0031901	P:protein targeting to lysosome; P:endosomal transport; P:negative regulation of Rho protein signal transduction; P:regulation of cell motility; P:negative regulation of cell motility; F:zinc ion binding; F:metal ion binding; C:extracellular region; C:basement membrane; C:cytoplasm; C:early endosome membrane
TRUE	[BLASTED, MAPPED, GO-SLIM]	XM_054329499.1	coiled-coil domain-containing protein 125 [Aquila chrysaetos chrysaetos]	4214	13	3.37729e-145	62.3	3	P:GO:0006886; P:GO:0016192; C:GO:0005768	P:intracellular protein transport; P:vesicle-mediated transport; C:endosome
TRUE	[BLASTED, MAPPED, GO-SLIM]	XM_054329495.1	coiled-coil domain-containing protein 125 [Aquila chrysaetos chrysaetos]	4217	13	3.55011e-144	62.18	3	P:GO:0006886; P:GO:0016192; C:GO:0005768	P:intracellular protein transport; P:vesicle-mediated transport; C:endosome
TRUE	[BLASTED, MAPPED, GO-SLIM]	XM_054329496.1	coiled-coil domain-containing protein 125 [Aquila chrysaetos chrysaetos]	5042	12	2.18796e-142	62.86	3	P:GO:0006886; P:GO:0016192; C:GO:0005768	P:intracellular protein transport; P:vesicle-mediated transport; C:endosome
TRUE	[BLASTED, MAPPED, GO-SLIM]	XM_054329517.1	coiled-coil domain-containing protein 125 [Aquila chrysaetos chrysaetos]	3925	13	4.76776e-118	65.07	3	P:GO:0006886; P:GO:0016192; C:GO:0005768	P:intracellular protein transport; P:vesicle-mediated transport; C:endosome
TRUE	[BLASTED, MAPPED, GO-SLIM]	XM_054329519.1	coiled-coil domain-containing protein 125 [Aquila chrysaetos chrysaetos]	3789	13	1.22797e-118	65.1	3	P:GO:0006886; P:GO:0016192; C:GO:0005768	P:intracellular protein transport; P:vesicle-mediated transport; C:endosome
TRUE	[BLASTED, MAPPED, ANNOTATED]	XM_054329521.1	coiled-coil domain-containing protein 125 [Aquila chrysaetos chrysaetos]	3477	12	9.59093e-64	63.12	3	P:GO:0046907; F:GO:0046872; C:GO:0005737	P:intracellular transport; F:metal ion binding; C:cytoplasm
TRUE	[BLASTED, MAPPED, GO-SLIM]	XM_054329518.1	coiled-coil domain-containing protein 125 [Aquila chrysaetos chrysaetos]	1837	11	3.70756e-123	65.2	3	P:GO:0006886; P:GO:0016192; C:GO:0005768	P:intracellular protein transport; P:vesicle-mediated transport; C:endosome
TRUE	[BLASTED, MAPPED, ANNOTATED]	XM_054329509.1	coiled-coil domain-containing protein 125 [Aquila chrysaetos chrysaetos]	1881	11	3.96981e-151	60.49	3	P:GO:0046907; F:GO:0046872; C:GO:0005737	P:intracellular transport; F:metal ion binding; C:cytoplasm
TRUE	[BLASTED, MAPPED, GO-SLIM]	XM_054329505.1	coiled-coil domain-containing protein 125 [Aquila chrysaetos chrysaetos]	1896	11	1.55442e-152	61.63	3	P:GO:0006886; P:GO:0016192; C:GO:0005768	P:intracellular protein transport; P:vesicle-mediated transport; C:endosome
TRUE	[BLASTED, MAPPED, ANNOTATED]	XM_054329508.1	coiled-coil domain-containing protein 125 [Aquila chrysaetos chrysaetos]	1997	11	1.75396e-150	60.49	3	P:GO:0046907; F:GO:0046872; C:GO:0005737	P:intracellular transport; F:metal ion binding; C:cytoplasm
TRUE	[BLASTED, MAPPED, GO-SLIM]	XM_054329506.1	coiled-coil domain-containing protein 125 [Aquila chrysaetos chrysaetos]	2012	11	6.79417e-152	61.82	3	P:GO:0006886; P:GO:0016192; C:GO:0005768	P:intracellular protein transport; P:vesicle-mediated transport; C:endosome
TRUE	[BLASTED, MAPPED, ANNOTATED]	XM_054329507.1	coiled-coil domain-containing protein 125 [Aquila chrysaetos chrysaetos]	2000	11	2.23398e-149	60.34	3	P:GO:0046907; F:GO:0046872; C:GO:0005737	P:intracellular transport; F:metal ion binding; C:cytoplasm
TRUE	[BLASTED, MAPPED, GO-SLIM]	XM_054329504.1	coiled-coil domain-containing protein 125 [Aquila chrysaetos chrysaetos]	2015	11	8.65572e-151	61.68	3	P:GO:0006886; P:GO:0016192; C:GO:0005768	P:intracellular protein transport; P:vesicle-mediated transport; C:endosome
TRUE	[BLASTED, MAPPED, GO-SLIM]	XM_054329520.1	coiled-coil domain-containing protein 125 [Aquila chrysaetos chrysaetos]	1511	9	7.87107e-100	61.35	3	P:GO:0006886; P:GO:0016192; C:GO:0005768	P:intracellular protein transport; P:vesicle-mediated transport; C:endosome
TRUE	[BLASTED, MAPPED, ANNOTATED]	XM_054352001.1	coiled-coil domain-containing protein 125 [Aquila chrysaetos chrysaetos]	3921	12	2.14343e-119	63.61	3	P:GO:0046907; F:GO:0046872; C:GO:0005737	P:intracellular transport; F:metal ion binding; C:cytoplasm
TRUE	[BLASTED, MAPPED, GO-SLIM]	XM_054351997.1	coiled-coil domain-containing protein 125 [Aquila chrysaetos chrysaetos]	3936	12	9.83004e-121	64.81	3	P:GO:0006886; P:GO:0016192; C:GO:0005768	P:intracellular protein transport; P:vesicle-mediated transport; C:endosome
TRUE	[BLASTED, MAPPED, ANNOTATED]	XM_054351999.1	coiled-coil domain-containing protein 125 [Aquila chrysaetos chrysaetos]	4090	12	1.8143e-117	63.81	3	P:GO:0046907; F:GO:0046872; C:GO:0005737	P:intracellular transport; F:metal ion binding; C:cytoplasm
TRUE	[BLASTED, MAPPED, GO-SLIM]	XM_054351996.1	coiled-coil domain-containing protein 125 [Aquila chrysaetos chrysaetos]	4105	12	8.78251e-118	65.03	3	P:GO:0006886; P:GO:0016192; C:GO:0005768	P:intracellular protein transport; P:vesicle-mediated transport; C:endosome
TRUE	[BLASTED, MAPPED]	XM_054351988.1	coiled-coil domain-containing protein 125 [Aquila chrysaetos chrysaetos]	4056	10	1.50251e-129	60.74	11	P:GO:0006622; P:GO:0016197; P:GO:0035024; P:GO:2000145; P:GO:2000146; F:GO:0008270; F:GO:0046872; C:GO:0005576; C:GO:0005604; C:GO:0005737; C:GO:0031901	P:protein targeting to lysosome; P:endosomal transport; P:negative regulation of Rho protein signal transduction; P:regulation of cell motility; P:negative regulation of cell motility; F:zinc ion binding; F:metal ion binding; C:extracellular region; C:basement membrane; C:cytoplasm; C:early endosome membrane
TRUE	[BLASTED, MAPPED, ANNOTATED]	XM_054351985.1	coiled-coil domain-containing protein 125 [Aquila chrysaetos chrysaetos]	4149	12	6.24816e-144	61.01	3	P:GO:0046907; F:GO:0046872; C:GO:0005737	P:intracellular transport; F:metal ion binding; C:cytoplasm
TRUE	[BLASTED, MAPPED, GO-SLIM]	XM_054351982.1	coiled-coil domain-containing protein 125 [Aquila chrysaetos chrysaetos]	4164	12	2.55092e-145	62.03	3	P:GO:0006886; P:GO:0016192; C:GO:0005768	P:intracellular protein transport; P:vesicle-mediated transport; C:endosome
TRUE	[BLASTED, MAPPED]	XM_054351987.1	coiled-coil domain-containing protein 125 [Aquila chrysaetos chrysaetos]	4059	10	7.74279e-129	60.6	11	P:GO:0006622; P:GO:0016197; P:GO:0035024; P:GO:2000145; P:GO:2000146; F:GO:0008270; F:GO:0046872; C:GO:0005576; C:GO:0005604; C:GO:0005737; C:GO:0031901	P:protein targeting to lysosome; P:endosomal transport; P:negative regulation of Rho protein signal transduction; P:regulation of cell motility; P:negative regulation of cell motility; F:zinc ion binding; F:metal ion binding; C:extracellular region; C:basement membrane; C:cytoplasm; C:early endosome membrane
TRUE	[BLASTED, MAPPED, ANNOTATED]	XM_054351984.1	coiled-coil domain-containing protein 125 [Aquila chrysaetos chrysaetos]	4152	12	5.74118e-143	60.88	3	P:GO:0046907; F:GO:0046872; C:GO:0005737	P:intracellular transport; F:metal ion binding; C:cytoplasm
TRUE	[BLASTED, MAPPED, GO-SLIM]	XM_054351978.1	coiled-coil domain-containing protein 125 [Aquila chrysaetos chrysaetos]	4167	12	2.3466e-145	61.9	3	P:GO:0006886; P:GO:0016192; C:GO:0005768	P:intracellular protein transport; P:vesicle-mediated transport; C:endosome
TRUE	[BLASTED, MAPPED, GO-SLIM]	XM_054351998.1	coiled-coil domain-containing protein 125 [Aquila chrysaetos chrysaetos]	4052	12	1.2054e-121	64.81	3	P:GO:0006886; P:GO:0016192; C:GO:0005768	P:intracellular protein transport; P:vesicle-mediated transport; C:endosome
TRUE	[BLASTED, MAPPED, ANNOTATED]	XM_054352000.1	coiled-coil domain-containing protein 125 [Aquila chrysaetos chrysaetos]	4206	12	3.05525e-116	63.81	3	P:GO:0046907; F:GO:0046872; C:GO:0005737	P:intracellular transport; F:metal ion binding; C:cytoplasm
TRUE	[BLASTED, MAPPED, GO-SLIM]	XM_054351995.1	coiled-coil domain-containing protein 125 [Aquila chrysaetos chrysaetos]	4221	12	1.48785e-117	65.03	3	P:GO:0006886; P:GO:0016192; C:GO:0005768	P:intracellular protein transport; P:vesicle-mediated transport; C:endosome
TRUE	[BLASTED, MAPPED, ANNOTATED]	XM_054351986.1	coiled-coil domain-containing protein 125 [Aquila chrysaetos chrysaetos]	4265	12	1.60548e-143	61.01	3	P:GO:0046907; F:GO:0046872; C:GO:0005737	P:intracellular transport; F:metal ion binding; C:cytoplasm
TRUE	[BLASTED, MAPPED, GO-SLIM]	XM_054351981.1	coiled-coil domain-containing protein 125 [Aquila chrysaetos chrysaetos]	4280	12	6.58474e-145	62.21	3	P:GO:0006886; P:GO:0016192; C:GO:0005768	P:intracellular protein transport; P:vesicle-mediated transport; C:endosome
TRUE	[BLASTED, MAPPED, GO-SLIM]	XM_054351983.1	coiled-coil domain-containing protein 125 [Aquila chrysaetos chrysaetos]	4213	12	3.37729e-145	62.03	3	P:GO:0006886; P:GO:0016192; C:GO:0005768	P:intracellular protein transport; P:vesicle-mediated transport; C:endosome
TRUE	[BLASTED, MAPPED, GO-SLIM]	XM_054351979.1	coiled-coil domain-containing protein 125 [Aquila chrysaetos chrysaetos]	4216	12	3.55011e-144	61.9	3	P:GO:0006886; P:GO:0016192; C:GO:0005768	P:intracellular protein transport; P:vesicle-mediated transport; C:endosome
TRUE	[BLASTED, MAPPED, GO-SLIM]	XM_054351980.1	coiled-coil domain-containing protein 125 [Aquila chrysaetos chrysaetos]	5041	12	2.18796e-142	61.9	3	P:GO:0006886; P:GO:0016192; C:GO:0005768	P:intracellular protein transport; P:vesicle-mediated transport; C:endosome
TRUE	[BLASTED, MAPPED, GO-SLIM]	XM_054352002.1	coiled-coil domain-containing protein 125 [Aquila chrysaetos chrysaetos]	3924	12	4.76776e-118	65.03	3	P:GO:0006886; P:GO:0016192; C:GO:0005768	P:intracellular protein transport; P:vesicle-mediated transport; C:endosome
TRUE	[BLASTED, MAPPED, GO-SLIM]	XM_054352004.1	coiled-coil domain-containing protein 125 [Aquila chrysaetos chrysaetos]	3788	12	1.22797e-118	65.07	3	P:GO:0006886; P:GO:0016192; C:GO:0005768	P:intracellular protein transport; P:vesicle-mediated transport; C:endosome
TRUE	[BLASTED, MAPPED, ANNOTATED]	XM_054352006.1	coiled-coil domain-containing protein 125 [Aquila chrysaetos chrysaetos]	3476	11	9.59093e-64	62.9	3	P:GO:0046907; F:GO:0046872; C:GO:0005737	P:intracellular transport; F:metal ion binding; C:cytoplasm
TRUE	[BLASTED, MAPPED, GO-SLIM]	XM_054352003.1	coiled-coil domain-containing protein 125 [Aquila chrysaetos chrysaetos]	1837	11	3.70756e-123	65.2	3	P:GO:0006886; P:GO:0016192; C:GO:0005768	P:intracellular protein transport; P:vesicle-mediated transport; C:endosome
TRUE	[BLASTED, MAPPED, ANNOTATED]	XM_054351994.1	coiled-coil domain-containing protein 125 [Aquila chrysaetos chrysaetos]	1881	11	3.96981e-151	60.49	3	P:GO:0046907; F:GO:0046872; C:GO:0005737	P:intracellular transport; F:metal ion binding; C:cytoplasm
TRUE	[BLASTED, MAPPED, GO-SLIM]	XM_054351990.1	coiled-coil domain-containing protein 125 [Aquila chrysaetos chrysaetos]	1896	11	1.55442e-152	61.63	3	P:GO:0006886; P:GO:0016192; C:GO:0005768	P:intracellular protein transport; P:vesicle-mediated transport; C:endosome
TRUE	[BLASTED, MAPPED, ANNOTATED]	XM_054351993.1	coiled-coil domain-containing protein 125 [Aquila chrysaetos chrysaetos]	1997	11	1.75396e-150	60.49	3	P:GO:0046907; F:GO:0046872; C:GO:0005737	P:intracellular transport; F:metal ion binding; C:cytoplasm
TRUE	[BLASTED, MAPPED, GO-SLIM]	XM_054351991.1	coiled-coil domain-containing protein 125 [Aquila chrysaetos chrysaetos]	2012	11	6.79417e-152	61.82	3	P:GO:0006886; P:GO:0016192; C:GO:0005768	P:intracellular protein transport; P:vesicle-mediated transport; C:endosome
TRUE	[BLASTED, MAPPED, ANNOTATED]	XM_054351992.1	coiled-coil domain-containing protein 125 [Aquila chrysaetos chrysaetos]	2000	11	2.23398e-149	60.34	3	P:GO:0046907; F:GO:0046872; C:GO:0005737	P:intracellular transport; F:metal ion binding; C:cytoplasm
TRUE	[BLASTED, MAPPED, GO-SLIM]	XM_054351989.1	coiled-coil domain-containing protein 125 [Aquila chrysaetos chrysaetos]	2015	11	8.65572e-151	61.68	3	P:GO:0006886; P:GO:0016192; C:GO:0005768	P:intracellular protein transport; P:vesicle-mediated transport; C:endosome
TRUE	[BLASTED, MAPPED, GO-SLIM]	XM_054352005.1	coiled-coil domain-containing protein 125 [Aquila chrysaetos chrysaetos]	1511	9	7.87107e-100	61.35	3	P:GO:0006886; P:GO:0016192; C:GO:0005768	P:intracellular protein transport; P:vesicle-mediated transport; C:endosome
TRUE	[BLASTED]	NR_135187.2	spexin [Aquila chrysaetos chrysaetos]	2154	4	3.695e-09	64.28
TRUE	[NO-BLAST]	NR_135188.2	---NA---	2095
TRUE	[BLASTED, MAPPED]	NM_030572.4	spexin [Aquila chrysaetos chrysaetos]	2280	6	3.57563e-21	68.1	8	P:GO:0007165; P:GO:0016192; F:GO:0005184; F:GO:0016491; C:GO:0005737; C:GO:0012505; C:GO:0016020; C:GO:0043231	P:signal transduction; P:vesicle-mediated transport; F:neuropeptide hormone activity; F:oxidoreductase activity; C:cytoplasm; C:endomembrane system; C:membrane; C:intracellular membrane-bounded organelle
TRUE	[BLASTED, MAPPED, GO-SLIM]	XR_001755171.3	hypothetical protein HGM15179_012962 [Zosterops borbonicus]	3725	20	1.53207e-31	74.76	4	P:GO:0006325; P:GO:0006355; F:GO:0016787; F:GO:0140096	P:chromatin organization; P:regulation of DNA-templated transcription; F:hydrolase activity; F:catalytic activity, acting on a protein	EC:3.1.3.16; EC:3.1.3.48	protein-serine/threonine phosphatase; protein-tyrosine-phosphatase
TRUE	[BLASTED, MAPPED, GO-SLIM]	NM_001304795.2	Dual specificity protein phosphatase 14 [Bagarius yarrelli]	1338	20	3.46692e-59	69.08	2	F:GO:0016787; F:GO:0140096	F:hydrolase activity; F:catalytic activity, acting on a protein	EC:3.1.3.16; EC:3.1.3.48	protein-serine/threonine phosphatase; protein-tyrosine-phosphatase
TRUE	[BLASTED, MAPPED, GO-SLIM]	XM_017028628.2	Dual specificity protein phosphatase 14 [Bagarius yarrelli]	1470	20	1.0717e-59	69.08	2	F:GO:0016787; F:GO:0140096	F:hydrolase activity; F:catalytic activity, acting on a protein	EC:3.1.3.16; EC:3.1.3.48	protein-serine/threonine phosphatase; protein-tyrosine-phosphatase
TRUE	[BLASTED, MAPPED, GO-SLIM]	XM_005261368.6	Dual specificity protein phosphatase 14 [Bagarius yarrelli]	3835	20	3.83198e-55	69.06	2	F:GO:0016787; F:GO:0140096	F:hydrolase activity; F:catalytic activity, acting on a protein	EC:3.1.3.16; EC:3.1.3.48	protein-serine/threonine phosphatase; protein-tyrosine-phosphatase
TRUE	[BLASTED, MAPPED, GO-SLIM]	XM_047441158.1	Dual specificity protein phosphatase 14 [Bagarius yarrelli]	4002	20	4.06809e-55	68.92	2	F:GO:0016787; F:GO:0140096	F:hydrolase activity; F:catalytic activity, acting on a protein	EC:3.1.3.16; EC:3.1.3.48	protein-serine/threonine phosphatase; protein-tyrosine-phosphatase
TRUE	[BLASTED, MAPPED, GO-SLIM]	XM_017028627.3	Dual specificity protein phosphatase 14 [Bagarius yarrelli]	3967	20	4.0202e-56	68.92	2	F:GO:0016787; F:GO:0140096	F:hydrolase activity; F:catalytic activity, acting on a protein	EC:3.1.3.16; EC:3.1.3.48	protein-serine/threonine phosphatase; protein-tyrosine-phosphatase
TRUE	[BLASTED, MAPPED, GO-SLIM]	XM_047441159.1	Dual specificity protein phosphatase 14 [Bagarius yarrelli]	4134	20	4.23518e-55	68.92	2	F:GO:0016787; F:GO:0140096	F:hydrolase activity; F:catalytic activity, acting on a protein	EC:3.1.3.16; EC:3.1.3.48	protein-serine/threonine phosphatase; protein-tyrosine-phosphatase
TRUE	[BLASTED, MAPPED, GO-SLIM]	NM_001304796.2	hypothetical protein HGM15179_012962 [Zosterops borbonicus]	2940	20	1.18438e-31	74.76	4	P:GO:0006325; P:GO:0006355; F:GO:0016787; F:GO:0140096	P:chromatin organization; P:regulation of DNA-templated transcription; F:hydrolase activity; F:catalytic activity, acting on a protein	EC:3.1.3.16; EC:3.1.3.48	protein-serine/threonine phosphatase; protein-tyrosine-phosphatase
TRUE	[BLASTED, MAPPED, GO-SLIM]	NM_152511.5	Dual specificity protein phosphatase 14 [Bagarius yarrelli]	3050	20	1.9093e-56	69.06	2	F:GO:0016787; F:GO:0140096	F:hydrolase activity; F:catalytic activity, acting on a protein	EC:3.1.3.16; EC:3.1.3.48	protein-serine/threonine phosphatase; protein-tyrosine-phosphatase
TRUE	[BLASTED, MAPPED, GO-SLIM]	NM_001304794.2	Dual specificity protein phosphatase 14 [Bagarius yarrelli]	3217	20	2.44323e-55	68.92	2	F:GO:0016787; F:GO:0140096	F:hydrolase activity; F:catalytic activity, acting on a protein	EC:3.1.3.16; EC:3.1.3.48	protein-serine/threonine phosphatase; protein-tyrosine-phosphatase
TRUE	[BLASTED, MAPPED, GO-SLIM]	XM_011529921.4	Dual specificity protein phosphatase 14 [Bagarius yarrelli]	3289	20	2.65853e-55	68.92	2	F:GO:0016787; F:GO:0140096	F:hydrolase activity; F:catalytic activity, acting on a protein	EC:3.1.3.16; EC:3.1.3.48	protein-serine/threonine phosphatase; protein-tyrosine-phosphatase
TRUE	[BLASTED, MAPPED, GO-SLIM]	XR_008485368.1	60S ribosomal protein L13a [Bagarius yarrelli]	10423	20	4.84495e-36	70.23	4	P:GO:0006325; P:GO:0006355; F:GO:0016787; F:GO:0140096	P:chromatin organization; P:regulation of DNA-templated transcription; F:hydrolase activity; F:catalytic activity, acting on a protein	EC:3.1.3.16; EC:3.1.3.48	protein-serine/threonine phosphatase; protein-tyrosine-phosphatase
TRUE	[BLASTED, MAPPED, GO-SLIM]	XM_054325144.1	Dual specificity protein phosphatase 14 [Bagarius yarrelli]	1470	20	1.0717e-59	69.08	2	F:GO:0016787; F:GO:0140096	F:hydrolase activity; F:catalytic activity, acting on a protein	EC:3.1.3.16; EC:3.1.3.48	protein-serine/threonine phosphatase; protein-tyrosine-phosphatase
TRUE	[BLASTED, MAPPED, GO-SLIM]	XM_054325140.1	Dual specificity protein phosphatase 14 [Bagarius yarrelli]	10533	20	1.15758e-54	69.17	2	F:GO:0016787; F:GO:0140096	F:hydrolase activity; F:catalytic activity, acting on a protein	EC:3.1.3.16; EC:3.1.3.48	protein-serine/threonine phosphatase; protein-tyrosine-phosphatase
TRUE	[BLASTED, MAPPED, GO-SLIM]	XM_054325141.1	Dual specificity protein phosphatase 14 [Bagarius yarrelli]	10700	20	1.17682e-54	69.17	2	F:GO:0016787; F:GO:0140096	F:hydrolase activity; F:catalytic activity, acting on a protein	EC:3.1.3.16; EC:3.1.3.48	protein-serine/threonine phosphatase; protein-tyrosine-phosphatase
TRUE	[BLASTED, MAPPED, GO-SLIM]	XM_054325143.1	Dual specificity protein phosphatase 14 [Bagarius yarrelli]	10665	20	1.1727e-55	69.17	2	F:GO:0016787; F:GO:0140096	F:hydrolase activity; F:catalytic activity, acting on a protein	EC:3.1.3.16; EC:3.1.3.48	protein-serine/threonine phosphatase; protein-tyrosine-phosphatase
TRUE	[BLASTED, MAPPED, GO-SLIM]	XM_054325142.1	Dual specificity protein phosphatase 14 [Bagarius yarrelli]	10832	20	1.19194e-54	69.17	2	F:GO:0016787; F:GO:0140096	F:hydrolase activity; F:catalytic activity, acting on a protein	EC:3.1.3.16; EC:3.1.3.48	protein-serine/threonine phosphatase; protein-tyrosine-phosphatase
TRUE	[BLASTED, MAPPED, GO-SLIM]	XM_054325139.1	Dual specificity protein phosphatase 14 [Bagarius yarrelli]	3290	20	2.65853e-55	68.92	2	F:GO:0016787; F:GO:0140096	F:hydrolase activity; F:catalytic activity, acting on a protein	EC:3.1.3.16; EC:3.1.3.48	protein-serine/threonine phosphatase; protein-tyrosine-phosphatase
TRUE	[BLASTED]	NR_126168.1	hypothetical protein [Acinetobacter baumannii]	1841	4	2.35977e-20	62.47
TRUE	[BLASTED, MAPPED, GO-SLIM]	XR_007060200.1	delphilin [Manacus vitellinus]	2688	18	0.00132071	89.93	4	P:GO:0006355; P:GO:0055085; F:GO:0005215; C:GO:0005634	P:regulation of DNA-templated transcription; P:transmembrane transport; F:transporter activity; C:nucleus
TRUE	[BLASTED, MAPPED, GO-SLIM]	XR_927004.2	delphilin [Manacus vitellinus]	1556	16	0.000540629	93.53	4	P:GO:0006355; P:GO:0055085; F:GO:0005215; C:GO:0005634	P:regulation of DNA-templated transcription; P:transmembrane transport; F:transporter activity; C:nucleus
TRUE	[BLASTED, MAPPED, GO-SLIM]	XR_007078235.1	delphilin [Manacus vitellinus]	2686	18	0.00136675	89.93	4	P:GO:0006355; P:GO:0055085; F:GO:0005215; C:GO:0005634	P:regulation of DNA-templated transcription; P:transmembrane transport; F:transporter activity; C:nucleus
TRUE	[BLASTED, MAPPED, GO-SLIM]	XR_007078234.1	delphilin [Manacus vitellinus]	1556	16	5.5975e-05	93.53	4	P:GO:0006355; P:GO:0055085; F:GO:0005215; C:GO:0005634	P:regulation of DNA-templated transcription; P:transmembrane transport; F:transporter activity; C:nucleus
TRUE	[BLASTED, MAPPED]	NM_001002235.3	alpha-1-antitrypsin [Manacus vitellinus]	3142	20	3.30497e-115	65.42	3	F:GO:0004867; C:GO:0005576; C:GO:0005615	F:serine-type endopeptidase inhibitor activity; C:extracellular region; C:extracellular space
TRUE	[BLASTED, MAPPED]	NM_001127707.2	alpha-1-antitrypsin [Manacus vitellinus]	3243	20	1.57831e-114	65.17	3	F:GO:0004867; C:GO:0005576; C:GO:0005615	F:serine-type endopeptidase inhibitor activity; C:extracellular region; C:extracellular space
TRUE	[BLASTED, MAPPED]	XM_017021370.2	alpha-1-antitrypsin [Manacus vitellinus]	3381	20	4.64797e-114	65.42	3	F:GO:0004867; C:GO:0005576; C:GO:0005615	F:serine-type endopeptidase inhibitor activity; C:extracellular region; C:extracellular space
TRUE	[BLASTED, MAPPED]	NM_001127706.2	alpha-1-antitrypsin [Manacus vitellinus]	3246	20	1.46013e-114	65.17	3	F:GO:0004867; C:GO:0005576; C:GO:0005615	F:serine-type endopeptidase inhibitor activity; C:extracellular region; C:extracellular space
TRUE	[BLASTED, MAPPED]	XM_047431479.1	alpha-1-antitrypsin [Manacus vitellinus]	3384	20	4.93702e-114	65.42	3	F:GO:0004867; C:GO:0005576; C:GO:0005615	F:serine-type endopeptidase inhibitor activity; C:extracellular region; C:extracellular space
TRUE	[BLASTED, MAPPED]	NM_001127704.2	alpha-1-antitrypsin [Manacus vitellinus]	3435	20	5.30511e-114	65.15	3	F:GO:0004867; C:GO:0005576; C:GO:0005615	F:serine-type endopeptidase inhibitor activity; C:extracellular region; C:extracellular space
TRUE	[BLASTED, MAPPED]	NM_001127703.2	alpha-1-antitrypsin [Manacus vitellinus]	3438	20	5.57384e-114	65.15	3	F:GO:0004867; C:GO:0005576; C:GO:0005615	F:serine-type endopeptidase inhibitor activity; C:extracellular region; C:extracellular space
TRUE	[BLASTED, MAPPED]	NM_001127705.2	alpha-1-antitrypsin [Manacus vitellinus]	3453	20	5.32219e-114	65.17	3	F:GO:0004867; C:GO:0005576; C:GO:0005615	F:serine-type endopeptidase inhibitor activity; C:extracellular region; C:extracellular space
TRUE	[BLASTED, MAPPED]	NM_001002236.3	alpha-1-antitrypsin [Manacus vitellinus]	3456	20	4.25982e-114	65.15	3	F:GO:0004867; C:GO:0005576; C:GO:0005615	F:serine-type endopeptidase inhibitor activity; C:extracellular region; C:extracellular space
TRUE	[BLASTED, MAPPED]	NM_001127700.2	alpha-1-antitrypsin [Manacus vitellinus]	3179	20	5.20027e-115	65.42	3	F:GO:0004867; C:GO:0005576; C:GO:0005615	F:serine-type endopeptidase inhibitor activity; C:extracellular region; C:extracellular space
TRUE	[BLASTED, MAPPED]	XM_047431478.1	alpha-1-antitrypsin [Manacus vitellinus]	3280	20	1.73431e-114	65.17	3	F:GO:0004867; C:GO:0005576; C:GO:0005615	F:serine-type endopeptidase inhibitor activity; C:extracellular region; C:extracellular space
TRUE	[BLASTED, MAPPED]	NM_001127702.2	alpha-1-antitrypsin [Manacus vitellinus]	3283	20	2.02665e-114	65.17	3	F:GO:0004867; C:GO:0005576; C:GO:0005615	F:serine-type endopeptidase inhibitor activity; C:extracellular region; C:extracellular space
TRUE	[BLASTED, MAPPED]	NM_001127701.2	alpha-1-antitrypsin [Manacus vitellinus]	3475	20	7.03063e-114	65.15	3	F:GO:0004867; C:GO:0005576; C:GO:0005615	F:serine-type endopeptidase inhibitor activity; C:extracellular region; C:extracellular space
TRUE	[BLASTED, MAPPED]	NM_000295.5	alpha-1-antitrypsin [Manacus vitellinus]	3006	20	2.40937e-115	65.17	3	F:GO:0004867; C:GO:0005576; C:GO:0005615	F:serine-type endopeptidase inhibitor activity; C:extracellular region; C:extracellular space
TRUE	[BLASTED, MAPPED]	XM_054328987.1	alpha-1-antitrypsin [Manacus vitellinus]	3381	20	2.53853e-114	65.49	3	F:GO:0004867; C:GO:0005576; C:GO:0005615	F:serine-type endopeptidase inhibitor activity; C:extracellular region; C:extracellular space
TRUE	[BLASTED, MAPPED]	XM_054328986.1	alpha-1-antitrypsin [Manacus vitellinus]	3384	20	2.93234e-114	65.49	3	F:GO:0004867; C:GO:0005576; C:GO:0005615	F:serine-type endopeptidase inhibitor activity; C:extracellular region; C:extracellular space
TRUE	[BLASTED, MAPPED]	XM_054376222.1	alpha-1-antitrypsin [Manacus vitellinus]	3381	20	9.6497e-116	65.58	3	F:GO:0004867; C:GO:0005576; C:GO:0005615	F:serine-type endopeptidase inhibitor activity; C:extracellular region; C:extracellular space
TRUE	[BLASTED, MAPPED]	XM_054376221.1	alpha-1-antitrypsin [Manacus vitellinus]	3384	20	1.03592e-114	65.42	3	F:GO:0004867; C:GO:0005576; C:GO:0005615	F:serine-type endopeptidase inhibitor activity; C:extracellular region; C:extracellular space
TRUE	[BLASTED, MAPPED]	XM_054376220.1	alpha-1-antitrypsin [Manacus vitellinus]	3280	20	3.8599e-116	65.17	3	F:GO:0004867; C:GO:0005576; C:GO:0005615	F:serine-type endopeptidase inhibitor activity; C:extracellular region; C:extracellular space
TRUE	[BLASTED]	NR_104658.1	protein lin-52 homolog isoform 2 [Homo sapiens]	821	1	1.47018	61.82
TRUE	[BLASTED]	NR_104659.1	protein lin-52 homolog isoform 2 [Homo sapiens]	579	1	0.858127	61.82
TRUE	[BLASTED, MAPPED, GO-SLIM]	NR_125339.2	proto-oncogene c-Fos-like [Myripristis murdjan]	1511	20	5.87891e-08	83.99	4	P:GO:0006355; F:GO:0003677; F:GO:0140110; C:GO:0005634	P:regulation of DNA-templated transcription; F:DNA binding; F:transcription regulator activity; C:nucleus
TRUE	[NO-BLAST]	NM_001300857.2	---NA---	1396
TRUE	[BLASTED, MAPPED, GO-SLIM]	NM_001300856.2	Proto-oncogene c-Fos [Bagarius yarrelli]	1504	20	7.16028e-07	87.13	4	P:GO:0006355; F:GO:0003677; F:GO:0140110; C:GO:0005634	P:regulation of DNA-templated transcription; F:DNA binding; F:transcription regulator activity; C:nucleus
TRUE	[BLASTED, MAPPED]	NM_001300844.2	fos-related antigen 1 [Sphaeramia orbicularis]	1594	10	0.0756554	49.01	6	P:GO:0006357; F:GO:0000978; F:GO:0000981; F:GO:0003677; F:GO:0003700; C:GO:0005634	P:regulation of transcription by RNA polymerase II; F:RNA polymerase II cis-regulatory region sequence-specific DNA binding; F:DNA-binding transcription factor activity, RNA polymerase II-specific; F:DNA binding; F:DNA-binding transcription factor activity; C:nucleus
TRUE	[BLASTED, MAPPED, GO-SLIM]	NM_001300855.2	fos-related antigen 1 [Sphaeramia orbicularis]	1697	20	9.95584e-13	86.49	4	P:GO:0006355; F:GO:0003677; F:GO:0140110; C:GO:0005634	P:regulation of DNA-templated transcription; F:DNA binding; F:transcription regulator activity; C:nucleus
TRUE	[BLASTED, MAPPED, GO-SLIM]	NM_005438.5	fos-related antigen 1 [Sphaeramia orbicularis]	1702	20	3.98398e-19	69.54	2	F:GO:0003677; F:GO:0140110	F:DNA binding; F:transcription regulator activity
TRUE	[BLASTED, MAPPED, GO-SLIM]	NR_104178.1	hypothetical protein [Acinetobacter baumannii]	4233	11	3.73827e-18	70.68	5	P:GO:0000278; P:GO:0007010; P:GO:0007163; F:GO:0008092; C:GO:0005815	P:mitotic cell cycle; P:cytoskeleton organization; P:establishment or maintenance of cell polarity; F:cytoskeletal protein binding; C:microtubule organizing center
TRUE	[BLASTED, MAPPED]	NM_001384995.1	putative fidgetin-like protein 2 [Aquila chrysaetos chrysaetos]	4705	20	4.46424e-71	57.9	7	P:GO:0000226; P:GO:0009653; F:GO:0005524; F:GO:0008568; F:GO:0016887; C:GO:0005634; C:GO:0048471	P:microtubule cytoskeleton organization; P:anatomical structure morphogenesis; F:ATP binding; F:microtubule severing ATPase activity; F:ATP hydrolysis activity; C:nucleus; C:perinuclear region of cytoplasm
TRUE	[BLASTED, MAPPED]	NM_001384996.1	putative fidgetin-like protein 2 [Aquila chrysaetos chrysaetos]	4879	20	1.58113e-70	57.83	7	P:GO:0000226; P:GO:0009653; F:GO:0005524; F:GO:0008568; F:GO:0016887; C:GO:0005634; C:GO:0048471	P:microtubule cytoskeleton organization; P:anatomical structure morphogenesis; F:ATP binding; F:microtubule severing ATPase activity; F:ATP hydrolysis activity; C:nucleus; C:perinuclear region of cytoplasm
TRUE	[BLASTED, MAPPED]	XM_017019299.2	putative fidgetin-like protein 2 [Aquila chrysaetos chrysaetos]	4935	20	7.35749e-71	57.81	7	P:GO:0000226; P:GO:0009653; F:GO:0005524; F:GO:0008568; F:GO:0016887; C:GO:0005634; C:GO:0048471	P:microtubule cytoskeleton organization; P:anatomical structure morphogenesis; F:ATP binding; F:microtubule severing ATPase activity; F:ATP hydrolysis activity; C:nucleus; C:perinuclear region of cytoplasm
TRUE	[BLASTED, MAPPED]	XM_017019298.2	putative fidgetin-like protein 2 [Aquila chrysaetos chrysaetos]	4929	20	2.30516e-70	57.88	7	P:GO:0000226; P:GO:0009653; F:GO:0005524; F:GO:0008568; F:GO:0016887; C:GO:0005634; C:GO:0048471	P:microtubule cytoskeleton organization; P:anatomical structure morphogenesis; F:ATP binding; F:microtubule severing ATPase activity; F:ATP hydrolysis activity; C:nucleus; C:perinuclear region of cytoplasm
TRUE	[BLASTED, MAPPED]	NM_001013690.5	putative fidgetin-like protein 2 [Aquila chrysaetos chrysaetos]	4687	20	6.44111e-71	57.9	7	P:GO:0000226; P:GO:0009653; F:GO:0005524; F:GO:0008568; F:GO:0016887; C:GO:0005634; C:GO:0048471	P:microtubule cytoskeleton organization; P:anatomical structure morphogenesis; F:ATP binding; F:microtubule severing ATPase activity; F:ATP hydrolysis activity; C:nucleus; C:perinuclear region of cytoplasm
TRUE	[BLASTED, MAPPED]	XM_054372048.1	putative fidgetin-like protein 2 [Aquila chrysaetos chrysaetos]	4935	20	1.30393e-70	57.75	7	P:GO:0000226; P:GO:0009653; F:GO:0005524; F:GO:0008568; F:GO:0016887; C:GO:0005634; C:GO:0048471	P:microtubule cytoskeleton organization; P:anatomical structure morphogenesis; F:ATP binding; F:microtubule severing ATPase activity; F:ATP hydrolysis activity; C:nucleus; C:perinuclear region of cytoplasm
TRUE	[BLASTED, MAPPED]	XM_054372047.1	putative fidgetin-like protein 2 [Aquila chrysaetos chrysaetos]	4929	20	2.88698e-70	57.84	7	P:GO:0000226; P:GO:0009653; F:GO:0005524; F:GO:0008568; F:GO:0016887; C:GO:0005634; C:GO:0048471	P:microtubule cytoskeleton organization; P:anatomical structure morphogenesis; F:ATP binding; F:microtubule severing ATPase activity; F:ATP hydrolysis activity; C:nucleus; C:perinuclear region of cytoplasm
TRUE	[BLASTED, MAPPED, GO-SLIM]	NM_021257.4	hypothetical protein HGM15179_000700 [Zosterops borbonicus]	1778	20	4.71818e-66	57.58	3	F:GO:0140104; C:GO:0005739; C:GO:0005829	F:molecular carrier activity; C:mitochondrion; C:cytosol
TRUE	[BLASTED, MAPPED, GO-SLIM]	NM_001370401.1	rab11 family-interacting protein 3 isoform X1 [Aquila chrysaetos chrysaetos]	4936	20	0.0	73.75	5	P:GO:0000910; P:GO:0016192; F:GO:0003824; C:GO:0005768; C:GO:0005886	P:cytokinesis; P:vesicle-mediated transport; F:catalytic activity; C:endosome; C:plasma membrane
TRUE	[BLASTED, MAPPED, GO-SLIM]	NM_014700.4	rab11 family-interacting protein 3 isoform X2 [Aquila chrysaetos chrysaetos]	4801	20	0.0	72.69	5	P:GO:0000910; P:GO:0016192; F:GO:0003824; C:GO:0005768; C:GO:0005886	P:cytokinesis; P:vesicle-mediated transport; F:catalytic activity; C:endosome; C:plasma membrane
TRUE	[BLASTED, MAPPED, GO-SLIM]	XM_017023907.2	rab11 family-interacting protein 3 isoform X1 [Aquila chrysaetos chrysaetos]	2290	20	6.96567e-127	62.07	1	C:GO:0031410	C:cytoplasmic vesicle
TRUE	[BLASTED, MAPPED, GO-SLIM]	XM_005255717.4	rab11 family-interacting protein 3 isoform X1 [Aquila chrysaetos chrysaetos]	4490	20	1.38387e-110	66.93	1	C:GO:0005768	C:endosome
TRUE	[BLASTED, MAPPED, GO-SLIM]	XM_005255718.4	hypothetical protein HGM15179_002892 [Zosterops borbonicus]	4355	20	1.05463e-78	66.12	1	C:GO:0005768	C:endosome
TRUE	[BLASTED, MAPPED, GO-SLIM]	XM_047434960.1	hypothetical protein HGM15179_002892 [Zosterops borbonicus]	1685	17	8.77612e-35	73.94	4	P:GO:0000910; P:GO:0016192; C:GO:0005768; C:GO:0005886	P:cytokinesis; P:vesicle-mediated transport; C:endosome; C:plasma membrane
TRUE	[BLASTED, MAPPED, GO-SLIM]	XM_011522765.3	rab11 family-interacting protein 3 isoform X4 [Aquila chrysaetos chrysaetos]	3655	20	0.0	77.33	2	F:GO:0003824; C:GO:0005768	F:catalytic activity; C:endosome
TRUE	[BLASTED, MAPPED, GO-SLIM]	XM_011522764.3	rab11 family-interacting protein 3 isoform X4 [Aquila chrysaetos chrysaetos]	4004	20	0.0	76.25	2	F:GO:0003824; C:GO:0005768	F:catalytic activity; C:endosome
TRUE	[BLASTED, MAPPED, GO-SLIM]	XM_005255715.6	rab11 family-interacting protein 3 isoform X4 [Aquila chrysaetos chrysaetos]	3850	20	0.0	75.8	2	F:GO:0003824; C:GO:0005768	F:catalytic activity; C:endosome
TRUE	[BLASTED, MAPPED, GO-SLIM]	XM_047434959.1	rab11 family-interacting protein 3 isoform X4 [Aquila chrysaetos chrysaetos]	3951	20	0.0	76.25	2	F:GO:0003824; C:GO:0005768	F:catalytic activity; C:endosome
TRUE	[BLASTED, MAPPED, GO-SLIM]	XM_005255714.2	rab11 family-interacting protein 3 isoform X4 [Aquila chrysaetos chrysaetos]	3797	20	0.0	76.18	2	F:GO:0003824; C:GO:0005768	F:catalytic activity; C:endosome
TRUE	[BLASTED, MAPPED, GO-SLIM]	NM_001142272.2	rab11 family-interacting protein 3 isoform X4 [Manacus vitellinus]	3662	20	0.0	74.01	5	P:GO:0000910; P:GO:0016192; F:GO:0003824; C:GO:0005768; C:GO:0005886	P:cytokinesis; P:vesicle-mediated transport; F:catalytic activity; C:endosome; C:plasma membrane
TRUE	[BLASTED, MAPPED, GO-SLIM]	XR_008485623.1	hypothetical protein HGM15179_002892 [Zosterops borbonicus]	2701	17	1.48139e-33	73.94	4	P:GO:0000910; P:GO:0016192; C:GO:0005768; C:GO:0005886	P:cytokinesis; P:vesicle-mediated transport; C:endosome; C:plasma membrane
TRUE	[BLASTED, MAPPED, GO-SLIM]	XM_054329195.1	rab11 family-interacting protein 3 isoform X1 [Aquila chrysaetos chrysaetos]	1951	20	5.59656e-118	65.92	1	C:GO:0005768	C:endosome
TRUE	[BLASTED, MAPPED, GO-SLIM]	XM_054329196.1	hypothetical protein HGM15179_002892 [Zosterops borbonicus]	1816	20	4.17162e-84	65.33	1	C:GO:0005768	C:endosome
TRUE	[BLASTED, MAPPED, GO-SLIM]	XM_054329193.1	rab11 family-interacting protein 3 isoform X4 [Aquila chrysaetos chrysaetos]	4605	20	0.0	75.8	2	F:GO:0003824; C:GO:0005768	F:catalytic activity; C:endosome
TRUE	[BLASTED, MAPPED, GO-SLIM]	XM_054329194.1	rab11 family-interacting protein 3 isoform X4 [Aquila chrysaetos chrysaetos]	3951	20	0.0	76.25	2	F:GO:0003824; C:GO:0005768	F:catalytic activity; C:endosome
TRUE	[BLASTED, MAPPED, GO-SLIM]	XM_054329192.1	rab11 family-interacting protein 3 isoform X4 [Aquila chrysaetos chrysaetos]	3797	20	0.0	76.18	2	F:GO:0003824; C:GO:0005768	F:catalytic activity; C:endosome
TRUE	[BLASTED, MAPPED, GO-SLIM]	XR_008484754.1	hypothetical protein HGM15179_002892 [Zosterops borbonicus]	2700	17	1.48139e-33	73.94	4	P:GO:0000910; P:GO:0016192; C:GO:0005768; C:GO:0005886	P:cytokinesis; P:vesicle-mediated transport; C:endosome; C:plasma membrane
TRUE	[BLASTED, MAPPED, GO-SLIM]	XM_054314494.1	rab11 family-interacting protein 3 isoform X1 [Aquila chrysaetos chrysaetos]	2289	20	6.96567e-127	62.07	1	C:GO:0031410	C:cytoplasmic vesicle
TRUE	[BLASTED, MAPPED, GO-SLIM]	XM_054314498.1	rab11 family-interacting protein 3 isoform X1 [Aquila chrysaetos chrysaetos]	1950	20	5.59656e-118	65.92	1	C:GO:0005768	C:endosome
TRUE	[BLASTED, MAPPED, GO-SLIM]	XM_054314499.1	hypothetical protein HGM15179_002892 [Zosterops borbonicus]	1815	20	4.17162e-84	65.33	1	C:GO:0005768	C:endosome
TRUE	[BLASTED, MAPPED, GO-SLIM]	XM_054314496.1	rab11 family-interacting protein 3 isoform X4 [Aquila chrysaetos chrysaetos]	4605	20	0.0	75.8	2	F:GO:0003824; C:GO:0005768	F:catalytic activity; C:endosome
TRUE	[BLASTED, MAPPED, GO-SLIM]	XM_054314497.1	rab11 family-interacting protein 3 isoform X4 [Aquila chrysaetos chrysaetos]	3951	20	0.0	76.25	2	F:GO:0003824; C:GO:0005768	F:catalytic activity; C:endosome
TRUE	[BLASTED, MAPPED, GO-SLIM]	XM_054314495.1	rab11 family-interacting protein 3 isoform X4 [Aquila chrysaetos chrysaetos]	3797	20	0.0	76.18	2	F:GO:0003824; C:GO:0005768	F:catalytic activity; C:endosome
TRUE	[BLASTED]	NR_033186.1	hypothetical protein [Acinetobacter baumannii]	2577	2	6.2076e-21	76.73
TRUE	[BLASTED, MAPPED, GO-SLIM]	NM_001375266.1	myosin-10 isoform X4 [Myripristis murdjan]	7656	20	0.0	94.4	8	P:GO:0000278; P:GO:0000910; P:GO:0007010; P:GO:0048856; F:GO:0003774; F:GO:0008092; F:GO:0140657; C:GO:0005856	P:mitotic cell cycle; P:cytokinesis; P:cytoskeleton organization; P:anatomical structure development; F:cytoskeletal motor activity; F:cytoskeletal protein binding; F:ATP-dependent activity; C:cytoskeleton	EC:5.6.1.8	myosin ATPase
TRUE	[BLASTED, MAPPED, GO-SLIM]	NM_005964.5	myosin-10 isoform X5 [Myripristis murdjan]	7614	20	0.0	94.26	8	P:GO:0000278; P:GO:0000910; P:GO:0007010; P:GO:0048856; F:GO:0003774; F:GO:0008092; F:GO:0140657; C:GO:0005856	P:mitotic cell cycle; P:cytokinesis; P:cytoskeleton organization; P:anatomical structure development; F:cytoskeletal motor activity; F:cytoskeletal protein binding; F:ATP-dependent activity; C:cytoskeleton	EC:5.6.1.8	myosin ATPase
TRUE	[BLASTED, MAPPED, GO-SLIM]	NM_001256095.2	myosin-10 isoform X4 [Myripristis murdjan]	7641	20	0.0	94.42	8	P:GO:0000278; P:GO:0000910; P:GO:0007010; P:GO:0048856; F:GO:0003774; F:GO:0008092; F:GO:0140657; C:GO:0005856	P:mitotic cell cycle; P:cytokinesis; P:cytoskeleton organization; P:anatomical structure development; F:cytoskeletal motor activity; F:cytoskeletal protein binding; F:ATP-dependent activity; C:cytoskeleton	EC:5.6.1.8	myosin ATPase
TRUE	[BLASTED, MAPPED, GO-SLIM]	NM_001256012.3	myosin-10 isoform X6 [Myripristis murdjan]	7707	20	0.0	94.37	8	P:GO:0000278; P:GO:0000910; P:GO:0007010; P:GO:0048856; F:GO:0003774; F:GO:0008092; F:GO:0140657; C:GO:0005856	P:mitotic cell cycle; P:cytokinesis; P:cytoskeleton organization; P:anatomical structure development; F:cytoskeletal motor activity; F:cytoskeletal protein binding; F:ATP-dependent activity; C:cytoskeleton	EC:5.6.1.8	myosin ATPase
TRUE	[BLASTED, MAPPED, GO-SLIM]	XM_024449315.2	hypothetical protein HGM15179_016715 [Zosterops borbonicus]	4819	20	0.0	81.54	3	P:GO:0007010; F:GO:0008092; C:GO:0005856	P:cytoskeleton organization; F:cytoskeletal protein binding; C:cytoskeleton
TRUE	[BLASTED, MAPPED, GO-SLIM]	XM_047430060.1	hypothetical protein HGM15179_016715 [Zosterops borbonicus]	5203	20	0.0	81.54	3	P:GO:0007010; F:GO:0008092; C:GO:0005856	P:cytoskeleton organization; F:cytoskeletal protein binding; C:cytoskeleton
TRUE	[BLASTED, MAPPED, GO-SLIM]	XM_047430064.1	hypothetical protein HGM15179_016715 [Zosterops borbonicus]	5194	20	0.0	73.97	3	P:GO:0007010; F:GO:0008092; C:GO:0005856	P:cytoskeleton organization; F:cytoskeletal protein binding; C:cytoskeleton
TRUE	[BLASTED, MAPPED, GO-SLIM]	NM_006646.6	hypothetical protein HGM15179_016715 [Zosterops borbonicus]	4857	20	0.0	81.54	3	P:GO:0007010; F:GO:0008092; C:GO:0005856	P:cytoskeleton organization; F:cytoskeletal protein binding; C:cytoskeleton
TRUE	[BLASTED, MAPPED, GO-SLIM]	NM_001291965.1	hypothetical protein HGM15179_016715 [Zosterops borbonicus]	4841	20	0.0	73.97	3	P:GO:0007010; F:GO:0008092; C:GO:0005856	P:cytoskeleton organization; F:cytoskeletal protein binding; C:cytoskeleton
TRUE	[BLASTED, MAPPED, GO-SLIM]	XM_047430059.1	hypothetical protein HGM15179_016715 [Zosterops borbonicus]	4830	20	0.0	81.54	3	P:GO:0007010; F:GO:0008092; C:GO:0005856	P:cytoskeleton organization; F:cytoskeletal protein binding; C:cytoskeleton
TRUE	[BLASTED, MAPPED, GO-SLIM]	XM_047430063.1	hypothetical protein HGM15179_016715 [Zosterops borbonicus]	4821	20	0.0	73.97	3	P:GO:0007010; F:GO:0008092; C:GO:0005856	P:cytoskeleton organization; F:cytoskeletal protein binding; C:cytoskeleton
TRUE	[BLASTED, MAPPED, GO-SLIM]	XM_011534889.3	hypothetical protein HGM15179_016715 [Zosterops borbonicus]	4878	20	0.0	81.54	3	P:GO:0007010; F:GO:0008092; C:GO:0005856	P:cytoskeleton organization; F:cytoskeletal protein binding; C:cytoskeleton
TRUE	[BLASTED, MAPPED, GO-SLIM]	XM_047430062.1	hypothetical protein HGM15179_016715 [Zosterops borbonicus]	4868	20	0.0	73.97	3	P:GO:0007010; F:GO:0008092; C:GO:0005856	P:cytoskeleton organization; F:cytoskeletal protein binding; C:cytoskeleton
TRUE	[BLASTED, MAPPED, GO-SLIM]	XM_011534890.2	hypothetical protein HGM15179_016715 [Zosterops borbonicus]	4793	20	0.0	81.54	3	P:GO:0007010; F:GO:0008092; C:GO:0005856	P:cytoskeleton organization; F:cytoskeletal protein binding; C:cytoskeleton
TRUE	[BLASTED, MAPPED, GO-SLIM]	XM_054374047.1	hypothetical protein HGM15179_016715 [Zosterops borbonicus]	4820	20	0.0	81.54	3	P:GO:0007010; F:GO:0008092; C:GO:0005856	P:cytoskeleton organization; F:cytoskeletal protein binding; C:cytoskeleton
TRUE	[BLASTED, MAPPED, GO-SLIM]	XM_054374048.1	hypothetical protein HGM15179_016715 [Zosterops borbonicus]	5204	20	0.0	81.54	3	P:GO:0007010; F:GO:0008092; C:GO:0005856	P:cytoskeleton organization; F:cytoskeletal protein binding; C:cytoskeleton
TRUE	[BLASTED, MAPPED, GO-SLIM]	XM_054374051.1	hypothetical protein HGM15179_016715 [Zosterops borbonicus]	5195	20	0.0	73.97	3	P:GO:0007010; F:GO:0008092; C:GO:0005856	P:cytoskeleton organization; F:cytoskeletal protein binding; C:cytoskeleton
TRUE	[BLASTED, MAPPED, GO-SLIM]	XM_054374045.1	hypothetical protein HGM15179_016715 [Zosterops borbonicus]	4831	20	0.0	81.54	3	P:GO:0007010; F:GO:0008092; C:GO:0005856	P:cytoskeleton organization; F:cytoskeletal protein binding; C:cytoskeleton
TRUE	[BLASTED, MAPPED, GO-SLIM]	XM_054374050.1	hypothetical protein HGM15179_016715 [Zosterops borbonicus]	4822	20	0.0	73.97	3	P:GO:0007010; F:GO:0008092; C:GO:0005856	P:cytoskeleton organization; F:cytoskeletal protein binding; C:cytoskeleton
TRUE	[BLASTED, MAPPED, GO-SLIM]	XM_054374044.1	hypothetical protein HGM15179_016715 [Zosterops borbonicus]	4879	20	0.0	81.54	3	P:GO:0007010; F:GO:0008092; C:GO:0005856	P:cytoskeleton organization; F:cytoskeletal protein binding; C:cytoskeleton
TRUE	[BLASTED, MAPPED, GO-SLIM]	XM_054374049.1	hypothetical protein HGM15179_016715 [Zosterops borbonicus]	4869	20	0.0	73.97	3	P:GO:0007010; F:GO:0008092; C:GO:0005856	P:cytoskeleton organization; F:cytoskeletal protein binding; C:cytoskeleton
TRUE	[BLASTED, MAPPED, GO-SLIM]	XM_054374046.1	hypothetical protein HGM15179_016715 [Zosterops borbonicus]	4784	20	0.0	81.54	3	P:GO:0007010; F:GO:0008092; C:GO:0005856	P:cytoskeleton organization; F:cytoskeletal protein binding; C:cytoskeleton
TRUE	[BLASTED]	NR_110803.1	hypothetical protein [Acinetobacter baumannii]	694	1	10.7494	73.53
TRUE	[NO-BLAST]	XR_940742.4	---NA---	1266
TRUE	[NO-BLAST]	XR_007073126.1	---NA---	1397
[truncated: 8,282 more rows]
