# Supplementary material for: Selenium deficiency is functionally linked with the molecular etiopathogenesis of necrotizing enterocolitis (NEC)
Source: Funct Integr Genomics. 2025 Jun 3;25(1):118. doi: 10.1007/s10142-025-01628-8 (PMC12134042; doi:10.1007/s10142-025-01628-8)
Supplement: Supplementary file 10 — Supplementary file10 (XLSX 34 KB) [file 10142_2025_1628_MOESM10_ESM.xlsx]

## Sheet: gsea_analysis
Tag	GO Term	GO Name	GO Category	Adj. P-value	P-value	Nr Test	Nr Reference	Not Annot Test	Not Annot Ref
OVER	GO:0043229	intracellular organelle	CELLULAR_COMPONENT	3.87969e-141	6.31872e-144	3092.0	0.0	5432.0	860.0
OVER	GO:0006281	DNA repair	BIOLOGICAL_PROCESS	2.023e+08	7.90748e+07	175.0	0.0	8349.0	860.0
OVER	GO:0070727	cellular macromolecule localization	BIOLOGICAL_PROCESS	2.26345e+10	9.43719e+08	149.0	0.0	8375.0	860.0
OVER	GO:0007010	cytoskeleton organization	BIOLOGICAL_PROCESS	3.39548e+06	1.1945e+07	216.0	0.0	8308.0	860.0
OVER	GO:0030030	cell projection organization	BIOLOGICAL_PROCESS	5.54228e+10	2.6538e+11	116.0	0.0	8408.0	860.0
OVER	GO:0005198	structural molecule activity	MOLECULAR_FUNCTION	1.01222e+10	4.08844e+08	157.0	0.0	8367.0	860.0
OVER	GO:0008104	protein localization	BIOLOGICAL_PROCESS	2.26345e+10	9.43719e+08	149.0	0.0	8375.0	860.0
OVER	GO:0042254	ribosome biogenesis	BIOLOGICAL_PROCESS	0.029576136753170564	0.019749537571335393	47.0	0.0	8477.0	860.0
OVER	GO:0043226	organelle	CELLULAR_COMPONENT	4.0081e-165	5.22229e-167	3441.0	0.0	5083.0	860.0
OVER	GO:0007018	microtubule-based movement	BIOLOGICAL_PROCESS	0.008973635143180241	0.005670635888524322	60.0	0.0	8464.0	860.0
OVER	GO:0043228	membraneless organelle	CELLULAR_COMPONENT	1.42901e-31	1.62917e-32	1081.0	0.0	7443.0	860.0
OVER	GO:0043227	membrane-bounded organelle	CELLULAR_COMPONENT	1.17495e-113	2.29632e-115	2643.0	0.0	5881.0	860.0
OVER	GO:0007017	microtubule-based process	BIOLOGICAL_PROCESS	0.008973635143180241	0.005670635888524322	60.0	0.0	8464.0	860.0
OVER	GO:0006954	inflammatory response	BIOLOGICAL_PROCESS	1.80332e+12	8.89209e+10	101.0	0.0	8423.0	860.0
OVER	GO:0008219	cell death	BIOLOGICAL_PROCESS	61.5582	16.0412	353.0	0.0	8171.0	860.0
OVER	GO:0050794	regulation of cellular process	BIOLOGICAL_PROCESS	3.3071e-40	2.36991e-41	1244.0	0.0	7280.0	860.0
OVER	GO:0051641	cellular localization	BIOLOGICAL_PROCESS	9.06297e+06	3.3654e+07	182.0	0.0	8342.0	860.0
OVER	GO:0043231	intracellular membrane-bounded organelle	CELLULAR_COMPONENT	2.22122e-108	5.06468e-111	2553.0	0.0	5971.0	860.0
OVER	GO:0051649	establishment of localization in cell	BIOLOGICAL_PROCESS	1.01222e+10	4.08177e+08	156.0	0.0	8368.0	860.0
OVER	GO:0140110	transcription regulator activity	MOLECULAR_FUNCTION	27.0095	0.677436	361.0	0.0	8163.0	860.0
OVER	GO:0065007	biological regulation	BIOLOGICAL_PROCESS	1.251e-97	4.07491e-100	2362.0	0.0	6162.0	860.0
OVER	GO:0065003	protein-containing complex assembly	BIOLOGICAL_PROCESS	57748.1	184342	260.0	0.0	8264.0	860.0
OVER	GO:0043233	organelle lumen	CELLULAR_COMPONENT	7.14289e-06	1.58214e-05	491.0	0.0	8033.0	860.0
OVER	GO:0043232	intracellular membraneless organelle	CELLULAR_COMPONENT	1.42901e-31	1.62917e-32	1081.0	0.0	7443.0	860.0
OVER	GO:0110165	cellular anatomical structure	CELLULAR_COMPONENT	2.59816e-273	8.46306e-278	4841.0	0.0	3683.0	860.0
OVER	GO:0006974	DNA damage response	BIOLOGICAL_PROCESS	2.023e+08	7.90748e+07	175.0	0.0	8349.0	860.0
OVER	GO:0005886	plasma membrane	CELLULAR_COMPONENT	9.10583e-33	9.78802e-34	1085.0	0.0	7439.0	860.0
OVER	GO:0002376	immune system process	BIOLOGICAL_PROCESS	4.13988e+08	1.49683e+08	192.0	0.0	8332.0	860.0
OVER	GO:0005764	lysosome	CELLULAR_COMPONENT	0.00275080481631274	0.0016397305582580826	73.0	0.0	8451.0	860.0
OVER	GO:0005634	nucleus	CELLULAR_COMPONENT	1.00081e-54	5.21594e-57	1540.0	0.0	6984.0	860.0
OVER	GO:0005515	protein binding	MOLECULAR_FUNCTION	1.16719	2.88946	370.0	0.0	8154.0	860.0
OVER	GO:0046872	metal ion binding	MOLECULAR_FUNCTION	0.0012801011419152266	7.2553e+11	82.0	0.0	8442.0	860.0
OVER	GO:0023052	signaling	BIOLOGICAL_PROCESS	9.22653e-40	6.91238e-41	1236.0	0.0	7288.0	860.0
OVER	GO:0019219	regulation of nucleobase-containing compound metabolic process	BIOLOGICAL_PROCESS	2.2016e-26	3.37053e-27	946.0	0.0	7578.0	860.0
OVER	GO:0009892	negative regulation of metabolic process	BIOLOGICAL_PROCESS	2.64452e+11	1.38687e+11	99.0	0.0	8425.0	860.0
OVER	GO:0009890	negative regulation of biosynthetic process	BIOLOGICAL_PROCESS	2.64452e+11	1.38687e+11	99.0	0.0	8425.0	860.0
OVER	GO:0048018	receptor ligand activity	MOLECULAR_FUNCTION	0.0018978708063410073	0.001106576137899154	78.0	0.0	8446.0	860.0
OVER	GO:0005730	nucleolus	CELLULAR_COMPONENT	2.45061e+11	1.12487e+10	122.0	0.0	8402.0	860.0
OVER	GO:0000278	mitotic cell cycle	BIOLOGICAL_PROCESS	0.04573208278797431	0.03217631883453567	45.0	0.0	8479.0	860.0
OVER	GO:0061919	process utilizing autophagic mechanism	BIOLOGICAL_PROCESS	0.00631967723282175	0.003952371428996013	66.0	0.0	8458.0	860.0
OVER	GO:0016070	RNA metabolic process	BIOLOGICAL_PROCESS	9.91262e-36	9.6866e-37	1149.0	0.0	7375.0	860.0
OVER	GO:0016071	mRNA metabolic process	BIOLOGICAL_PROCESS	2.26345e+10	9.43719e+08	149.0	0.0	8375.0	860.0
OVER	GO:0016192	vesicle-mediated transport	BIOLOGICAL_PROCESS	0.500593	1.22295	377.0	0.0	8147.0	860.0
OVER	GO:0019222	regulation of metabolic process	BIOLOGICAL_PROCESS	5.35193e-39	4.88124e-40	1215.0	0.0	7309.0	860.0
OVER	GO:0016874	ligase activity	MOLECULAR_FUNCTION	5.54228e+10	2.6538e+11	116.0	0.0	8408.0	860.0
OVER	GO:0043933	protein-containing complex organization	BIOLOGICAL_PROCESS	57748.1	184342	260.0	0.0	8264.0	860.0
OVER	GO:0060255	regulation of macromolecule metabolic process	BIOLOGICAL_PROCESS	5.35193e-39	4.88124e-40	1215.0	0.0	7309.0	860.0
OVER	GO:0071705	nitrogen compound transport	BIOLOGICAL_PROCESS	2.45061e+11	1.12552e+11	123.0	0.0	8401.0	860.0
OVER	GO:1901135	carbohydrate derivative metabolic process	BIOLOGICAL_PROCESS	1.26771e+08	4.501e+06	206.0	0.0	8318.0	860.0
OVER	GO:0006399	tRNA metabolic process	BIOLOGICAL_PROCESS	0.013326676105755038	0.00850823621084035	55.0	0.0	8469.0	860.0
OVER	GO:0022613	ribonucleoprotein complex biogenesis	BIOLOGICAL_PROCESS	0.029576136753170564	0.019749537571335393	47.0	0.0	8477.0	860.0
OVER	GO:1901137	carbohydrate derivative biosynthetic process	BIOLOGICAL_PROCESS	0.003980627025933705	0.002450614032252346	68.0	0.0	8456.0	860.0
OVER	GO:0006952	defense response	BIOLOGICAL_PROCESS	1.69805e+11	7.52232e+09	128.0	0.0	8396.0	860.0
OVER	GO:0005622	intracellular anatomical structure	CELLULAR_COMPONENT	1.25628e-176	1.22764e-177	3610.0	0.0	4914.0	860.0
OVER	GO:0006950	response to stress	BIOLOGICAL_PROCESS	119.309	338.107	325.0	0.0	8199.0	860.0
OVER	GO:0003676	nucleic acid binding	MOLECULAR_FUNCTION	1.78121e-15	3.07505e-17	728.0	0.0	7796.0	860.0
OVER	GO:0003677	DNA binding	MOLECULAR_FUNCTION	1.10201e-05	2.47683e-05	487.0	0.0	8037.0	860.0
OVER	GO:0005975	carbohydrate metabolic process	BIOLOGICAL_PROCESS	2.47375e+09	1.14421e+11	124.0	0.0	8400.0	860.0
OVER	GO:0005615	extracellular space	CELLULAR_COMPONENT	3.6568e+10	1.54848e+10	147.0	0.0	8377.0	860.0
OVER	GO:0005856	cytoskeleton	CELLULAR_COMPONENT	8.45168e-12	1.65179e-11	623.0	0.0	7901.0	860.0
OVER	GO:0005737	cytoplasm	CELLULAR_COMPONENT	3.32451e-87	1.40777e-88	2175.0	0.0	6349.0	860.0
OVER	GO:0005739	mitochondrion	CELLULAR_COMPONENT	0.00315974	0.000741046	432.0	0.0	8092.0	860.0
OVER	GO:0032774	RNA biosynthetic process	BIOLOGICAL_PROCESS	2.22263e-26	3.04074e-28	968.0	0.0	7556.0	860.0
OVER	GO:0016740	transferase activity	MOLECULAR_FUNCTION	1.35787e-27	1.68075e-28	993.0	0.0	7531.0	860.0
OVER	GO:0080090	regulation of primary metabolic process	BIOLOGICAL_PROCESS	2.2016e-26	3.37053e-27	946.0	0.0	7578.0	860.0
OVER	GO:0071944	cell periphery	CELLULAR_COMPONENT	3.03192e-33	3.06155e-34	1114.0	0.0	7410.0	860.0
OVER	GO:0006520	amino acid metabolic process	BIOLOGICAL_PROCESS	5.72848e+10	2.76161e+11	117.0	0.0	8407.0	860.0
OVER	GO:0005794	Golgi apparatus	CELLULAR_COMPONENT	2.30953e-07	4.58898e-07	524.0	0.0	8000.0	860.0
OVER	GO:0003012	muscle system process	BIOLOGICAL_PROCESS	6.87546e+08	2.73227e+09	162.0	0.0	8362.0	860.0
OVER	GO:0006886	intracellular protein transport	BIOLOGICAL_PROCESS	2.45061e+11	1.12552e+11	123.0	0.0	8401.0	860.0
OVER	GO:0006766	vitamin metabolic process	BIOLOGICAL_PROCESS	5.89303e+11	3.12887e+11	90.0	0.0	8434.0	860.0
OVER	GO:0003013	circulatory system process	BIOLOGICAL_PROCESS	0.013474548746911945	0.008646534537920695	56.0	0.0	8468.0	860.0
OVER	GO:0044085	cellular component biogenesis	BIOLOGICAL_PROCESS	604.88	1733.86	306.0	0.0	8218.0	860.0
OVER	GO:0003008	system process	BIOLOGICAL_PROCESS	4.25757e+06	14700.4	237.0	0.0	8287.0	860.0
OVER	GO:0003924	GTPase activity	MOLECULAR_FUNCTION	0.020072146232658537	0.013207079931586398	52.0	0.0	8472.0	860.0
OVER	GO:0051604	protein maturation	BIOLOGICAL_PROCESS	0.0018978708063410073	0.001106576137899154	78.0	0.0	8446.0	860.0
OVER	GO:0050877	nervous system process	BIOLOGICAL_PROCESS	0.001263008480611838	7.035e+11	80.0	0.0	8444.0	860.0
OVER	GO:0090304	nucleic acid metabolic process	BIOLOGICAL_PROCESS	7.17647e-43	4.90899e-44	1297.0	0.0	7227.0	860.0
OVER	GO:2001141	regulation of RNA biosynthetic process	BIOLOGICAL_PROCESS	2.2016e-26	3.37053e-27	946.0	0.0	7578.0	860.0
OVER	GO:0008152	metabolic process	BIOLOGICAL_PROCESS	3.58037e-108	9.32996e-110	2530.0	0.0	5994.0	860.0
OVER	GO:0006412	translation	BIOLOGICAL_PROCESS	0.04530488077897905	0.03099030932764039	44.0	0.0	8480.0	860.0
OVER	GO:0045184	establishment of protein localization	BIOLOGICAL_PROCESS	2.45061e+11	1.12552e+11	123.0	0.0	8401.0	860.0
OVER	GO:0051179	localization	BIOLOGICAL_PROCESS	1.07544e-14	1.92668e-15	710.0	0.0	7814.0	860.0
OVER	GO:0010468	regulation of gene expression	BIOLOGICAL_PROCESS	5.35193e-39	4.88124e-40	1215.0	0.0	7309.0	860.0
OVER	GO:0034654	nucleobase-containing compound biosynthetic process	BIOLOGICAL_PROCESS	2.22263e-26	3.04074e-28	968.0	0.0	7556.0	860.0
OVER	GO:0010467	gene expression	BIOLOGICAL_PROCESS	1.82094e-45	1.18628e-46	1371.0	0.0	7153.0	860.0
OVER	GO:0043207	response to external biotic stimulus	BIOLOGICAL_PROCESS	0.04573208278797431	0.03217631883453567	45.0	0.0	8479.0	860.0
OVER	GO:0044419	biological process involved in interspecies interaction between organisms	BIOLOGICAL_PROCESS	0.029576136753170564	0.019749537571335393	47.0	0.0	8477.0	860.0
OVER	GO:0007155	cell adhesion	BIOLOGICAL_PROCESS	7415.34	22221.9	281.0	0.0	8243.0	860.0
OVER	GO:0005773	vacuole	CELLULAR_COMPONENT	2.53767e+11	1.18204e+11	125.0	0.0	8399.0	860.0
OVER	GO:0005654	nucleoplasm	CELLULAR_COMPONENT	0.00606552	0.0146205	401.0	0.0	8123.0	860.0
OVER	GO:0005768	endosome	CELLULAR_COMPONENT	140.383	3.74964	343.0	0.0	8181.0	860.0
OVER	GO:0044782	cilium organization	BIOLOGICAL_PROCESS	5.54228e+10	2.6538e+11	116.0	0.0	8408.0	860.0
OVER	GO:0010556	regulation of macromolecule biosynthetic process	BIOLOGICAL_PROCESS	5.35193e-39	4.88124e-40	1215.0	0.0	7309.0	860.0
OVER	GO:0033554	cellular response to stress	BIOLOGICAL_PROCESS	2.023e+08	7.90748e+07	175.0	0.0	8349.0	860.0
OVER	GO:0010558	negative regulation of macromolecule biosynthetic process	BIOLOGICAL_PROCESS	2.64452e+11	1.38687e+11	99.0	0.0	8425.0	860.0
OVER	GO:0031012	extracellular matrix	CELLULAR_COMPONENT	0.031050029293026377	0.020936013236665996	49.0	0.0	8475.0	860.0
OVER	GO:0050896	response to stimulus	BIOLOGICAL_PROCESS	9.36992	24.7219	349.0	0.0	8175.0	860.0
OVER	GO:0097708	intracellular vesicle	CELLULAR_COMPONENT	3.6173e-06	7.54096e-08	522.0	0.0	8002.0	860.0
OVER	GO:0009101	glycoprotein biosynthetic process	BIOLOGICAL_PROCESS	0.003980627025933705	0.002450614032252346	68.0	0.0	8456.0	860.0
OVER	GO:0009100	glycoprotein metabolic process	BIOLOGICAL_PROCESS	0.003980627025933705	0.002450614032252346	68.0	0.0	8456.0	860.0
OVER	GO:0030163	protein catabolic process	BIOLOGICAL_PROCESS	86038.4	283058	256.0	0.0	8268.0	860.0
OVER	GO:0022414	reproductive process	BIOLOGICAL_PROCESS	2.64452e+11	1.3442e+12	97.0	0.0	8427.0	860.0
OVER	GO:0005783	endoplasmic reticulum	CELLULAR_COMPONENT	2.57222e-05	5.865e-06	478.0	0.0	8046.0	860.0
OVER	GO:0006996	organelle organization	BIOLOGICAL_PROCESS	41.0087	10.4192	357.0	0.0	8167.0	860.0
OVER	GO:0007049	cell cycle	BIOLOGICAL_PROCESS	0.00275080481631274	0.0016397305582580826	73.0	0.0	8451.0	860.0
OVER	GO:0097159	organic cyclic compound binding	MOLECULAR_FUNCTION	1.79724e-15	3.16127e-16	730.0	0.0	7794.0	860.0
OVER	GO:0070013	intracellular organelle lumen	CELLULAR_COMPONENT	7.14289e-06	1.58214e-05	491.0	0.0	8033.0	860.0
OVER	GO:0006629	lipid metabolic process	BIOLOGICAL_PROCESS	1442.78	422.966	299.0	0.0	8225.0	860.0
OVER	GO:0030154	cell differentiation	BIOLOGICAL_PROCESS	1.0231e-12	1.96622e-14	670.0	0.0	7854.0	860.0
OVER	GO:0012505	endomembrane system	CELLULAR_COMPONENT	1.72369e-20	2.86345e-21	838.0	0.0	7686.0	860.0
OVER	GO:0050789	regulation of biological process	BIOLOGICAL_PROCESS	1.251e-97	4.07491e-100	2362.0	0.0	6162.0	860.0
OVER	GO:0012501	programmed cell death	BIOLOGICAL_PROCESS	61.5582	16.0412	353.0	0.0	8171.0	860.0
OVER	GO:0016787	hydrolase activity	MOLECULAR_FUNCTION	3.67886e-25	5.8718e-26	919.0	0.0	7605.0	860.0
OVER	GO:0060089	molecular transducer activity	MOLECULAR_FUNCTION	117.138	32.4323	324.0	0.0	8200.0	860.0
OVER	GO:0015031	protein transport	BIOLOGICAL_PROCESS	2.45061e+11	1.12552e+11	123.0	0.0	8401.0	860.0
OVER	GO:0036094	small molecule binding	MOLECULAR_FUNCTION	8.7542e+11	4.76206e+12	86.0	0.0	8438.0	860.0
OVER	GO:0006325	chromatin organization	BIOLOGICAL_PROCESS	514.773	140.85	333.0	0.0	8191.0	860.0
OVER	GO:0048519	negative regulation of biological process	BIOLOGICAL_PROCESS	2.64452e+11	1.38687e+11	99.0	0.0	8425.0	860.0
OVER	GO:0044281	small molecule metabolic process	BIOLOGICAL_PROCESS	2.023e+08	7.75996e+07	174.0	0.0	8350.0	860.0
OVER	GO:0030546	signaling receptor activator activity	MOLECULAR_FUNCTION	0.0018978708063410073	0.001106576137899154	78.0	0.0	8446.0	860.0
OVER	GO:0003723	RNA binding	MOLECULAR_FUNCTION	1.87837e+06	63631.9	245.0	0.0	8279.0	860.0
OVER	GO:0016491	oxidoreductase activity	MOLECULAR_FUNCTION	0.0012801011419152266	7.2553e+11	82.0	0.0	8442.0	860.0
OVER	GO:0030545	signaling receptor regulator activity	MOLECULAR_FUNCTION	0.0018978708063410073	0.001106576137899154	78.0	0.0	8446.0	860.0
OVER	GO:0060090	molecular adaptor activity	MOLECULAR_FUNCTION	9.06297e+06	3.3654e+07	182.0	0.0	8342.0	860.0
OVER	GO:0046907	intracellular transport	BIOLOGICAL_PROCESS	1.55888e+10	6.34722e+08	154.0	0.0	8370.0	860.0
OVER	GO:0006575	modified amino acid metabolic process	BIOLOGICAL_PROCESS	0.04530488077897905	0.03099030932764039	44.0	0.0	8480.0	860.0
OVER	GO:0048523	negative regulation of cellular process	BIOLOGICAL_PROCESS	2.64452e+11	1.38687e+11	99.0	0.0	8425.0	860.0
OVER	GO:0005488	binding	MOLECULAR_FUNCTION	2.06839e-55	1.01061e-55	1554.0	0.0	6970.0	860.0
OVER	GO:0051252	regulation of RNA metabolic process	BIOLOGICAL_PROCESS	2.2016e-26	3.37053e-27	946.0	0.0	7578.0	860.0
OVER	GO:0031981	nuclear lumen	CELLULAR_COMPONENT	7.14289e-06	1.58214e-05	491.0	0.0	8033.0	860.0
OVER	GO:0031982	vesicle	CELLULAR_COMPONENT	3.6173e-06	7.54096e-08	522.0	0.0	8002.0	860.0
OVER	GO:0034330	cell junction organization	BIOLOGICAL_PROCESS	20734.4	614.604	292.0	0.0	8232.0	860.0
OVER	GO:0051707	response to other organism	BIOLOGICAL_PROCESS	0.04573208278797431	0.03217631883453567	45.0	0.0	8479.0	860.0
OVER	GO:0002181	cytoplasmic translation	BIOLOGICAL_PROCESS	0.04530488077897905	0.03099030932764039	44.0	0.0	8480.0	860.0
OVER	GO:0008289	lipid binding	MOLECULAR_FUNCTION	1.18019e+11	5.07443e+09	133.0	0.0	8391.0	860.0
OVER	GO:0005694	chromosome	CELLULAR_COMPONENT	2.82654e+08	1.01277e+08	197.0	0.0	8327.0	860.0
OVER	GO:0005576	extracellular region	CELLULAR_COMPONENT	639.342	1853.47	308.0	0.0	8216.0	860.0
OVER	GO:0005215	transporter activity	MOLECULAR_FUNCTION	119.309	338.107	325.0	0.0	8199.0	860.0
OVER	GO:0003824	catalytic activity	MOLECULAR_FUNCTION	4.58311e-94	1.64216e-94	2283.0	0.0	6241.0	860.0
OVER	GO:0140657	ATP-dependent activity	MOLECULAR_FUNCTION	250247	7743.8	267.0	0.0	8257.0	860.0
OVER	GO:0031974	membrane-enclosed lumen	CELLULAR_COMPONENT	7.14289e-06	1.58214e-05	491.0	0.0	8033.0	860.0
OVER	GO:0140098	catalytic activity, acting on RNA	MOLECULAR_FUNCTION	8.69177e+11	4.67147e+11	85.0	0.0	8439.0	860.0
OVER	GO:0141187	nucleic acid biosynthetic process	BIOLOGICAL_PROCESS	2.22263e-26	3.04074e-28	968.0	0.0	7556.0	860.0
OVER	GO:0140096	catalytic activity, acting on a protein	MOLECULAR_FUNCTION	4.85361e-19	8.2211e-20	788.0	0.0	7736.0	860.0
OVER	GO:0055085	transmembrane transport	BIOLOGICAL_PROCESS	16891.2	5116.87	272.0	0.0	8252.0	860.0
OVER	GO:0140097	catalytic activity, acting on DNA	MOLECULAR_FUNCTION	1.80332e+12	8.9285e+10	102.0	0.0	8422.0	860.0
OVER	GO:0055086	nucleobase-containing small molecule metabolic process	BIOLOGICAL_PROCESS	8.69177e+11	4.65218e+12	84.0	0.0	8440.0	860.0
OVER	GO:0006790	sulfur compound metabolic process	BIOLOGICAL_PROCESS	1.18019e+11	5.07443e+09	133.0	0.0	8391.0	860.0
OVER	GO:0006310	DNA recombination	BIOLOGICAL_PROCESS	0.00275080481631274	0.001613037775588683	71.0	0.0	8453.0	860.0
OVER	GO:0043413	macromolecule glycosylation	BIOLOGICAL_PROCESS	0.003980627025933705	0.002450614032252346	68.0	0.0	8456.0	860.0
OVER	GO:0000323	lytic vacuole	CELLULAR_COMPONENT	0.00275080481631274	0.0016397305582580826	73.0	0.0	8451.0	860.0
OVER	GO:0043412	macromolecule modification	BIOLOGICAL_PROCESS	8.95089e+11	4.92736e+11	87.0	0.0	8437.0	860.0
OVER	GO:0005102	signaling receptor binding	MOLECULAR_FUNCTION	0.001263008480611838	7.035e+11	80.0	0.0	8444.0	860.0
OVER	GO:0051716	cellular response to stimulus	BIOLOGICAL_PROCESS	2.023e+08	7.90748e+07	175.0	0.0	8349.0	860.0
OVER	GO:0030198	extracellular matrix organization	BIOLOGICAL_PROCESS	1.69805e+11	7.52232e+09	128.0	0.0	8396.0	860.0
OVER	GO:0031047	regulatory ncRNA-mediated gene silencing	BIOLOGICAL_PROCESS	2.64452e+11	1.38687e+11	99.0	0.0	8425.0	860.0
OVER	GO:0016462	pyrophosphatase activity	MOLECULAR_FUNCTION	0.020072146232658537	0.013207079931586398	52.0	0.0	8472.0	860.0
OVER	GO:0140640	catalytic activity, acting on a nucleic acid	MOLECULAR_FUNCTION	9.33657e+07	3.49741e+08	184.0	0.0	8340.0	860.0
OVER	GO:0036211	protein modification process	BIOLOGICAL_PROCESS	8.95089e+11	4.92736e+11	87.0	0.0	8437.0	860.0
OVER	GO:0015630	microtubule cytoskeleton	CELLULAR_COMPONENT	8.64855e+10	4.22568e+11	113.0	0.0	8411.0	860.0
OVER	GO:0120036	plasma membrane bounded cell projection organization	BIOLOGICAL_PROCESS	5.54228e+10	2.6538e+11	116.0	0.0	8408.0	860.0
OVER	GO:0022607	cellular component assembly	BIOLOGICAL_PROCESS	57748.1	184342	260.0	0.0	8264.0	860.0
OVER	GO:0006486	protein glycosylation	BIOLOGICAL_PROCESS	0.003980627025933705	0.002450614032252346	68.0	0.0	8456.0	860.0
OVER	GO:0044238	primary metabolic process	BIOLOGICAL_PROCESS	1.08609e-89	4.24531e-92	2222.0	0.0	6302.0	860.0
OVER	GO:0003774	cytoskeletal motor activity	MOLECULAR_FUNCTION	0.013326676105755038	0.008488155043975727	54.0	0.0	8470.0	860.0
OVER	GO:0070085	glycosylation	BIOLOGICAL_PROCESS	0.003980627025933705	0.002450614032252346	68.0	0.0	8456.0	860.0
OVER	GO:0098772	molecular function regulator activity	MOLECULAR_FUNCTION	0.0125003	0.000289096	438.0	0.0	8086.0	860.0
OVER	GO:0006914	autophagy	BIOLOGICAL_PROCESS	0.00631967723282175	0.003952371428996013	66.0	0.0	8458.0	860.0
OVER	GO:0005829	cytosol	CELLULAR_COMPONENT	3.67886e-25	5.81924e-26	918.0	0.0	7606.0	860.0
OVER	GO:0140677	molecular function activator activity	MOLECULAR_FUNCTION	0.0018978708063410073	0.001106576137899154	78.0	0.0	8446.0	860.0
OVER	GO:0016853	isomerase activity	MOLECULAR_FUNCTION	3.89985e+12	2.0579e+12	94.0	0.0	8430.0	860.0
OVER	GO:0120025	plasma membrane bounded cell projection	CELLULAR_COMPONENT	1.87837e+06	63631.9	245.0	0.0	8279.0	860.0
OVER	GO:0005840	ribosome	CELLULAR_COMPONENT	4.6772e+07	1.84346e+09	167.0	0.0	8357.0	860.0
OVER	GO:0006259	DNA metabolic process	BIOLOGICAL_PROCESS	9.06297e+06	3.3654e+07	182.0	0.0	8342.0	860.0
OVER	GO:0006139	nucleobase-containing compound metabolic process	BIOLOGICAL_PROCESS	1.19744e-45	7.41084e-48	1378.0	0.0	7146.0	860.0
OVER	GO:0009889	regulation of biosynthetic process	BIOLOGICAL_PROCESS	5.35193e-39	4.88124e-40	1215.0	0.0	7309.0	860.0
OVER	GO:0006810	transport	BIOLOGICAL_PROCESS	1.59277e-14	2.95726e-14	684.0	0.0	7840.0	860.0
OVER	GO:0098542	defense response to other organism	BIOLOGICAL_PROCESS	0.04573208278797431	0.03217631883453567	45.0	0.0	8479.0	860.0
OVER	GO:0010629	negative regulation of gene expression	BIOLOGICAL_PROCESS	2.64452e+11	1.38687e+11	99.0	0.0	8425.0	860.0
OVER	GO:0016043	cellular component organization	BIOLOGICAL_PROCESS	1.56851e-30	1.83929e-31	1056.0	0.0	7468.0	860.0
OVER	GO:0071840	cellular component organization or biogenesis	BIOLOGICAL_PROCESS	1.28016e-32	1.33437e-33	1102.0	0.0	7422.0	860.0
OVER	GO:0019538	protein metabolic process	BIOLOGICAL_PROCESS	0.000465099	0.0110594	427.0	0.0	8097.0	860.0
OVER	GO:0009057	macromolecule catabolic process	BIOLOGICAL_PROCESS	86038.4	283058	256.0	0.0	8268.0	860.0
OVER	GO:0009056	catabolic process	BIOLOGICAL_PROCESS	17138.9	5247.74	273.0	0.0	8251.0	860.0
OVER	GO:0048856	anatomical structure development	BIOLOGICAL_PROCESS	6.28343e-24	1.02336e-23	890.0	0.0	7634.0	860.0
OVER	GO:0016829	lyase activity	MOLECULAR_FUNCTION	0.004173090302647352	0.0025826943241139965	70.0	0.0	8454.0	860.0
OVER	GO:0043167	ion binding	MOLECULAR_FUNCTION	8.7542e+11	4.76206e+12	86.0	0.0	8438.0	860.0
OVER	GO:0009059	macromolecule biosynthetic process	BIOLOGICAL_PROCESS	7.47799e-50	4.38449e-50	1439.0	0.0	7085.0	860.0
OVER	GO:0043169	cation binding	MOLECULAR_FUNCTION	0.0012801011419152266	7.2553e+11	82.0	0.0	8442.0	860.0
OVER	GO:0009058	biosynthetic process	BIOLOGICAL_PROCESS	7.47799e-50	4.38449e-50	1439.0	0.0	7085.0	860.0
OVER	GO:0045229	external encapsulating structure organization	BIOLOGICAL_PROCESS	1.69805e+11	7.52232e+09	128.0	0.0	8396.0	860.0
OVER	GO:0042995	cell projection	CELLULAR_COMPONENT	1.87837e+06	63631.9	245.0	0.0	8279.0	860.0
OVER	GO:0043170	macromolecule metabolic process	BIOLOGICAL_PROCESS	1.96494e-71	8.96065e-74	1885.0	0.0	6639.0	860.0
OVER	GO:0009607	response to biotic stimulus	BIOLOGICAL_PROCESS	0.04573208278797431	0.03217631883453567	45.0	0.0	8479.0	860.0
OVER	GO:0009605	response to external stimulus	BIOLOGICAL_PROCESS	0.04573208278797431	0.03217631883453567	45.0	0.0	8479.0	860.0
OVER	GO:0005929	cilium	CELLULAR_COMPONENT	435936	1.51938e+06	239.0	0.0	8285.0	860.0
OVER	GO:0031410	cytoplasmic vesicle	CELLULAR_COMPONENT	3.6173e-06	7.54096e-08	522.0	0.0	8002.0	860.0
OVER	GO:0033036	macromolecule localization	BIOLOGICAL_PROCESS	2.30484e+09	9.68485e+08	150.0	0.0	8374.0	860.0
OVER	GO:0032502	developmental process	BIOLOGICAL_PROCESS	1.32751e-28	1.59993e-31	1019.0	0.0	7505.0	860.0
OVER	GO:0032501	multicellular organismal process	BIOLOGICAL_PROCESS	4.25757e+06	14700.4	237.0	0.0	8287.0	860.0
OVER	GO:0006351	DNA-templated transcription	BIOLOGICAL_PROCESS	2.22263e-26	3.04074e-28	968.0	0.0	7556.0	860.0
OVER	GO:0016817	hydrolase activity, acting on acid anhydrides	MOLECULAR_FUNCTION	0.020072146232658537	0.013207079931586398	52.0	0.0	8472.0	860.0
OVER	GO:0016818	hydrolase activity, acting on acid anhydrides, in phosphorus-containing anhydrides	MOLECULAR_FUNCTION	0.020072146232658537	0.013207079931586398	52.0	0.0	8472.0	860.0
OVER	GO:0006355	regulation of DNA-templated transcription	BIOLOGICAL_PROCESS	2.2016e-26	3.37053e-27	946.0	0.0	7578.0	860.0
OVER	GO:0009987	cellular process	BIOLOGICAL_PROCESS	2.88616e-210	1.88023e-213	4087.0	0.0	4437.0	860.0
OVER	GO:0048869	cellular developmental process	BIOLOGICAL_PROCESS	1.0231e-12	1.96622e-14	670.0	0.0	7854.0	860.0
OVER	GO:0048870	cell motility	BIOLOGICAL_PROCESS	217.838	5.88944	341.0	0.0	8183.0	860.0
OVER	GO:0043062	extracellular structure organization	BIOLOGICAL_PROCESS	1.69805e+11	7.52232e+09	128.0	0.0	8396.0	860.0
OVER	GO:0051234	establishment of localization	BIOLOGICAL_PROCESS	1.59277e-14	2.95726e-14	684.0	0.0	7840.0	860.0
OVER	GO:0005815	microtubule organizing center	CELLULAR_COMPONENT	8.64855e+10	4.22568e+11	113.0	0.0	8411.0	860.0
OVER	GO:0016020	membrane	CELLULAR_COMPONENT	4.88741e-36	4.61677e-38	1175.0	0.0	7349.0	860.0
OVER	GO:0010605	negative regulation of macromolecule metabolic process	BIOLOGICAL_PROCESS	2.64452e+11	1.38687e+11	99.0	0.0	8425.0	860.0
OVER	GO:0017111	ribonucleoside triphosphate phosphatase activity	MOLECULAR_FUNCTION	0.020072146232658537	0.013207079931586398	52.0	0.0	8472.0	860.0
OVER	GO:0008092	cytoskeletal protein binding	MOLECULAR_FUNCTION	59418	191609	261.0	0.0	8263.0	860.0
OVER	GO:0030312	external encapsulating structure	CELLULAR_COMPONENT	0.031050029293026377	0.020936013236665996	49.0	0.0	8475.0	860.0

## Sheet: reduced list
Tag	GO Term	GO Name	GO Category	Adj. P-value	P-value	Nr Test	Nr Reference	Not Annot Test	Not Annot Ref
OVER	GO:0023052	signaling	BIOLOGICAL_PROCESS	9.22653e-40	6.91238e-41	1236.0	0.0	7288.0	860.0
OVER	GO:0005886	plasma membrane	CELLULAR_COMPONENT	9.10583e-33	9.78802e-34	1085.0	0.0	7439.0	860.0
OVER	GO:0016740	transferase activity	MOLECULAR_FUNCTION	1.35787e-27	1.68075e-28	993.0	0.0	7531.0	860.0
OVER	GO:0006355	regulation of DNA-templated transcription	BIOLOGICAL_PROCESS	2.2016e-26	3.37053e-27	946.0	0.0	7578.0	860.0
OVER	GO:0005829	cytosol	CELLULAR_COMPONENT	3.67886e-25	5.81924e-26	918.0	0.0	7606.0	860.0
OVER	GO:0048856	anatomical structure development	BIOLOGICAL_PROCESS	6.28343e-24	1.02336e-23	890.0	0.0	7634.0	860.0
OVER	GO:0140096	catalytic activity, acting on a protein	MOLECULAR_FUNCTION	4.85361e-19	8.2211e-20	788.0	0.0	7736.0	860.0
OVER	GO:0030154	cell differentiation	BIOLOGICAL_PROCESS	1.0231e-12	1.96622e-14	670.0	0.0	7854.0	860.0
OVER	GO:0005794	Golgi apparatus	CELLULAR_COMPONENT	2.30953e-07	4.58898e-07	524.0	0.0	8000.0	860.0
OVER	GO:0003677	DNA binding	MOLECULAR_FUNCTION	1.10201e-05	2.47683e-05	487.0	0.0	8037.0	860.0
OVER	GO:0005783	endoplasmic reticulum	CELLULAR_COMPONENT	2.57222e-05	5.865e-06	478.0	0.0	8046.0	860.0
OVER	GO:0005739	mitochondrion	CELLULAR_COMPONENT	0.00315974	0.000741046	432.0	0.0	8092.0	860.0
OVER	GO:0005654	nucleoplasm	CELLULAR_COMPONENT	0.00606552	0.0146205	401.0	0.0	8123.0	860.0
OVER	GO:0016192	vesicle-mediated transport	BIOLOGICAL_PROCESS	0.500593	1.22295	377.0	0.0	8147.0	860.0
OVER	GO:0140110	transcription regulator activity	MOLECULAR_FUNCTION	27.0095	0.677436	361.0	0.0	8163.0	860.0
OVER	GO:0012501	programmed cell death	BIOLOGICAL_PROCESS	61.5582	16.0412	353.0	0.0	8171.0	860.0
OVER	GO:0005768	endosome	CELLULAR_COMPONENT	140.383	3.74964	343.0	0.0	8181.0	860.0
OVER	GO:0048870	cell motility	BIOLOGICAL_PROCESS	217.838	5.88944	341.0	0.0	8183.0	860.0
OVER	GO:0006325	chromatin organization	BIOLOGICAL_PROCESS	514.773	140.85	333.0	0.0	8191.0	860.0
OVER	GO:0060089	molecular transducer activity	MOLECULAR_FUNCTION	117.138	32.4323	324.0	0.0	8200.0	860.0
OVER	GO:0005215	transporter activity	MOLECULAR_FUNCTION	119.309	338.107	325.0	0.0	8199.0	860.0
OVER	GO:0006629	lipid metabolic process	BIOLOGICAL_PROCESS	1442.78	422.966	299.0	0.0	8225.0	860.0
OVER	GO:0034330	cell junction organization	BIOLOGICAL_PROCESS	20734.4	614.604	292.0	0.0	8232.0	860.0
OVER	GO:0007155	cell adhesion	BIOLOGICAL_PROCESS	7415.34	22221.9	281.0	0.0	8243.0	860.0
OVER	GO:0055085	transmembrane transport	BIOLOGICAL_PROCESS	16891.2	5116.87	272.0	0.0	8252.0	860.0
OVER	GO:0140657	ATP-dependent activity	MOLECULAR_FUNCTION	250247	7743.8	267.0	0.0	8257.0	860.0
OVER	GO:0065003	protein-containing complex assembly	BIOLOGICAL_PROCESS	57748.1	184342	260.0	0.0	8264.0	860.0
OVER	GO:0008092	cytoskeletal protein binding	MOLECULAR_FUNCTION	59418	191609	261.0	0.0	8263.0	860.0
OVER	GO:0030163	protein catabolic process	BIOLOGICAL_PROCESS	86038.4	283058	256.0	0.0	8268.0	860.0
OVER	GO:0003723	RNA binding	MOLECULAR_FUNCTION	1.87837e+06	63631.9	245.0	0.0	8279.0	860.0
OVER	GO:0005929	cilium	CELLULAR_COMPONENT	435936	1.51938e+06	239.0	0.0	8285.0	860.0
OVER	GO:0007010	cytoskeleton organization	BIOLOGICAL_PROCESS	3.39548e+06	1.1945e+07	216.0	0.0	8308.0	860.0
OVER	GO:0005694	chromosome	CELLULAR_COMPONENT	2.82654e+08	1.01277e+08	197.0	0.0	8327.0	860.0
OVER	GO:0002376	immune system process	BIOLOGICAL_PROCESS	4.13988e+08	1.49683e+08	192.0	0.0	8332.0	860.0
OVER	GO:0060090	molecular adaptor activity	MOLECULAR_FUNCTION	9.06297e+06	3.3654e+07	182.0	0.0	8342.0	860.0
OVER	GO:0006281	DNA repair	BIOLOGICAL_PROCESS	2.023e+08	7.90748e+07	175.0	0.0	8349.0	860.0
OVER	GO:0005840	ribosome	CELLULAR_COMPONENT	4.6772e+07	1.84346e+09	167.0	0.0	8357.0	860.0
OVER	GO:0003012	muscle system process	BIOLOGICAL_PROCESS	6.87546e+08	2.73227e+09	162.0	0.0	8362.0	860.0
OVER	GO:0005198	structural molecule activity	MOLECULAR_FUNCTION	1.01222e+10	4.08844e+08	157.0	0.0	8367.0	860.0
OVER	GO:0016071	mRNA metabolic process	BIOLOGICAL_PROCESS	2.26345e+10	9.43719e+08	149.0	0.0	8375.0	860.0
OVER	GO:0005615	extracellular space	CELLULAR_COMPONENT	3.6568e+10	1.54848e+10	147.0	0.0	8377.0	860.0
OVER	GO:0008289	lipid binding	MOLECULAR_FUNCTION	1.18019e+11	5.07443e+09	133.0	0.0	8391.0	860.0
OVER	GO:0006790	sulfur compound metabolic process	BIOLOGICAL_PROCESS	1.18019e+11	5.07443e+09	133.0	0.0	8391.0	860.0
OVER	GO:0030198	extracellular matrix organization	BIOLOGICAL_PROCESS	1.69805e+11	7.52232e+09	128.0	0.0	8396.0	860.0
OVER	GO:0005730	nucleolus	CELLULAR_COMPONENT	2.45061e+11	1.12487e+10	122.0	0.0	8402.0	860.0
OVER	GO:0006886	intracellular protein transport	BIOLOGICAL_PROCESS	2.45061e+11	1.12552e+11	123.0	0.0	8401.0	860.0
OVER	GO:0005975	carbohydrate metabolic process	BIOLOGICAL_PROCESS	2.47375e+09	1.14421e+11	124.0	0.0	8400.0	860.0
OVER	GO:0016874	ligase activity	MOLECULAR_FUNCTION	5.54228e+10	2.6538e+11	116.0	0.0	8408.0	860.0
OVER	GO:0044782	cilium organization	BIOLOGICAL_PROCESS	5.54228e+10	2.6538e+11	116.0	0.0	8408.0	860.0
OVER	GO:0006520	amino acid metabolic process	BIOLOGICAL_PROCESS	5.72848e+10	2.76161e+11	117.0	0.0	8407.0	860.0
OVER	GO:0005815	microtubule organizing center	CELLULAR_COMPONENT	8.64855e+10	4.22568e+11	113.0	0.0	8411.0	860.0
OVER	GO:0006954	inflammatory response	BIOLOGICAL_PROCESS	1.80332e+12	8.89209e+10	101.0	0.0	8423.0	860.0
OVER	GO:0140097	catalytic activity, acting on DNA	MOLECULAR_FUNCTION	1.80332e+12	8.9285e+10	102.0	0.0	8422.0	860.0
OVER	GO:0022414	reproductive process	BIOLOGICAL_PROCESS	2.64452e+11	1.3442e+12	97.0	0.0	8427.0	860.0
OVER	GO:0031047	regulatory ncRNA-mediated gene silencing	BIOLOGICAL_PROCESS	2.64452e+11	1.38687e+11	99.0	0.0	8425.0	860.0
OVER	GO:0016853	isomerase activity	MOLECULAR_FUNCTION	3.89985e+12	2.0579e+12	94.0	0.0	8430.0	860.0
OVER	GO:0006766	vitamin metabolic process	BIOLOGICAL_PROCESS	5.89303e+11	3.12887e+11	90.0	0.0	8434.0	860.0
OVER	GO:0140098	catalytic activity, acting on RNA	MOLECULAR_FUNCTION	8.69177e+11	4.67147e+11	85.0	0.0	8439.0	860.0
OVER	GO:0055086	nucleobase-containing small molecule metabolic process	BIOLOGICAL_PROCESS	8.69177e+11	4.65218e+12	84.0	0.0	8440.0	860.0
OVER	GO:0050877	nervous system process	BIOLOGICAL_PROCESS	0.001263008480611838	7.035e+11	80.0	0.0	8444.0	860.0
OVER	GO:0046872	metal ion binding	MOLECULAR_FUNCTION	0.0012801011419152266	7.2553e+11	82.0	0.0	8442.0	860.0
OVER	GO:0016491	oxidoreductase activity	MOLECULAR_FUNCTION	0.0012801011419152266	7.2553e+11	82.0	0.0	8442.0	860.0
OVER	GO:0048018	receptor ligand activity	MOLECULAR_FUNCTION	0.0018978708063410073	0.001106576137899154	78.0	0.0	8446.0	860.0
OVER	GO:0051604	protein maturation	BIOLOGICAL_PROCESS	0.0018978708063410073	0.001106576137899154	78.0	0.0	8446.0	860.0
OVER	GO:0005764	lysosome	CELLULAR_COMPONENT	0.00275080481631274	0.0016397305582580826	73.0	0.0	8451.0	860.0
OVER	GO:0006310	DNA recombination	BIOLOGICAL_PROCESS	0.00275080481631274	0.001613037775588683	71.0	0.0	8453.0	860.0
OVER	GO:0006486	protein glycosylation	BIOLOGICAL_PROCESS	0.003980627025933705	0.002450614032252346	68.0	0.0	8456.0	860.0
OVER	GO:0016829	lyase activity	MOLECULAR_FUNCTION	0.004173090302647352	0.0025826943241139965	70.0	0.0	8454.0	860.0
OVER	GO:0006914	autophagy	BIOLOGICAL_PROCESS	0.00631967723282175	0.003952371428996013	66.0	0.0	8458.0	860.0
OVER	GO:0007018	microtubule-based movement	BIOLOGICAL_PROCESS	0.008973635143180241	0.005670635888524322	60.0	0.0	8464.0	860.0
OVER	GO:0006399	tRNA metabolic process	BIOLOGICAL_PROCESS	0.013326676105755038	0.00850823621084035	55.0	0.0	8469.0	860.0
OVER	GO:0003774	cytoskeletal motor activity	MOLECULAR_FUNCTION	0.013326676105755038	0.008488155043975727	54.0	0.0	8470.0	860.0
OVER	GO:0003013	circulatory system process	BIOLOGICAL_PROCESS	0.013474548746911945	0.008646534537920695	56.0	0.0	8468.0	860.0
OVER	GO:0003924	GTPase activity	MOLECULAR_FUNCTION	0.020072146232658537	0.013207079931586398	52.0	0.0	8472.0	860.0
OVER	GO:0042254	ribosome biogenesis	BIOLOGICAL_PROCESS	0.029576136753170564	0.019749537571335393	47.0	0.0	8477.0	860.0
OVER	GO:0031012	extracellular matrix	CELLULAR_COMPONENT	0.031050029293026377	0.020936013236665996	49.0	0.0	8475.0	860.0
OVER	GO:0006575	modified amino acid metabolic process	BIOLOGICAL_PROCESS	0.04530488077897905	0.03099030932764039	44.0	0.0	8480.0	860.0
OVER	GO:0002181	cytoplasmic translation	BIOLOGICAL_PROCESS	0.04530488077897905	0.03099030932764039	44.0	0.0	8480.0	860.0
OVER	GO:0000278	mitotic cell cycle	BIOLOGICAL_PROCESS	0.04573208278797431	0.03217631883453567	45.0	0.0	8479.0	860.0
OVER	GO:0098542	defense response to other organism	BIOLOGICAL_PROCESS	0.04573208278797431	0.03217631883453567	45.0	0.0	8479.0	860.0
