# Supplementary material for: Selenium deficiency is functionally linked with the molecular etiopathogenesis of necrotizing enterocolitis (NEC)
Source: Funct Integr Genomics. 2025 Jun 3;25(1):118. doi: 10.1007/s10142-025-01628-8 (PMC12134042; doi:10.1007/s10142-025-01628-8)
Supplement: Supplementary file 11 — Supplementary file11 (XLSX 31 KB) [file 10142_2025_1628_MOESM11_ESM.xlsx]

## Sheet: pathway_analysis
Database	Pathway	ID	Species	#Seqs
KEGG	Thiamine metabolism	ko00730	None	194
KEGG	Purine metabolism	ko00230	None	171
KEGG	RNA degradation	ko03018	None	167
KEGG	B cell receptor signaling pathway	ko04662	None	105
KEGG	Valine, leucine and isoleucine degradation	ko00280	None	103
KEGG	Herpes simplex virus 1 infection	ko05168	None	101
KEGG	Inositol phosphate metabolism	ko00562	None	101
KEGG	Osteoclast differentiation	ko04380	None	89
KEGG	Pantothenate and CoA biosynthesis	ko00770	None	81
KEGG	Pathways in cancer	ko05200	None	72
KEGG	PD-L1 expression and PD-1 checkpoint pathway in cancer	ko05235	None	71
KEGG	Regulation of actin cytoskeleton	ko04810	None	67
KEGG	Transcriptional misregulation in cancer	ko05202	None	65
KEGG	MAPK signaling pathway	ko04010	None	65
KEGG	Glyoxylate and dicarboxylate metabolism	ko00630	None	63
KEGG	Steroid hormone biosynthesis	ko00140	None	62
KEGG	Propanoate metabolism	ko00640	None	62
KEGG	Cysteine and methionine metabolism	ko00270	None	60
KEGG	Coronavirus disease - COVID-19	ko05171	None	60
KEGG	Cytoskeleton in muscle cells	ko04820	None	59
KEGG	Other carbon fixation pathways	ko00720	None	57
KEGG	Chemical carcinogenesis - receptor activation	ko05207	None	57
KEGG	Neuroactive ligand-receptor interaction	ko04080	None	56
KEGG	Drug metabolism - other enzymes	ko00983	None	56
KEGG	Sphingolipid metabolism	ko00600	None	55
KEGG	Pathways of neurodegeneration - multiple diseases	ko05022	None	54
KEGG	Proteoglycans in cancer	ko05205	None	54
KEGG	Focal adhesion	ko04510	None	50
KEGG	Axon guidance	ko04360	None	50
KEGG	cAMP signaling pathway	ko04024	None	48
KEGG	Metabolism of xenobiotics by cytochrome P450	ko00980	None	48
KEGG	Drug metabolism - cytochrome P450	ko00982	None	47
KEGG	Valine, leucine and isoleucine biosynthesis	ko00290	None	46
KEGG	Glucosinolate biosynthesis	ko00966	None	46
KEGG	Thyroid hormone signaling pathway	ko04919	None	46
KEGG	Estrogen signaling pathway	ko04915	None	46
KEGG	Chemical carcinogenesis - reactive oxygen species	ko05208	None	45
KEGG	Oxytocin signaling pathway	ko04921	None	45
KEGG	Adipocytokine signaling pathway	ko04920	None	45
KEGG	Endocytosis	ko04144	None	44
KEGG	Amyotrophic lateral sclerosis	ko05014	None	44
KEGG	Morphine addiction	ko05032	None	43
KEGG	Phagosome	ko04145	None	43
KEGG	Ribosome	ko03010	None	42
KEGG	Gastric cancer	ko05226	None	42
KEGG	PPAR signaling pathway	ko03320	None	41
KEGG	Thermogenesis	ko04714	None	41
KEGG	Hippo signaling pathway - fly	ko04391	None	41
KEGG	Viral myocarditis	ko05416	None	41
KEGG	Arrhythmogenic right ventricular cardiomyopathy	ko05412	None	41
KEGG	Taurine and hypotaurine metabolism	ko00430	None	40
KEGG	Parathyroid hormone synthesis, secretion and action	ko04928	None	40
KEGG	beta-Alanine metabolism	ko00410	None	40
KEGG	GABAergic synapse	ko04727	None	39
KEGG	Glutathione metabolism	ko00480	None	39
KEGG	Non-small cell lung cancer	ko05223	None	39
KEGG	Fatty acid degradation	ko00071	None	39
KEGG	Lipid and atherosclerosis	ko05417	None	39
KEGG	Dilated cardiomyopathy	ko05414	None	38
KEGG	Hypertrophic cardiomyopathy	ko05410	None	38
KEGG	Taste transduction	ko04742	None	37
KEGG	Biosynthesis of cofactors	ko01240	None	37
KEGG	Ras signaling pathway	ko04014	None	37
KEGG	NOD-like receptor signaling pathway	ko04621	None	36
KEGG	Human papillomavirus infection	ko05165	None	36
KEGG	Fructose and mannose metabolism	ko00051	None	36
KEGG	Th17 cell differentiation	ko04659	None	36
KEGG	Parkinson disease	ko05012	None	36
KEGG	Starch and sucrose metabolism	ko00500	None	36
KEGG	Viral carcinogenesis	ko05203	None	35
KEGG	Lysosome	ko04142	None	34
KEGG	Salmonella infection	ko05132	None	34
KEGG	Pathogenic Escherichia coli infection	ko05130	None	34
KEGG	Vascular smooth muscle contraction	ko04270	None	33
KEGG	Shigellosis	ko05131	None	32
KEGG	Alzheimer disease	ko05010	None	32
KEGG	GnRH secretion	ko04929	None	32
KEGG	Small cell lung cancer	ko05222	None	32
KEGG	Fatty acid biosynthesis	ko00061	None	30
KEGG	Measles	ko05162	None	29
KEGG	Hepatocellular carcinoma	ko05225	None	29
KEGG	TNF signaling pathway	ko04668	None	29
KEGG	HIF-1 signaling pathway	ko04066	None	28
KEGG	Epstein-Barr virus infection	ko05169	None	28
KEGG	Hippo signaling pathway	ko04390	None	27
KEGG	Lysine degradation	ko00310	None	27
KEGG	Autophagy - yeast	ko04138	None	27
KEGG	Human T-cell leukemia virus 1 infection	ko05166	None	26
KEGG	Galactose metabolism	ko00052	None	26
KEGG	ErbB signaling pathway	ko04012	None	26
KEGG	Amino sugar and nucleotide sugar metabolism	ko00520	None	26
KEGG	PI3K-Akt signaling pathway	ko04151	None	25
KEGG	Insulin signaling pathway	ko04910	None	25
KEGG	Thyroid cancer	ko05216	None	25
KEGG	Mucin type O-glycan biosynthesis	ko00512	None	25
KEGG	Human cytomegalovirus infection	ko05163	None	24
KEGG	Choline metabolism in cancer	ko05231	None	24
KEGG	Protein digestion and absorption	ko04974	None	24
KEGG	Rap1 signaling pathway	ko04015	None	24
KEGG	MAPK signaling pathway - fly	ko04013	None	24
KEGG	Fluid shear stress and atherosclerosis	ko05418	None	24
KEGG	Ascorbate and aldarate metabolism	ko00053	None	23
KEGG	Hedgehog signaling pathway	ko04340	None	23
KEGG	MicroRNAs in cancer	ko05206	None	23
KEGG	Relaxin signaling pathway	ko04926	None	23
KEGG	Oxidative phosphorylation	ko00190	None	23
KEGG	NF-kappa B signaling pathway	ko04064	None	22
KEGG	Kaposi sarcoma-associated herpesvirus infection	ko05167	None	22
KEGG	Huntington disease	ko05016	None	22
KEGG	EGFR tyrosine kinase inhibitor resistance	ko01521	None	22
KEGG	Motor proteins	ko04814	None	22
KEGG	Other types of O-glycan biosynthesis	ko00514	None	22
KEGG	Cellular senescence	ko04218	None	22
KEGG	Aminoacyl-tRNA biosynthesis	ko00970	None	21
KEGG	Calcium signaling pathway	ko04020	None	21
KEGG	Prostate cancer	ko05215	None	21
KEGG	MAPK signaling pathway - yeast	ko04011	None	21
KEGG	Cytosolic DNA-sensing pathway	ko04623	None	20
KEGG	Hepatitis C	ko05160	None	20
KEGG	Adherens junction	ko04520	None	20
KEGG	IL-17 signaling pathway	ko04657	None	20
KEGG	Epithelial cell signaling in Helicobacter pylori infection	ko05120	None	20
KEGG	Retrograde endocannabinoid signaling	ko04723	None	20
KEGG	Fc gamma R-mediated phagocytosis	ko04666	None	20
KEGG	T cell receptor signaling pathway	ko04660	None	20
KEGG	Hippo signaling pathway - multiple species	ko04392	None	19
KEGG	mTOR signaling pathway	ko04150	None	19
KEGG	Carbohydrate digestion and absorption	ko04973	None	19
KEGG	Basal transcription factors	ko03022	None	19
KEGG	C-type lectin receptor signaling pathway	ko04625	None	18
KEGG	Nucleotide excision repair	ko03420	None	18
KEGG	Nitrogen metabolism	ko00910	None	18
KEGG	Meiosis - yeast	ko04113	None	18
KEGG	Cell cycle - yeast	ko04111	None	18
KEGG	Breast cancer	ko05224	None	18
KEGG	Gap junction	ko04540	None	18
KEGG	Porphyrin metabolism	ko00860	None	18
KEGG	Toll-like receptor signaling pathway	ko04620	None	17
KEGG	Phospholipase D signaling pathway	ko04072	None	17
KEGG	Efferocytosis	ko04148	None	17
KEGG	Yersinia infection	ko05135	None	17
KEGG	Spliceosome	ko03040	None	17
KEGG	Necroptosis	ko04217	None	17
KEGG	Pentose phosphate pathway	ko00030	None	16
KEGG	Prion disease	ko05020	None	16
KEGG	Pancreatic cancer	ko05212	None	16
KEGG	Apoptosis - fly	ko04214	None	16
KEGG	Cell adhesion molecules	ko04514	None	15
KEGG	JAK-STAT signaling pathway	ko04630	None	15
KEGG	Hepatitis B	ko05161	None	15
KEGG	Synaptic vesicle cycle	ko04721	None	15
KEGG	Antigen processing and presentation	ko04612	None	15
KEGG	GnRH signaling pathway	ko04912	None	15
KEGG	Cushing syndrome	ko04934	None	15
KEGG	Retinol metabolism	ko00830	None	14
KEGG	Tryptophan metabolism	ko00380	None	14
KEGG	Natural killer cell mediated cytotoxicity	ko04650	None	14
KEGG	Protein processing in endoplasmic reticulum	ko04141	None	14
KEGG	Pyrimidine metabolism	ko00240	None	14
KEGG	Complement and coagulation cascades	ko04610	None	14
KEGG	Dorso-ventral axis formation	ko04320	None	14
KEGG	Ferroptosis	ko04216	None	14
KEGG	Influenza A	ko05164	None	13
KEGG	Endocrine resistance	ko01522	None	13
KEGG	Chemical carcinogenesis - DNA adducts	ko05204	None	13
KEGG	Glioma	ko05214	None	13
KEGG	Alcoholic liver disease	ko04936	None	13
KEGG	Diabetic cardiomyopathy	ko05415	None	13
KEGG	FoxO signaling pathway	ko04068	None	12
KEGG	Chemokine signaling pathway	ko04062	None	12
KEGG	Peroxisome	ko04146	None	12
KEGG	Endometrial cancer	ko05213	None	12
KEGG	Colorectal cancer	ko05210	None	12
KEGG	Growth hormone synthesis, secretion and action	ko04935	None	12
KEGG	Quorum sensing	ko02024	None	12
KEGG	Th1 and Th2 cell differentiation	ko04658	None	11
KEGG	Glycolysis / Gluconeogenesis	ko00010	None	11
KEGG	Neutrophil extracellular trap formation	ko04613	None	11
KEGG	Bladder cancer	ko05219	None	11
KEGG	Axon regeneration	ko04361	None	11
KEGG	Chronic myeloid leukemia	ko05220	None	11
KEGG	Apoptosis	ko04210	None	11
KEGG	Tuberculosis	ko05152	None	10
KEGG	Cytokine-cytokine receptor interaction	ko04060	None	10
KEGG	Pentose and glucuronate interconversions	ko00040	None	10
KEGG	Circadian entrainment	ko04713	None	10
KEGG	Long-term depression	ko04730	None	10
KEGG	Chagas disease	ko05142	None	10
KEGG	p53 signaling pathway	ko04115	None	10
KEGG	Glycerophospholipid metabolism	ko00564	None	10
KEGG	Acute myeloid leukemia	ko05221	None	10
KEGG	Primary immunodeficiency	ko05340	None	10
KEGG	alpha-Linolenic acid metabolism	ko00592	None	9
KEGG	Central carbon metabolism in cancer	ko05230	None	9
KEGG	Thyroid hormone synthesis	ko04918	None	9
KEGG	Platinum drug resistance	ko01524	None	9
KEGG	Virion - Ebolavirus, Lyssavirus and Morbillivirus	ko03265	None	9
KEGG	Virion - Flavivirus	ko03264	None	9
KEGG	Virion - Human immunodeficiency virus	ko03260	None	9
KEGG	Melanoma	ko05218	None	9
KEGG	Virion - Hepatitis viruses	ko03272	None	9
KEGG	Ubiquitin mediated proteolysis	ko04120	None	9
KEGG	Longevity regulating pathway - worm	ko04212	None	9
KEGG	Alcoholism	ko05034	None	8
KEGG	Glycine, serine and threonine metabolism	ko00260	None	8
KEGG	Legionellosis	ko05134	None	8
KEGG	Bile secretion	ko04976	None	8
KEGG	Platelet activation	ko04611	None	8
KEGG	Gastric acid secretion	ko04971	None	8
KEGG	Systemic lupus erythematosus	ko05322	None	8
KEGG	Basal cell carcinoma	ko05217	None	8
KEGG	Fc epsilon RI signaling pathway	ko04664	None	8
KEGG	Wnt signaling pathway	ko04310	None	8
KEGG	Glycosaminoglycan degradation	ko00531	None	8
KEGG	RIG-I-like receptor signaling pathway	ko04622	None	7
KEGG	Nicotine addiction	ko05033	None	7
KEGG	Tight junction	ko04530	None	7
KEGG	Vibrio cholerae infection	ko05110	None	7
KEGG	Cholinergic synapse	ko04725	None	7
KEGG	Serotonergic synapse	ko04726	None	7
KEGG	Salivary secretion	ko04970	None	7
KEGG	Toxoplasmosis	ko05145	None	7
KEGG	Progesterone-mediated oocyte maturation	ko04914	None	7
KEGG	Antifolate resistance	ko01523	None	7
KEGG	Rheumatoid arthritis	ko05323	None	7
KEGG	Non-alcoholic fatty liver disease	ko04932	None	7
KEGG	Ether lipid metabolism	ko00565	None	7
KEGG	Signaling pathways regulating pluripotency of stem cells	ko04550	None	7
KEGG	Glycosaminoglycan biosynthesis - keratan sulfate	ko00533	None	7
KEGG	Carbon fixation by Calvin cycle	ko00710	None	6
KEGG	cGMP-PKG signaling pathway	ko04022	None	6
KEGG	Autophagy - animal	ko04140	None	6
KEGG	Alanine, aspartate and glutamate metabolism	ko00250	None	6
KEGG	Neurotrophin signaling pathway	ko04722	None	6
KEGG	Type II diabetes mellitus	ko04930	None	6
KEGG	Autophagy - other	ko04136	None	6
KEGG	Olfactory transduction	ko04740	None	5
KEGG	Hematopoietic cell lineage	ko04640	None	5
KEGG	Arachidonic acid metabolism	ko00590	None	5
KEGG	Dopaminergic synapse	ko04728	None	5
KEGG	Glutamatergic synapse	ko04724	None	5
KEGG	Endocrine and other factor-regulated calcium reabsorption	ko04961	None	5
KEGG	Spinocerebellar ataxia	ko05017	None	5
KEGG	Pertussis	ko05133	None	5
KEGG	Pancreatic secretion	ko04972	None	5
KEGG	Melanogenesis	ko04916	None	5
KEGG	Oocyte meiosis	ko04114	None	5
KEGG	Regulation of lipolysis in adipocytes	ko04923	None	5
KEGG	Renin secretion	ko04924	None	5
KEGG	Biosynthesis of unsaturated fatty acids	ko01040	None	5
KEGG	Cobalamin transport and metabolism	ko04980	None	4
KEGG	Phosphatidylinositol signaling system	ko04070	None	4
KEGG	Biosynthesis of nucleotide sugars	ko01250	None	4
KEGG	Linoleic acid metabolism	ko00591	None	4
KEGG	Type I diabetes mellitus	ko04940	None	4
KEGG	Collecting duct acid secretion	ko04966	None	4
KEGG	Benzoate degradation	ko00362	None	4
KEGG	ATP-dependent chromatin remodeling	ko03082	None	4
KEGG	mRNA surveillance pathway	ko03015	None	4
KEGG	Prolactin signaling pathway	ko04917	None	4
KEGG	Autoimmune thyroid disease	ko05320	None	4
KEGG	RNA polymerase	ko03020	None	4
KEGG	Graft-versus-host disease	ko05332	None	4
KEGG	Allograft rejection	ko05330	None	4
KEGG	Bacterial invasion of epithelial cells	ko05100	None	4
KEGG	Apelin signaling pathway	ko04371	None	4
KEGG	Vitamin B6 metabolism	ko00750	None	4
KEGG	Intestinal immune network for IgA production	ko04672	None	4
KEGG	Ribosome biogenesis in eukaryotes	ko03008	None	4
KEGG	Toll and Imd signaling pathway	ko04624	None	3
KEGG	Phototransduction - fly	ko04745	None	3
KEGG	Staphylococcus aureus infection	ko05150	None	3
KEGG	Sphingolipid signaling pathway	ko04071	None	3
KEGG	Histidine metabolism	ko00340	None	3
KEGG	Fat digestion and absorption	ko04975	None	3
KEGG	Polycomb repressive complex	ko03083	None	3
KEGG	Asthma	ko05310	None	3
KEGG	Cell cycle	ko04110	None	3
KEGG	TGF-beta signaling pathway	ko04350	None	3
KEGG	Renal cell carcinoma	ko05211	None	3
KEGG	DNA replication	ko03030	None	3
KEGG	Insulin resistance	ko04931	None	3
KEGG	Mannose type O-glycan biosynthesis	ko00515	None	3
KEGG	Leukocyte transendothelial migration	ko04670	None	3
KEGG	Plant-pathogen interaction	ko04626	None	2
KEGG	ECM-receptor interaction	ko04512	None	2
KEGG	Homologous recombination	ko03440	None	2
KEGG	Cardiac muscle contraction	ko04260	None	2
KEGG	Malaria	ko05144	None	2
KEGG	Folate biosynthesis	ko00790	None	2
KEGG	Glycerolipid metabolism	ko00561	None	2
KEGG	Mitophagy - yeast	ko04139	None	2
KEGG	N-Glycan biosynthesis	ko00510	None	2
KEGG	Butanoate metabolism	ko00650	None	2
KEGG	Glycosaminoglycan biosynthesis - chondroitin sulfate / dermatan sulfate	ko00532	None	2
KEGG	Two-component system	ko02020	None	2
KEGG	Notch signaling pathway	ko04330	None	2
KEGG	Nucleotide metabolism	ko01232	None	1
KEGG	Flavone and flavonol biosynthesis	ko00944	None	1
KEGG	Adrenergic signaling in cardiomyocytes	ko04261	None	1
KEGG	Arginine biosynthesis	ko00220	None	1
KEGG	Circadian rhythm	ko04710	None	1
KEGG	Caprolactam degradation	ko00930	None	1
KEGG	Aldosterone-regulated sodium reabsorption	ko04960	None	1
KEGG	Cholesterol metabolism	ko04979	None	1
KEGG	Sulfur metabolism	ko00920	None	1
KEGG	Leishmaniasis	ko05140	None	1
KEGG	Viral life cycle - HIV-1	ko03250	None	1
KEGG	Lysine biosynthesis	ko00300	None	1
KEGG	Aldosterone synthesis and secretion	ko04925	None	1
KEGG	Pyruvate metabolism	ko00620	None	1
KEGG	ABC transporters	ko02010	None	1
KEGG	Glycosaminoglycan biosynthesis - heparan sulfate / heparin	ko00534	None	1
KEGG	Bacterial chemotaxis	ko02030	None	1

## Sheet: Sheet1
			Pathway	#Seqs	%
			Purine metabolism	171	13.8799
			Inositol phosphate metabolism	101	8.19805
			Osteoclast differentiation	89	7.22403
			Pantothenate and CoA biosynthesis	81	6.57468
			Pathways in cancer	72	5.84416
			Transcriptional misregulation in cancer	65	5.27597
			Steroid hormone biosynthesis	62	5.03247
			Neuroactive ligand-receptor interaction	56	4.54545
			Pathways of neurodegeneration - multiple diseases	54	4.38312
			Proteoglycans in cancer	54	4.38312
			Thyroid hormone signaling pathway	46	3.73377
			Endocytosis	44	3.57143
			Phagosome	43	3.49026
			Fatty acid degradation	39	3.16558
			Lipid and atherosclerosis	39	3.16558
			Ras signaling pathway	37	3.00325
			Ascorbate and aldarate metabolism	23	1.86688
			Cellular senescence	22	1.78571
			Aminoacyl-tRNA biosynthesis	21	1.70455
			Calcium signaling pathway	21	1.70455
			Necroptosis	17	1.37987
			Apoptosis	60	4.87013
			Cell adhesion molecules	15	1.21753
				1232
